# Supplementary material for: Transcriptomic and Proteomic Profiling Revealed High Proportions of Odorant Binding and Antimicrobial Defense Proteins in Olfactory Tissues of the House Mouse
Source: Front Genet. 2018 Feb 5;9:26. doi: 10.3389/fgene.2018.00026 (PMC5807349; doi:10.3389/fgene.2018.00026)
Supplement: DATA SHEET 1 — Original data from mRNA-seq containing numbers of reads per individuals and with Ensembl gene IDs. [file Data_Sheet_1.XLSX]

## Sheet: Sheet1
Ensembl Gene ID	Associated Gene Name	row.names	F1	F2	F3	F4	F5	F1	F2	F3	F4	F5	M1	M2	M3	M4	M5	M6	M1	M2	M3	M4	M5	M6
Ensembl Gene ID	Associated Gene Name	row.names	1FVNO	4FVNO	8FVNO	10FVNO	11FVNO	1FOE	4FOE	8FOE	10FOE	11FOE	2MVNO	3MVNO	5MVNO	6MVNO	7MVNO	9MVNO	2MOE	3MOE	5MOE	6MOE	7MOE	9MOE	SUM
ENSMUSG00000021252	0610007P14Rik	0610007P14Rik	32	39	79	32	45	58	33	28	40	34	49	36	67	59	45	31	34	33	53	44	39	42	952
ENSMUSG00000007777	0610009B22Rik	0610009B22Rik	17	17	25	21	12	35	15	18	21	25	21	19	36	32	28	9	26	23	38	28	22	42	530
ENSMUSG00000086714	0610009E02Rik	0610009E02Rik	13	5	14	10	4	12	16	8	10	6	10	12	22	5	8	2	10	9	6	10	16	8	216
ENSMUSG00000043644	0610009L18Rik	0610009L18Rik	4	3	8	0	1	1	4	2	5	2	0	3	9	4	9	3	2	4	2	4	3	3	76
ENSMUSG00000024442	0610009O20Rik	0610009O20Rik	76	53	116	64	62	104	49	64	79	58	103	57	126	96	85	67	86	72	69	69	80	96	1731
ENSMUSG00000042208	0610010F05Rik	0610010F05Rik	30	31	42	14	36	64	42	31	36	54	31	26	42	47	37	27	47	48	45	47	37	59	873
ENSMUSG00000020831	0610010K14Rik	0610010K14Rik	4	4	2	0	2	4	2	3	4	1	4	2	4	3	2	2	4	1	2	2	3	1	56
ENSMUSG00000107002	0610012G03Rik	0610012G03Rik	21	14	18	7	15	26	17	19	20	19	18	21	36	20	16	19	18	11	16	25	17	24	417
ENSMUSG00000058706	0610030E20Rik	0610030E20Rik	23	29	50	24	20	49	39	34	39	32	36	23	36	39	22	30	37	31	27	42	32	44	738
ENSMUSG00000028608	0610037L13Rik	0610037L13Rik	29	16	34	19	15	38	15	21	28	16	35	20	38	18	10	20	45	16	20	15	17	35	520
ENSMUSG00000089889	0610040B10Rik	0610040B10Rik	5	1	2	0	3	4	0	1	2	1	2	0	6	0	0	1	2	1	2	0	1	4	38
ENSMUSG00000060512	0610040J01Rik	0610040J01Rik	24	16	40	27	15	6	9	20	7	3	17	26	52	34	34	13	10	11	13	20	8	7	412
ENSMUSG00000087361	0610043K17Rik	0610043K17Rik	0	0	1	0	1	4	0	0	0	0	1	0	3	1	0	0	0	0	0	0	0	0	11
ENSMUSG00000097222	1010001N08Rik	1010001N08Rik	1	0	3	6	1	5	7	11	4	6	5	3	4	1	4	0	5	5	4	11	4	5	95
ENSMUSG00000071456	1110002L01Rik	1110002L01Rik	5	1	2	3	0	8	13	5	6	1	10	6	8	4	7	6	4	3	5	7	2	3	109
ENSMUSG00000106291	1110003F10Rik	1110003F10Rik	0	0	0	0	1	3	3	0	1	0	0	1	0	1	0	0	0	1	0	1	0	0	12
ENSMUSG00000022972	1110004E09Rik	1110004E09Rik	50	28	49	37	42	139	56	50	49	63	52	41	70	43	57	50	102	66	56	70	55	100	1325
ENSMUSG00000030663	1110004F10Rik	1110004F10Rik	75	62	115	64	55	150	90	58	82	78	82	72	110	108	74	70	96	77	76	73	66	110	1843
ENSMUSG00000107121	1110006O24Rik	1110006O24Rik	0	1	3	2	3	4	6	4	3	3	3	4	3	5	4	0	1	2	4	9	0	5	69
ENSMUSG00000027637	1110008F13Rik	1110008F13Rik	10	5	14	6	4	18	7	13	11	13	9	2	13	10	13	8	14	5	12	23	5	6	221
ENSMUSG00000021023	1110008L16Rik	1110008L16Rik	13	7	15	8	9	14	4	13	15	8	14	10	11	17	17	9	8	5	11	11	8	6	233
ENSMUSG00000039195	1110008P14Rik	1110008P14Rik	32	8	51	26	14	49	42	32	52	35	33	30	61	44	35	26	42	26	61	44	41	56	840
ENSMUSG00000045237	1110012L19Rik	1110012L19Rik	14	14	24	4	11	23	11	10	14	12	12	10	29	23	19	10	11	10	5	15	15	18	314
ENSMUSG00000028441	1110017D15Rik	1110017D15Rik	18	19	52	18	19	83	36	34	41	35	15	29	35	21	22	19	36	62	52	57	37	32	772
ENSMUSG00000085151	1110018N20Rik	1110018N20Rik	0	1	3	0	1	11	1	2	6	3	3	1	1	1	1	0	3	3	3	2	1	2	49
ENSMUSG00000097047	1110020A21Rik	1110020A21Rik	1	1	1	3	3	8	4	6	4	5	6	3	2	4	5	3	5	3	4	4	0	2	77
ENSMUSG00000103520	1110025M09Rik	1110025M09Rik	8	4	8	6	7	6	4	0	5	5	3	2	9	11	7	2	3	2	7	3	1	0	103
ENSMUSG00000037971	1110032A03Rik	1110032A03Rik	48	36	91	53	40	126	95	63	95	101	80	56	94	82	62	56	106	78	80	77	58	104	1681
ENSMUSG00000046999	1110032F04Rik	1110032F04Rik	1	0	2	0	1	1	1	1	1	0	0	1	3	1	0	0	0	0	1	1	1	2	18
ENSMUSG00000044991	1110034G24Rik	1110034G24Rik	18	5	10	4	4	19	15	7	10	10	7	7	15	12	2	2	15	10	8	6	10	12	208
ENSMUSG00000099098	1110035H17Rik	1110035H17Rik	0	0	3	1	2	3	2	0	1	1	1	1	4	1	2	1	1	0	2	2	0	0	28
ENSMUSG00000040720	1110037F02Rik	1110037F02Rik	54	43	50	36	32	71	62	52	77	52	56	53	61	68	55	28	67	54	53	52	42	61	1179
ENSMUSG00000092203	1110038B12Rik	1110038B12Rik	12	5	15	9	9	11	12	10	7	14	15	16	24	16	21	7	11	18	16	18	23	11	300
ENSMUSG00000063236	1110038F14Rik	1110038F14Rik	25	18	22	11	17	36	16	15	35	15	27	22	38	31	21	20	30	21	26	27	25	29	527
ENSMUSG00000085457	1110046J04Rik	1110046J04Rik	1	2	2	1	0	1	0	0	0	0	0	1	1	0	1	1	0	1	0	0	0	0	12
ENSMUSG00000040591	1110051M20Rik	1110051M20Rik	52	46	84	37	43	114	54	31	64	45	84	32	90	79	53	29	70	62	66	42	47	68	1292
ENSMUSG00000035171	1110059E24Rik	1110059E24Rik	29	23	30	22	17	44	28	26	31	25	28	16	40	50	27	27	44	32	14	29	34	38	654
ENSMUSG00000032551	1110059G10Rik	1110059G10Rik	19	9	25	12	14	32	9	11	8	9	15	15	43	27	19	20	14	19	9	6	14	16	365
ENSMUSG00000078570	1110065P20Rik	1110065P20Rik	3	5	2	2	2	3	1	3	3	0	3	2	9	2	1	2	1	6	4	4	3	1	62
ENSMUSG00000045414	1190002N15Rik	1190002N15Rik	56	42	92	45	32	56	43	29	43	26	44	48	92	73	49	47	43	29	46	33	27	70	1065
ENSMUSG00000063320	1190007I07Rik	1190007I07Rik	5	1	10	2	0	6	5	6	3	3	2	2	1	6	3	3	3	3	7	7	6	5	89
ENSMUSG00000097290	1300002E11Rik	1300002E11Rik	14	5	13	7	7	23	15	12	14	11	12	7	26	14	24	10	14	11	24	14	21	18	316
ENSMUSG00000033688	1300017J02Rik	1300017J02Rik	1	0	1	0	0	0	0	0	0	0	0	0	1	0	0	0	0	4	2	3	0	1	13
ENSMUSG00000096221	1500002C15Rik	1500002C15Rik	4	1	9	2	5	6	3	2	3	3	5	2	3	8	2	5	4	5	4	1	2	2	81
ENSMUSG00000097595	1500002F19Rik	1500002F19Rik	0	1	3	2	0	0	0	1	1	2	1	0	1	2	0	0	0	1	1	1	2	1	20
ENSMUSG00000098912	1500004A13Rik	1500004A13Rik	8	23	19	11	5	10	16	7	14	13	21	19	37	42	19	10	16	15	10	13	10	17	355
ENSMUSG00000068099	1500009C09Rik	1500009C09Rik	0	0	0	0	0	0	0	0	3	0	0	0	0	1	0	0	0	1	12	0	0	3	20
ENSMUSG00000087651	1500009L16Rik	1500009L16Rik	0	1	1	1	3	0	0	2	0	1	1	1	3	4	2	3	1	2	1	1	0	1	29
ENSMUSG00000072694	1500011B03Rik	1500011B03Rik	15	11	19	10	11	46	12	14	22	25	20	12	17	13	20	6	18	19	9	14	13	20	366
ENSMUSG00000051319	1500011K16Rik	1500011K16Rik	9	13	24	12	10	24	18	13	19	13	14	7	26	22	17	6	10	7	16	17	18	29	344
ENSMUSG00000098702	1500015A07Rik	1500015A07Rik	9	8	15	5	7	13	6	2	10	14	9	8	21	19	24	5	16	8	4	4	5	7	219
ENSMUSG00000026051	1500015O10Rik	1500015O10Rik	10	8	29	4	8	80	25	18	25	25	18	16	11	5	10	7	29	23	31	52	33	19	486
ENSMUSG00000087579	1500017E21Rik	1500017E21Rik	1	0	0	0	0	2	3	0	1	4	0	0	0	0	0	0	8	0	2	2	1	1	25
ENSMUSG00000097383	1500026H17Rik	1500026H17Rik	0	0	0	0	0	1	0	0	1	1	2	0	1	0	2	1	2	1	2	3	0	1	18
ENSMUSG00000043747	1520401A03Rik	1520401A03Rik	2	2	1	1	1	2	2	0	2	1	2	0	0	2	2	1	1	0	1	2	1	2	28
ENSMUSG00000086899	1600002D24Rik	1600002D24Rik	1	1	0	0	2	0	0	0	0	1	0	0	0	0	0	2	1	0	1	1	0	1	11
ENSMUSG00000024118	1600002H07Rik	1600002H07Rik	8	7	19	7	4	21	15	9	13	10	10	8	21	14	9	3	18	7	9	9	8	17	246
ENSMUSG00000035595	1600002K03Rik	1600002K03Rik	5	6	14	7	13	12	2	10	13	4	13	5	5	8	8	4	9	6	6	14	10	12	186
ENSMUSG00000050088	1600012H06Rik	1600012H06Rik	51	48	71	26	31	97	48	33	51	62	63	45	69	75	47	29	64	48	48	52	36	89	1183
ENSMUSG00000054676	1600014C10Rik	1600014C10Rik	29	42	48	60	48	34	28	9	125	34	37	19	43	46	20	28	26	18	8	19	19	40	780
ENSMUSG00000097048	1600020E01Rik	1600020E01Rik	11	5	11	5	6	25	16	12	13	7	10	7	15	12	9	8	14	12	7	8	12	21	246
ENSMUSG00000104986	1600023N17Rik	1600023N17Rik	3	5	12	2	3	2	1	4	2	0	3	2	5	5	7	2	2	1	2	0	0	1	64
ENSMUSG00000029182	1700001C02Rik	1700001C02Rik	4	3	10	1	3	8	3	9	9	11	6	5	7	3	2	8	10	9	5	8	8	7	139
ENSMUSG00000103746	1700001G17Rik	1700001G17Rik	0	0	0	2	0	2	0	0	1	1	1	1	0	0	0	0	1	2	1	2	0	0	14
ENSMUSG00000056508	1700001K19Rik	1700001K19Rik	4	5	4	1	1	1	3	1	0	4	5	3	3	7	7	1	3	2	0	2	1	3	61
ENSMUSG00000075511	1700001L05Rik	1700001L05Rik	1	2	2	1	2	1	0	0	2	0	0	1	0	1	2	1	2	2	0	1	2	1	24
ENSMUSG00000021534	1700001L19Rik	1700001L19Rik	6	4	10	4	12	40	21	10	15	23	6	8	10	9	8	3	22	24	25	18	11	13	302
ENSMUSG00000044320	1700001O22Rik	1700001O22Rik	11	17	29	8	11	19	5	4	11	10	24	19	27	35	10	16	28	12	9	9	4	14	332
ENSMUSG00000030030	1700003E16Rik	1700003E16Rik	25	24	52	24	37	175	103	78	138	81	44	33	70	36	32	20	136	73	120	102	84	144	1631
ENSMUSG00000102463	1700003N22Rik	1700003N22Rik	3	2	3	0	5	5	6	0	3	2	2	5	6	6	4	0	5	1	5	5	3	4	75
ENSMUSG00000057816	1700007G11Rik	1700007G11Rik	1	1	8	5	2	6	1	2	3	2	2	4	3	2	0	1	0	5	3	2	4	3	60
ENSMUSG00000086330	1700007J10Rik	1700007J10Rik	2	0	2	1	1	0	0	0	1	0	0	0	2	4	2	1	2	2	1	1	1	5	28
ENSMUSG00000026831	1700007K13Rik	1700007K13Rik	11	12	27	11	17	35	15	21	24	23	14	10	19	23	19	11	26	29	21	17	15	20	420
ENSMUSG00000097318	1700007L15Rik	1700007L15Rik	2	1	2	5	1	3	3	1	3	1	1	3	1	1	1	2	4	2	1	3	3	4	48
ENSMUSG00000101225	1700008J07Rik	1700008J07Rik	0	1	0	1	2	5	3	1	3	2	1	3	3	4	3	0	5	1	3	0	0	1	42
ENSMUSG00000008028	1700008O03Rik	1700008O03Rik	2	0	0	2	0	1	1	1	0	2	0	0	0	1	0	0	0	1	1	0	0	0	12
ENSMUSG00000023873	1700010I14Rik	1700010I14Rik	3	2	0	0	3	10	6	5	5	4	4	0	4	3	0	2	6	0	4	3	4	5	73
ENSMUSG00000036557	1700011E24Rik	1700011E24Rik	0	2	2	1	0	2	0	0	1	0	1	0	1	3	0	2	1	0	1	1	0	3	21
ENSMUSG00000058925	1700011I03Rik	1700011I03Rik	0	0	1	1	1	0	0	1	0	1	2	1	2	2	0	0	0	0	0	0	0	2	14
ENSMUSG00000031927	1700012B09Rik	1700012B09Rik	19	25	49	14	24	149	66	44	79	85	24	21	64	54	37	27	98	43	71	79	39	98	1209
ENSMUSG00000028589	1700012P22Rik	1700012P22Rik	0	0	2	0	1	2	1	3	3	4	2	0	0	0	2	0	1	3	2	3	4	1	34
ENSMUSG00000027886	1700013F07Rik	1700013F07Rik	2	1	8	2	5	15	6	6	10	15	11	4	8	9	4	6	13	12	6	11	7	12	173
ENSMUSG00000051054	1700014D04Rik	1700014D04Rik	0	0	1	0	0	1	2	1	1	4	0	0	2	0	1	2	0	1	0	1	0	1	18
ENSMUSG00000042800	1700015E13Rik	1700015E13Rik	2	2	0	0	1	2	1	1	1	0	7	4	3	2	7	1	2	1	2	0	0	0	39
ENSMUSG00000015962	1700016C15Rik	1700016C15Rik	6	6	9	2	6	1	3	5	0	4	3	5	9	8	3	3	5	5	3	6	3	6	101
ENSMUSG00000053783	1700016K19Rik	1700016K19Rik	14	9	27	17	18	48	22	17	20	38	27	24	25	25	22	19	39	40	36	30	29	38	584
ENSMUSG00000085609	1700016P03Rik	1700016P03Rik	0	0	0	1	0	4	1	2	0	0	0	0	1	1	0	0	4	0	1	0	2	2	19
ENSMUSG00000032300	1700017B05Rik	1700017B05Rik	98	119	206	88	109	349	215	108	155	182	215	139	323	212	150	82	299	172	180	169	180	245	3995
ENSMUSG00000038408	1700018A04Rik	1700018A04Rik	0	0	0	1	1	2	1	0	1	3	3	0	1	1	0	0	2	0	1	0	3	1	21
ENSMUSG00000103616	1700018A14Rik	1700018A14Rik	0	1	0	0	0	1	0	0	0	1	0	0	0	1	2	0	1	2	0	1	0	2	12
ENSMUSG00000058935	1700018C11Rik	1700018C11Rik	0	0	1	0	1	1	1	0	0	1	1	0	0	0	0	0	1	2	1	0	0	1	11
ENSMUSG00000100075	1700018L02Rik	1700018L02Rik	3	3	4	2	0	1	0	2	0	1	3	2	1	5	2	1	3	4	4	2	1	0	44
ENSMUSG00000043629	1700019D03Rik	1700019D03Rik	7	5	8	0	9	7	9	10	5	7	5	9	12	4	11	1	6	5	9	17	11	6	163
ENSMUSG00000100937	1700020D05Rik	1700020D05Rik	2	0	1	0	0	4	1	0	1	1	0	2	3	2	1	3	2	1	5	2	2	1	34
ENSMUSG00000085438	1700020I14Rik	1700020I14Rik	197	136	304	124	164	282	215	165	230	214	228	204	276	324	241	139	336	207	243	216	167	344	4956
ENSMUSG00000035085	1700020L24Rik	1700020L24Rik	1	3	3	1	0	2	0	0	2	1	6	0	6	3	2	0	1	1	1	1	1	1	36
ENSMUSG00000100253	1700020N18Rik	1700020N18Rik	3	0	3	0	0	10	1	2	3	2	0	0	0	1	0	0	2	0	0	0	2	0	29
ENSMUSG00000019797	1700021F05Rik	1700021F05Rik	16	9	29	14	15	23	9	15	21	15	25	9	31	27	18	23	20	16	15	17	9	27	403
ENSMUSG00000097523	1700022N22Rik	1700022N22Rik	0	0	0	0	0	1	1	0	1	1	0	0	3	0	0	1	2	1	0	4	0	4	19
ENSMUSG00000020940	1700023F06Rik	1700023F06Rik	2	3	5	0	4	10	5	3	2	4	5	2	8	7	1	1	4	3	2	6	3	5	85
ENSMUSG00000072473	1700024G13Rik	1700024G13Rik	1	2	9	3	4	20	8	9	9	6	4	4	7	1	4	8	17	11	10	21	11	8	177
ENSMUSG00000078612	1700024P16Rik	1700024P16Rik	4	0	15	1	3	22	14	18	11	11	7	1	5	11	9	4	11	13	11	10	22	11	214
ENSMUSG00000032666	1700025G04Rik	1700025G04Rik	64	38	83	48	26	42	37	16	37	31	53	41	89	75	51	35	34	28	30	29	21	49	957
ENSMUSG00000063838	1700027J19Rik	1700027J19Rik	9	7	17	6	9	14	20	11	6	14	17	16	15	13	11	13	20	15	14	11	11	19	288
ENSMUSG00000097321	1700028E10Rik	1700028E10Rik	1	2	1	0	1	0	0	0	2	1	1	0	2	1	1	0	1	2	0	4	0	0	20
ENSMUSG00000038782	1700028J19Rik	1700028J19Rik	0	1	0	3	1	2	0	1	1	0	0	0	2	0	0	0	0	0	1	0	2	0	14
ENSMUSG00000033053	1700028P14Rik	1700028P14Rik	4	0	8	3	6	26	11	16	22	22	7	5	4	2	9	2	14	15	19	14	11	14	234
ENSMUSG00000044916	1700029I15Rik	1700029I15Rik	6	4	10	6	7	5	7	5	8	11	5	3	7	10	6	2	8	3	9	7	5	13	147
ENSMUSG00000071103	1700029J07Rik	1700029J07Rik	3	5	16	9	13	17	9	11	14	15	7	16	12	10	7	8	18	14	9	9	7	14	243
ENSMUSG00000086788	1700029M20Rik	1700029M20Rik	0	0	1	0	0	0	0	0	0	0	1	3	3	2	0	0	0	1	0	0	0	0	11
ENSMUSG00000031847	1700030J22Rik	1700030J22Rik	11	9	16	8	7	36	15	15	14	17	23	16	12	12	14	8	13	10	9	14	11	20	310
ENSMUSG00000052794	1700030K09Rik	1700030K09Rik	12	10	18	10	8	23	12	15	16	16	17	9	20	17	15	11	10	17	11	14	20	26	327
ENSMUSG00000055833	1700034H15Rik	1700034H15Rik	10	14	28	6	8	2	5	3	2	4	18	7	35	24	21	10	3	2	1	3	1	2	209
ENSMUSG00000005983	1700037C18Rik	1700037C18Rik	8	2	20	6	8	11	8	13	8	8	14	9	22	14	13	11	13	7	8	11	9	11	234
ENSMUSG00000027327	1700037H04Rik	1700037H04Rik	35	35	60	34	24	125	52	50	62	62	58	46	90	60	45	29	71	59	67	53	39	115	1271
ENSMUSG00000097515	1700040D17Rik	1700040D17Rik	2	1	1	1	1	3	2	0	2	3	2	1	7	2	1	2	0	2	2	1	0	3	39
ENSMUSG00000019945	1700040L02Rik	1700040L02Rik	9	6	18	7	9	26	11	8	8	13	8	11	13	9	12	5	5	17	2	21	5	8	231
ENSMUSG00000054822	1700041G16Rik	1700041G16Rik	0	1	1	0	0	1	0	2	4	3	2	2	4	1	3	1	5	2	2	5	1	1	41
ENSMUSG00000100147	1700047M11Rik	1700047M11Rik	0	0	1	1	1	0	1	0	2	1	0	0	0	0	0	1	1	0	0	1	1	0	11
ENSMUSG00000085637	1700048M11Rik	1700048M11Rik	0	0	1	2	0	1	0	0	0	1	1	0	1	2	0	1	1	2	1	1	0	2	17
ENSMUSG00000043773	1700048O20Rik	1700048O20Rik	2	0	1	0	1	1	0	1	3	1	2	2	2	3	0	1	2	0	2	0	1	0	25
ENSMUSG00000099681	1700052K11Rik	1700052K11Rik	10	0	4	1	2	10	2	4	2	6	6	2	3	8	5	1	5	5	2	4	3	4	89
ENSMUSG00000070997	1700055D18Rik	1700055D18Rik	1	1	1	1	1	5	0	2	1	3	1	0	2	1	0	1	3	2	1	1	0	0	28
ENSMUSG00000084792	1700056N10Rik	1700056N10Rik	0	2	4	0	1	2	1	1	2	1	3	2	3	2	1	1	1	1	1	3	2	3	37
ENSMUSG00000086007	1700057H21Rik	1700057H21Rik	0	0	0	0	1	0	2	1	1	0	0	0	0	0	0	0	1	0	0	2	0	4	12
ENSMUSG00000089636	1700058P15Rik	1700058P15Rik	0	0	2	1	0	1	2	0	2	0	1	1	3	0	2	0	5	3	2	2	0	1	28
ENSMUSG00000024209	1700061G19Rik	1700061G19Rik	3	1	0	0	0	0	2	2	1	0	1	0	4	1	0	0	0	1	0	1	1	1	19
ENSMUSG00000073598	1700066B19Rik	1700066B19Rik	2	3	4	5	0	1	1	3	8	2	2	2	9	1	4	2	2	3	4	12	9	4	83
ENSMUSG00000038323	1700066M21Rik	1700066M21Rik	5	4	11	6	4	11	8	9	17	10	9	5	7	5	7	3	13	7	12	18	8	22	201
ENSMUSG00000099605	1700066N21Rik	1700066N21Rik	0	0	2	33	0	1	20	68	42	7	0	0	0	0	0	0	14	48	51	54	45	20	405
ENSMUSG00000046408	1700067K01Rik	1700067K01Rik	8	7	6	5	8	26	4	3	7	13	3	4	13	11	6	5	15	12	8	9	9	18	200
ENSMUSG00000100747	1700084E18Rik	1700084E18Rik	0	0	2	0	1	1	2	1	0	0	1	2	0	0	0	1	0	1	1	1	1	0	15
ENSMUSG00000058101	1700084J12Rik	1700084J12Rik	2	0	3	0	0	0	0	1	0	1	1	1	0	1	1	0	0	0	1	0	0	0	12
ENSMUSG00000071265	1700086L19Rik	1700086L19Rik	10	9	20	5	5	13	4	3	6	5	8	7	14	22	14	5	6	6	8	3	3	2	178
ENSMUSG00000097080	1700086O06Rik	1700086O06Rik	4	2	2	5	2	11	7	2	1	2	1	6	4	4	2	3	4	5	4	6	1	2	80
ENSMUSG00000085085	1700086P04Rik	1700086P04Rik	1	3	3	1	3	1	1	0	3	1	2	2	3	6	3	2	2	2	1	3	1	3	47
ENSMUSG00000033029	1700088E04Rik	1700088E04Rik	3	7	18	8	7	30	20	16	17	27	13	5	19	11	5	8	13	17	16	10	16	20	306
ENSMUSG00000101856	1700096K18Rik	1700096K18Rik	3	4	12	1	4	12	3	2	1	1	4	4	5	8	3	3	3	6	3	1	1	0	84
ENSMUSG00000099474	1700097N02Rik	1700097N02Rik	0	0	0	1	1	0	0	0	1	0	2	2	0	1	1	1	0	0	0	0	1	0	11
ENSMUSG00000097675	1700101I11Rik	1700101I11Rik	1	1	0	3	1	2	0	0	1	0	0	0	1	3	0	2	1	2	2	1	0	0	21
ENSMUSG00000032611	1700102P08Rik	1700102P08Rik	2	0	3	0	0	2	6	2	3	0	2	1	0	3	0	2	2	1	2	3	0	3	37
ENSMUSG00000099923	1700105P06Rik	1700105P06Rik	0	1	0	0	0	1	1	0	2	0	1	1	2	0	0	0	0	0	0	1	1	0	11
ENSMUSG00000101009	1700108F19Rik	1700108F19Rik	1	1	0	0	0	0	0	1	2	0	2	0	2	1	0	0	2	0	1	0	0	1	14
ENSMUSG00000008307	1700109H08Rik	1700109H08Rik	2	0	2	0	0	3	0	1	3	1	0	0	0	1	0	2	3	0	0	2	0	1	21
ENSMUSG00000097267	1700109K24Rik	1700109K24Rik	0	0	0	0	0	4	0	1	0	1	1	1	1	2	0	0	2	2	1	0	3	2	21
ENSMUSG00000099384	1700110C19Rik	1700110C19Rik	0	1	6	2	0	2	2	0	0	0	2	0	0	2	2	0	1	1	1	1	0	1	24
ENSMUSG00000100732	1700110I07Rik	1700110I07Rik	1	0	1	2	0	0	1	0	0	2	0	0	0	0	0	0	0	0	2	1	1	0	11
ENSMUSG00000063458	1700112E06Rik	1700112E06Rik	3	1	6	5	3	6	3	4	5	5	2	2	4	4	2	2	6	3	6	4	4	11	91
ENSMUSG00000097527	1700112J16Rik	1700112J16Rik	1	1	1	1	0	7	1	3	0	1	1	4	3	1	0	3	3	1	0	3	2	0	37
ENSMUSG00000096935	1700113A16Rik	1700113A16Rik	0	1	2	0	2	5	3	3	2	1	2	1	2	4	4	0	4	2	2	7	4	2	53
ENSMUSG00000100599	1700120C14Rik	1700120C14Rik	1	0	0	4	1	3	3	1	2	3	2	5	1	5	1	0	1	5	2	2	4	4	50
ENSMUSG00000085614	1700123M08Rik	1700123M08Rik	0	0	0	0	1	0	2	2	1	1	0	0	1	1	2	1	0	0	0	2	2	0	16
ENSMUSG00000040822	1700123O20Rik	1700123O20Rik	34	18	55	29	31	57	37	36	65	43	37	36	48	55	29	26	53	41	38	51	35	52	906
ENSMUSG00000078607	1810010H24Rik	1810010H24Rik	11	14	28	19	14	37	20	23	24	19	18	9	26	12	28	21	21	17	20	15	30	25	451
ENSMUSG00000041707	1810011H11Rik	1810011H11Rik	2	1	1	1	0	4	2	2	1	0	0	0	3	0	0	1	1	1	0	2	2	0	24
ENSMUSG00000056313	1810011O10Rik	1810011O10Rik	66	40	76	49	40	84	74	67	73	57	45	68	57	55	105	42	77	66	96	120	88	97	1542
ENSMUSG00000087595	1810012K08Rik	1810012K08Rik	2	2	2	0	0	3	2	2	5	4	0	0	0	3	0	1	3	7	6	3	3	2	50
ENSMUSG00000022507	1810013L24Rik	1810013L24Rik	48	44	66	40	31	66	58	44	46	26	64	34	75	66	48	26	50	43	57	41	53	52	1078
ENSMUSG00000097412	1810014B01Rik	1810014B01Rik	2	1	4	0	3	3	0	1	2	1	1	0	0	1	1	0	1	2	2	3	2	0	30
ENSMUSG00000086390	1810019D21Rik	1810019D21Rik	10	3	12	5	6	9	7	13	8	9	8	6	15	1	8	9	9	7	5	12	5	9	176
ENSMUSG00000089997	1810020O05Rik	1810020O05Rik	3	0	2	0	0	4	1	1	0	2	4	1	0	2	0	0	6	2	0	0	1	4	33
ENSMUSG00000087331	1810021B22Rik	1810021B22Rik	3	1	2	3	2	6	2	1	0	1	2	4	0	1	3	5	5	2	0	2	0	3	48
ENSMUSG00000078784	1810022K09Rik	1810022K09Rik	6	7	6	2	8	10	2	3	5	12	7	0	10	9	12	10	3	4	7	8	5	9	145
ENSMUSG00000044145	1810024B03Rik	1810024B03Rik	3	7	7	3	6	6	2	3	8	6	3	1	10	2	6	9	7	7	2	5	6	7	116
ENSMUSG00000101970	1810026B05Rik	1810026B05Rik	33	20	39	25	19	56	40	31	49	28	39	22	39	34	34	22	48	21	32	45	21	48	745
ENSMUSG00000048429	1810026J23Rik	1810026J23Rik	27	18	60	25	26	77	27	30	35	35	47	38	70	47	41	35	43	34	39	41	27	58	880
ENSMUSG00000044148	1810030O07Rik	1810030O07Rik	41	19	56	37	31	56	29	25	39	25	30	30	49	40	45	28	39	22	31	28	36	35	771
ENSMUSG00000020812	1810032O08Rik	1810032O08Rik	7	4	9	3	2	16	8	7	15	14	10	5	9	17	7	6	6	8	9	9	12	11	194
ENSMUSG00000097101	1810034E14Rik	1810034E14Rik	1	2	5	2	5	8	2	3	3	1	3	2	3	4	1	1	2	2	1	2	3	0	56
ENSMUSG00000054091	1810037I17Rik	1810037I17Rik	74	50	57	49	54	51	29	45	61	47	68	41	105	90	51	39	45	58	35	51	32	43	1175
ENSMUSG00000062760	1810041L15Rik	1810041L15Rik	78	101	163	69	98	79	53	28	46	54	161	73	192	168	119	65	72	47	56	42	34	87	1885
ENSMUSG00000020284	1810043G02Rik	1810043G02Rik	37	30	80	36	28	97	46	43	67	60	60	39	86	68	61	35	82	41	55	59	57	70	1237
ENSMUSG00000078572	1810043H04Rik	1810043H04Rik	5	5	12	10	7	7	6	4	5	12	9	9	18	9	6	9	16	6	7	7	13	15	197
ENSMUSG00000100680	1810044D09Rik	1810044D09Rik	0	0	0	0	0	8	0	1	0	0	1	0	0	3	0	0	0	1	0	3	1	1	19
ENSMUSG00000036027	1810046K07Rik	1810046K07Rik	1	2	1	3	1	5	2	2	2	1	3	0	0	0	1	0	4	1	0	0	2	3	34
ENSMUSG00000035372	1810055G02Rik	1810055G02Rik	27	36	87	19	45	93	36	32	46	41	15	53	40	94	48	14	50	28	36	31	25	54	950
ENSMUSG00000073155	1810058I24Rik	1810058I24Rik	33	25	62	34	28	73	38	23	63	36	31	32	73	50	36	28	30	28	48	42	35	43	891
ENSMUSG00000108207	1810059H22Rik	1810059H22Rik	2	0	3	1	0	8	2	1	4	2	5	2	4	2	1	0	2	2	5	3	2	4	55
ENSMUSG00000027713	1810062G17Rik	1810062G17Rik	1	6	6	4	2	1	8	1	11	1	9	4	7	10	11	10	10	8	1	3	3	12	129
ENSMUSG00000090925	1810064F22Rik	1810064F22Rik	2	2	0	0	1	0	0	0	0	0	4	1	0	2	2	0	0	0	1	2	1	0	18
ENSMUSG00000044694	2010007H06Rik	2010007H06Rik	29	16	36	38	22	101	54	96	58	54	105	29	45	46	33	34	149	54	57	68	46	108	1278
ENSMUSG00000102047	2010010A06Rik	2010010A06Rik	1	0	1	1	0	1	0	0	1	0	0	1	1	2	0	0	3	0	1	1	3	1	18
ENSMUSG00000096983	2010015M23Rik	2010015M23Rik	1	1	1	0	0	2	0	1	4	2	0	1	4	0	5	0	5	2	2	3	2	0	36
ENSMUSG00000091575	2010016I18Rik	2010016I18Rik	9	9	25	8	20	7	12	43	20	43	22	9	27	15	26	7	12	37	42	45	46	11	495
ENSMUSG00000021290	2010107E04Rik	2010107E04Rik	48	46	102	48	54	68	56	45	87	72	56	50	79	82	67	63	68	56	71	83	60	114	1475
ENSMUSG00000020083	2010107G23Rik	2010107G23Rik	19	17	36	9	17	16	14	14	18	7	20	12	29	28	32	19	18	9	9	8	9	19	379
ENSMUSG00000029384	2010109A12Rik	2010109A12Rik	0	1	1	1	0	3	0	0	0	1	0	2	1	2	1	1	0	0	0	0	0	0	14
ENSMUSG00000063522	2010109I03Rik	2010109I03Rik	0	0	7	2	1	0	0	2	0	3	6	0	9	5	2	3	0	1	1	0	0	0	42
ENSMUSG00000021458	2010111I01Rik	2010111I01Rik	69	39	112	55	36	75	44	50	56	46	74	44	80	70	58	59	53	37	29	57	37	60	1240
ENSMUSG00000063018	2010204K13Rik	2010204K13Rik	0	0	1	0	2	1	1	2	2	0	2	0	1	1	0	0	3	2	1	1	5	1	26
ENSMUSG00000026090	2010300C02Rik	2010300C02Rik	217	181	323	112	195	77	72	79	80	90	302	206	423	335	278	184	66	60	84	76	73	96	3609
ENSMUSG00000097289	2010300F17Rik	2010300F17Rik	0	1	1	0	0	2	1	1	0	1	0	0	0	4	3	1	0	0	0	0	0	0	15
ENSMUSG00000074829	2010315B03Rik	2010315B03Rik	13	1	9	2	9	13	11	4	9	11	10	14	9	14	12	6	20	6	12	25	8	5	223
ENSMUSG00000100691	2010320M18Rik	2010320M18Rik	6	11	15	12	13	23	13	10	12	10	13	14	27	15	11	12	11	20	22	12	7	24	313
ENSMUSG00000030587	2200002D01Rik	2200002D01Rik	4	1	3	1	6	1	3	3	1	2	13	6	8	11	6	3	1	1	3	5	2	6	90
ENSMUSG00000097165	2210008F06Rik	2210008F06Rik	1	1	1	0	2	9	0	2	1	0	0	0	3	1	1	0	2	1	1	0	0	2	28
ENSMUSG00000074217	2210011C24Rik	2210011C24Rik	0	0	2	2	1	1	0	0	1	1	2	1	4	2	2	2	3	0	1	1	0	2	28
ENSMUSG00000086316	2210013O21Rik	2210013O21Rik	1	2	5	3	3	2	1	3	3	2	6	0	8	3	1	3	2	1	4	2	3	2	60
ENSMUSG00000021550	2210016F16Rik	2210016F16Rik	42	29	41	23	22	40	24	20	20	21	31	25	68	61	38	29	20	14	32	23	32	27	682
ENSMUSG00000029559	2210016L21Rik	2210016L21Rik	41	22	74	38	36	109	59	35	49	62	48	41	107	69	58	32	65	34	51	55	29	65	1179
ENSMUSG00000039563	2210406O10Rik	2210406O10Rik	2	5	2	0	1	1	1	0	1	0	1	1	2	2	4	0	0	2	2	3	3	0	33
ENSMUSG00000037145	2210407C18Rik	2210407C18Rik	9	4	7	9	0	1	0	0	2	0	13	6	5	10	6	11	0	0	0	0	0	1	84
ENSMUSG00000087380	2210408F21Rik	2210408F21Rik	2	2	2	2	5	1	2	3	2	0	1	1	4	4	3	2	0	3	3	0	3	2	47
ENSMUSG00000071252	2210408I21Rik	2210408I21Rik	10	17	24	6	13	21	13	14	12	16	22	16	11	13	9	9	12	15	7	10	13	15	298
ENSMUSG00000039269	2300002M23Rik	2300002M23Rik	0	7	7	14	11	1	0	0	0	0	28	4	113	7	9	0	0	0	2	0	0	1	204
ENSMUSG00000032403	2300009A05Rik	2300009A05Rik	4	4	7	3	4	4	2	3	5	2	4	2	5	5	5	0	4	1	10	2	5	5	86
ENSMUSG00000097354	2310001H17Rik	2310001H17Rik	23	5	29	3	4	14	1	14	4	1	6	6	21	6	18	6	5	3	7	2	12	4	194
ENSMUSG00000007457	2310003L06Rik	2310003L06Rik	46	0	18	980	1	27	820	2093	1088	382	1	0	1	0	9	1	211	1510	1407	1561	1141	582	11879
ENSMUSG00000034159	2310007B03Rik	2310007B03Rik	9	8	23	3	5	4	3	1	1	3	20	6	30	73	9	11	3	1	7	10	4	2	236
ENSMUSG00000100335	2310008N11Rik	2310008N11Rik	0	0	3	0	0	0	0	0	1	0	1	2	3	5	2	0	0	0	1	0	0	0	18
ENSMUSG00000098332	2310009A05Rik	2310009A05Rik	2	4	4	1	2	2	1	4	2	2	6	2	8	6	6	2	9	1	3	5	4	5	81
ENSMUSG00000079283	2310009B15Rik	2310009B15Rik	3	8	10	0	1	7	1	3	9	3	3	3	8	9	3	6	6	0	7	3	5	6	104
ENSMUSG00000097162	2310010J17Rik	2310010J17Rik	6	2	1	2	1	5	1	1	2	3	1	3	3	1	3	1	4	4	2	6	0	4	56
ENSMUSG00000020133	2310011J03Rik	2310011J03Rik	42	34	57	34	37	63	44	27	53	45	46	33	94	58	40	28	66	32	51	39	34	58	1015
ENSMUSG00000085945	2310014F06Rik	2310014F06Rik	5	2	4	1	0	0	1	0	3	1	2	1	2	6	0	2	2	0	2	0	2	0	36
ENSMUSG00000097729	2310015A10Rik	2310015A10Rik	51	35	77	32	32	54	31	34	34	29	55	45	66	64	43	25	29	19	29	35	30	42	891
ENSMUSG00000049643	2310022A10Rik	2310022A10Rik	20	12	20	10	12	24	19	20	29	25	18	14	41	26	20	10	26	27	25	22	12	24	456
ENSMUSG00000031983	2310022B05Rik	2310022B05Rik	84	59	142	68	54	87	60	47	44	50	77	52	129	101	59	58	54	49	88	53	38	75	1528
ENSMUSG00000078519	2310026L22Rik	2310026L22Rik	1	1	2	2	2	7	9	2	6	5	7	2	5	5	3	2	3	2	2	5	0	11	84
ENSMUSG00000032062	2310030G06Rik	2310030G06Rik	7	5	23	9	10	20	14	16	15	9	11	12	20	12	12	5	14	11	17	15	15	16	288
ENSMUSG00000020441	2310033P09Rik	2310033P09Rik	5	7	19	6	6	24	8	10	10	11	6	4	18	12	7	7	7	15	9	16	10	10	227
ENSMUSG00000099655	2310034G01Rik	2310034G01Rik	11	1	16	8	8	13	5	8	2	9	10	3	5	5	6	3	3	9	6	5	4	15	155
ENSMUSG00000026319	2310035C23Rik	2310035C23Rik	55	47	97	48	42	125	60	56	77	61	58	54	112	104	76	36	80	64	62	61	71	89	1535
ENSMUSG00000041203	2310036O22Rik	2310036O22Rik	59	47	83	36	41	85	61	64	63	48	50	43	102	63	53	54	83	47	53	48	50	81	1314
ENSMUSG00000062619	2310039H08Rik	2310039H08Rik	5	2	13	3	2	8	8	6	8	6	7	6	18	9	10	2	7	3	7	6	5	7	148
ENSMUSG00000072852	2310040G07Rik	2310040G07Rik	2	0	0	2	0	7	2	0	2	1	0	1	0	0	2	0	2	1	2	5	1	2	32
ENSMUSG00000101655	2310040G24Rik	2310040G24Rik	3	6	10	2	3	24	7	2	9	14	7	1	7	6	4	1	14	8	24	10	5	19	186
ENSMUSG00000097768	2310043M15Rik	2310043M15Rik	0	1	0	0	3	0	1	2	0	0	1	0	1	1	0	0	1	0	2	0	0	2	15
ENSMUSG00000102106	2310043O21Rik	2310043O21Rik	1	0	4	0	0	0	1	3	2	0	0	0	0	2	1	0	0	1	2	1	1	1	20
ENSMUSG00000108732	2310043P16Rik	2310043P16Rik	4	1	8	2	5	10	4	0	6	1	2	1	1	4	10	7	6	5	6	3	2	5	93
ENSMUSG00000102308	2310046K23Rik	2310046K23Rik	0	0	0	2	5	0	0	0	0	0	1	1	43	2	6	0	0	0	10	0	0	0	70
ENSMUSG00000100783	2310047D07Rik	2310047D07Rik	0	1	0	0	0	3	1	0	3	1	0	2	0	0	2	0	1	1	0	0	0	0	15
ENSMUSG00000015519	2310057J18Rik	2310057J18Rik	94	76	77	53	56	4	15	5	0	0	213	439	250	19	229	101	3	40	42	55	5	38	1814
ENSMUSG00000040177	2310057M21Rik	2310057M21Rik	6	6	14	5	4	16	9	3	8	12	8	3	12	6	4	2	13	11	10	10	16	11	189
ENSMUSG00000085379	2310058D17Rik	2310058D17Rik	0	0	5	2	4	7	3	6	5	8	5	2	7	3	2	2	4	2	2	2	1	5	77
ENSMUSG00000050705	2310061I04Rik	2310061I04Rik	36	33	64	29	15	100	53	38	70	48	40	44	62	49	31	32	57	44	50	50	37	73	1055
ENSMUSG00000100084	2310068J16Rik	2310068J16Rik	1	0	1	1	1	0	0	0	2	2	3	0	1	1	1	1	0	0	0	0	0	1	16
ENSMUSG00000097102	2310069G16Rik	2310069G16Rik	0	1	1	0	0	0	1	0	2	1	4	1	0	3	2	0	1	0	1	0	0	0	18
ENSMUSG00000045411	2410002F23Rik	2410002F23Rik	20	29	46	22	24	41	27	24	35	28	28	18	47	42	30	28	42	20	42	36	24	45	698
ENSMUSG00000036873	2410004B18Rik	2410004B18Rik	7	1	8	9	7	12	7	10	13	6	6	7	21	17	9	6	13	8	15	13	8	18	221
ENSMUSG00000071398	2410004P03Rik	2410004P03Rik	18	10	17	7	34	112	32	18	35	76	24	15	28	9	16	21	45	31	30	24	40	60	702
ENSMUSG00000086841	2410006H16Rik	2410006H16Rik	15	14	32	26	20	21	12	18	29	15	34	11	47	23	25	25	22	18	29	23	16	29	504
ENSMUSG00000049760	2410015M20Rik	2410015M20Rik	72	71	147	68	62	95	52	56	89	71	92	76	160	114	116	78	65	46	72	74	64	68	1808
ENSMUSG00000046791	2410016O06Rik	2410016O06Rik	8	9	13	9	9	14	8	11	20	9	10	6	19	13	10	9	10	14	11	19	11	18	260
ENSMUSG00000100017	2410022M11Rik	2410022M11Rik	2	2	8	6	1	5	6	2	4	5	11	4	10	8	7	1	11	3	3	2	2	4	107
ENSMUSG00000039801	2410089E03Rik	2410089E03Rik	37	45	72	33	46	135	90	36	84	77	57	59	122	98	62	39	98	129	88	76	85	129	1697
ENSMUSG00000032840	2410131K14Rik	2410131K14Rik	54	21	67	16	38	63	32	27	38	32	73	24	71	36	49	16	49	27	39	28	24	41	865
ENSMUSG00000073236	2500004C02Rik	2500004C02Rik	2	4	7	3	1	5	6	6	2	5	3	2	7	6	4	6	6	2	6	1	5	8	97
ENSMUSG00000071632	2510002D24Rik	2510002D24Rik	7	4	8	15	5	15	7	5	12	13	6	9	30	20	7	9	12	13	13	6	11	16	243
ENSMUSG00000043391	2510009E07Rik	2510009E07Rik	96	102	140	66	100	193	89	70	105	111	157	92	196	153	100	82	174	86	122	81	56	193	2564
ENSMUSG00000044496	2510039O18Rik	2510039O18Rik	100	93	186	84	87	145	90	72	114	73	148	111	191	159	125	84	123	83	88	107	82	113	2458
ENSMUSG00000066175	2510046G10Rik	2510046G10Rik	0	0	2	1	1	3	0	1	1	0	1	1	1	3	1	1	1	1	1	3	1	0	24
ENSMUSG00000052419	2610001J05Rik	2610001J05Rik	30	25	47	23	24	52	21	32	40	23	43	35	64	44	29	30	37	33	44	40	24	50	790
ENSMUSG00000031242	2610002M06Rik	2610002M06Rik	41	25	51	27	28	37	24	34	34	22	46	23	69	46	46	27	25	24	22	24	29	38	742
ENSMUSG00000071793	2610005L07Rik	2610005L07Rik	13	3	13	3	7	23	5	10	8	17	17	2	11	6	17	10	34	10	18	10	10	20	267
ENSMUSG00000060301	2610008E11Rik	2610008E11Rik	2	3	2	0	4	5	4	2	1	5	2	2	0	2	0	0	2	1	0	2	0	3	42
ENSMUSG00000101089	2610016A17Rik	2610016A17Rik	1	0	1	0	1	4	0	0	0	0	0	0	1	0	0	0	2	0	0	1	2	2	15
ENSMUSG00000097537	2610020C07Rik	2610020C07Rik	0	0	1	0	0	1	2	1	1	0	0	0	2	1	0	1	2	0	1	0	1	2	16
ENSMUSG00000030924	2610020H08Rik	2610020H08Rik	3	3	6	5	3	13	3	4	6	5	8	4	9	8	5	1	8	8	4	4	7	12	129
ENSMUSG00000091474	2610021A01Rik	2610021A01Rik	9	6	18	4	7	28	14	9	2	14	10	6	3	6	8	4	35	16	12	15	17	34	277
ENSMUSG00000087013	2610027K06Rik	2610027K06Rik	1	1	1	2	1	0	0	0	0	1	1	1	1	1	1	1	2	1	1	0	0	0	17
ENSMUSG00000009114	2610028H24Rik	2610028H24Rik	4	2	24	6	14	12	6	12	5	22	10	15	8	6	10	11	19	18	2	23	9	11	249
ENSMUSG00000087259	2610035D17Rik	2610035D17Rik	8	9	20	10	12	4	6	3	4	9	15	8	14	12	11	16	2	2	8	8	4	5	190
ENSMUSG00000097536	2610037D02Rik	2610037D02Rik	8	8	14	2	9	7	8	4	1	6	8	9	4	10	2	5	5	4	3	3	5	5	130
ENSMUSG00000071302	2610044O15Rik8	2610044O15Rik8	2	5	5	2	3	4	5	2	4	6	2	3	1	6	4	2	2	4	2	1	7	4	76
ENSMUSG00000074415	2610203C20Rik	2610203C20Rik	54	45	84	38	33	68	36	32	41	32	94	36	53	70	52	53	44	31	31	21	35	42	1025
ENSMUSG00000079671	2610203C22Rik	2610203C22Rik	0	1	1	1	0	3	0	2	1	0	0	1	0	1	1	0	0	2	0	4	0	0	18
ENSMUSG00000059482	2610301B20Rik	2610301B20Rik	16	14	30	21	17	46	26	24	37	26	26	22	27	28	17	22	29	28	31	31	21	47	586
ENSMUSG00000100164	2610306M01Rik	2610306M01Rik	4	2	8	5	8	7	5	6	11	12	6	4	15	11	2	4	7	4	13	8	10	12	164
ENSMUSG00000085936	2610307P16Rik	2610307P16Rik	1	0	2	1	1	1	0	0	0	0	0	0	3	1	1	1	0	1	1	2	2	1	19
ENSMUSG00000049916	2610318N02Rik	2610318N02Rik	0	0	0	1	0	2	0	1	1	1	0	0	2	0	1	0	0	1	1	0	0	0	11
ENSMUSG00000010277	2610507B11Rik	2610507B11Rik	384	223	471	247	261	715	403	360	437	384	269	284	477	422	325	205	469	340	464	439	444	486	8509
ENSMUSG00000085882	2610507I01Rik	2610507I01Rik	6	4	10	2	4	14	8	2	6	4	12	7	11	7	7	3	8	6	4	6	9	7	147
ENSMUSG00000096001	2610528A11Rik	2610528A11Rik	1	0	0	0	1	0	0	0	1	0	1	0	0	5	1	1	0	0	2	0	1	1	15
ENSMUSG00000028536	2610528J11Rik	2610528J11Rik	7	13	23	21	9	13	5	12	5	14	9	4	25	23	14	12	11	5	11	14	9	9	268
ENSMUSG00000097334	2700012I20Rik	2700012I20Rik	1	1	3	1	0	1	0	1	2	0	2	1	5	1	3	3	1	0	1	0	1	2	30
ENSMUSG00000086328	2700033N17Rik	2700033N17Rik	9	7	7	7	8	7	1	4	4	4	12	13	13	12	9	4	1	4	4	4	3	4	141
ENSMUSG00000097180	2700038G22Rik	2700038G22Rik	4	1	1	1	0	1	1	0	1	1	1	0	2	0	0	2	0	2	0	1	1	0	20
ENSMUSG00000041789	2700046A07Rik	2700046A07Rik	1	0	1	0	1	3	1	0	0	0	0	1	0	0	0	1	2	1	5	1	3	0	21
ENSMUSG00000097787	2700046G09Rik	2700046G09Rik	2	1	4	1	2	2	2	3	3	5	4	2	8	4	2	3	4	7	0	2	4	2	67
ENSMUSG00000034601	2700049A03Rik	2700049A03Rik	8	7	20	10	12	38	23	13	19	16	10	11	13	11	10	5	17	11	18	12	10	17	311
ENSMUSG00000021807	2700060E02Rik	2700060E02Rik	29	14	53	29	25	48	26	30	33	33	40	19	51	38	24	21	47	27	38	38	27	31	721
ENSMUSG00000024273	2700062C07Rik	2700062C07Rik	5	4	15	9	8	27	15	7	24	13	12	12	14	14	12	9	14	11	8	11	8	18	270
ENSMUSG00000053080	2700081O15Rik	2700081O15Rik	20	38	51	27	29	45	28	28	38	27	61	26	65	44	47	28	37	25	23	32	29	53	801
ENSMUSG00000076437	2700094K13Rik	2700094K13Rik	5	8	12	12	19	16	11	15	18	11	16	13	23	8	21	8	28	25	31	32	23	26	381
ENSMUSG00000062198	2700097O09Rik	2700097O09Rik	1	7	6	4	4	15	10	8	8	10	9	4	8	5	6	4	11	11	7	8	3	19	168
ENSMUSG00000098090	2700099C18Rik	2700099C18Rik	1	0	0	0	0	4	2	0	2	2	0	0	1	0	0	0	0	3	0	1	0	0	16
ENSMUSG00000087497	2810001G20Rik	2810001G20Rik	7	2	2	3	2	16	9	2	5	5	6	0	8	7	5	1	11	7	2	4	1	6	111
ENSMUSG00000045464	2810002D19Rik	2810002D19Rik	2	1	1	0	2	5	0	1	0	0	0	1	1	1	1	0	3	1	1	1	1	2	25
ENSMUSG00000031984	2810004N23Rik	2810004N23Rik	12	14	39	15	20	40	17	27	26	19	18	10	27	24	19	15	19	16	20	22	22	32	473
ENSMUSG00000047635	2810006K23Rik	2810006K23Rik	9	3	9	2	6	8	7	2	6	8	6	5	5	9	4	2	5	1	6	8	1	9	121
ENSMUSG00000099881	2810013P06Rik	2810013P06Rik	14	5	20	9	8	32	16	13	12	14	10	11	14	25	14	12	23	24	11	10	15	26	338
ENSMUSG00000020491	2810021J22Rik	2810021J22Rik	6	5	12	7	8	21	13	14	5	14	12	7	14	9	10	5	14	10	11	10	6	15	228
ENSMUSG00000049881	2810025M15Rik	2810025M15Rik	11	7	13	7	9	14	5	5	18	7	10	6	20	16	8	6	12	11	8	11	7	13	224
ENSMUSG00000096995	2810029C07Rik	2810029C07Rik	11	8	24	10	8	37	20	12	19	29	19	6	19	10	14	10	27	22	19	17	11	27	379
ENSMUSG00000099338	2810030D12Rik	2810030D12Rik	0	1	3	1	5	3	1	1	3	1	5	0	2	4	0	1	3	3	4	3	2	7	53
ENSMUSG00000037735	2810032G03Rik	2810032G03Rik	1	6	0	0	1	4	1	1	3	3	0	0	3	3	3	1	1	1	1	1	2	0	36
ENSMUSG00000099034	2810039B14Rik	2810039B14Rik	7	3	6	8	2	7	4	4	6	3	6	7	6	6	3	3	4	8	7	4	4	4	112
ENSMUSG00000099966	2810402E24Rik	2810402E24Rik	9	12	15	5	3	13	8	10	11	10	12	6	24	6	15	4	15	10	11	16	9	12	236
ENSMUSG00000028060	2810403A07Rik	2810403A07Rik	113	81	172	74	69	128	100	97	100	93	92	95	136	167	104	79	108	100	82	93	80	119	2282
ENSMUSG00000086629	2810403D21Rik	2810403D21Rik	4	2	5	0	1	3	1	2	2	2	2	1	3	4	3	5	3	1	2	2	5	3	56
ENSMUSG00000101493	2810405F17Rik	2810405F17Rik	3	9	11	4	8	14	4	7	4	7	5	6	15	10	8	11	6	2	8	8	5	13	168
ENSMUSG00000018570	2810408A11Rik	2810408A11Rik	10	7	9	5	2	5	13	10	7	7	16	6	10	22	11	7	8	4	5	11	2	10	187
ENSMUSG00000087213	2810408I11Rik	2810408I11Rik	0	0	0	0	1	0	2	1	0	4	0	1	1	0	0	0	0	1	1	1	2	7	22
ENSMUSG00000075389	2810410L24Rik	2810410L24Rik	6	7	16	6	5	17	3	14	4	9	10	9	17	14	14	4	10	6	9	8	7	12	207
ENSMUSG00000040204	2810417H13Rik	2810417H13Rik	0	2	4	2	2	11	6	8	13	7	6	3	2	7	3	3	3	10	8	7	7	7	121
ENSMUSG00000058833	2810428I15Rik	2810428I15Rik	32	34	52	24	29	61	35	33	43	48	37	34	67	30	32	23	45	31	55	54	36	57	892
ENSMUSG00000086283	2810433D01Rik	2810433D01Rik	3	0	0	2	1	1	0	0	1	2	0	0	1	1	1	1	0	0	1	1	0	1	17
ENSMUSG00000100876	2810454H06Rik	2810454H06Rik	1	0	3	4	6	1	0	0	1	0	3	1	2	6	1	3	1	0	0	0	1	1	35
ENSMUSG00000085030	2810455O05Rik	2810455O05Rik	2	0	4	1	1	2	2	3	3	1	4	4	3	3	3	1	1	2	3	0	0	1	44
ENSMUSG00000026227	2810459M11Rik	2810459M11Rik	0	0	0	0	1	6	3	1	7	3	0	0	0	0	1	0	4	1	5	2	3	4	41
ENSMUSG00000091475	2810468N07Rik	2810468N07Rik	7	3	10	5	2	7	6	7	10	12	2	2	6	2	15	4	4	5	8	6	13	14	150
ENSMUSG00000032712	2810474O19Rik	2810474O19Rik	47	24	66	33	18	53	32	38	37	22	29	22	33	63	30	16	31	37	12	30	24	33	730
ENSMUSG00000043833	2900005J15Rik	2900005J15Rik	15	10	23	9	11	5	3	3	8	4	16	8	21	17	9	10	10	2	4	5	3	7	203
ENSMUSG00000044117	2900011O08Rik	2900011O08Rik	1	0	0	1	2	0	1	0	4	0	0	0	3	0	1	0	1	0	9	1	0	7	31
ENSMUSG00000051339	2900026A02Rik	2900026A02Rik	161	63	136	71	90	76	37	43	58	33	112	69	119	146	108	63	35	25	34	39	49	52	1619
ENSMUSG00000054418	2900041M22Rik	2900041M22Rik	0	2	2	0	0	1	0	0	0	0	1	2	2	2	0	1	3	0	1	2	1	0	20
ENSMUSG00000043993	2900052L18Rik	2900052L18Rik	10	6	8	4	0	10	6	3	5	4	8	7	15	9	10	3	8	11	9	4	4	8	152
ENSMUSG00000099696	2900052N01Rik	2900052N01Rik	1	0	1	0	0	1	1	0	1	0	1	0	0	0	1	0	1	0	1	0	0	4	13
ENSMUSG00000071860	2900055J20Rik	2900055J20Rik	1	1	0	1	1	1	3	0	0	0	0	0	0	0	0	0	2	0	1	1	3	0	15
ENSMUSG00000106746	2900064F13Rik	2900064F13Rik	1	0	0	1	0	2	1	1	0	0	1	0	1	2	1	0	1	0	3	0	1	1	17
ENSMUSG00000087018	2900072N19Rik	2900072N19Rik	0	0	1	0	1	1	1	1	3	2	2	1	0	0	1	0	2	1	0	1	3	1	22
ENSMUSG00000097277	2900076A07Rik	2900076A07Rik	5	3	22	4	5	13	16	8	8	5	9	9	11	12	7	6	5	10	8	11	9	13	199
ENSMUSG00000030385	2900092C05Rik	2900092C05Rik	0	0	5	1	1	0	0	0	0	0	0	1	1	5	1	2	0	0	0	0	0	0	17
ENSMUSG00000099632	2900093K20Rik	2900093K20Rik	0	4	9	7	7	14	15	8	14	5	6	3	15	10	8	5	5	6	9	5	5	10	170
ENSMUSG00000102869	2900097C17Rik	2900097C17Rik	15	10	30	17	19	32	16	11	25	21	12	13	18	26	18	6	13	12	17	21	12	29	393
ENSMUSG00000070282	3000002C10Rik	3000002C10Rik	2	3	0	1	0	7	1	3	2	3	1	0	0	2	1	0	0	0	0	0	0	0	26
ENSMUSG00000084885	3010001F23Rik	3010001F23Rik	1	1	1	2	2	2	2	0	2	1	1	1	1	1	1	0	0	0	1	0	0	0	20
ENSMUSG00000020381	3010026O09Rik	3010026O09Rik	1	1	2	2	4	10	4	3	6	2	4	1	8	7	6	2	3	5	5	1	0	3	80
ENSMUSG00000079737	3110001I22Rik	3110001I22Rik	3	0	3	2	0	2	2	1	3	2	1	0	2	1	0	3	0	1	1	1	2	2	32
ENSMUSG00000024410	3110002H16Rik	3110002H16Rik	40	23	60	32	17	70	28	30	53	41	39	34	57	40	42	36	59	37	36	34	40	60	908
ENSMUSG00000026388	3110009E18Rik	3110009E18Rik	4	4	12	4	3	9	8	1	5	2	4	3	2	10	6	5	5	9	2	5	3	8	114
ENSMUSG00000104861	3110039M20Rik	3110039M20Rik	7	7	14	9	6	2	0	1	1	0	20	15	30	28	20	8	0	2	2	0	2	2	176
ENSMUSG00000025102	3110040N11Rik	3110040N11Rik	6	5	15	8	15	15	6	15	16	11	8	6	27	9	11	11	11	8	12	15	11	19	260
ENSMUSG00000028300	3110043O21Rik	3110043O21Rik	27	25	58	28	29	77	63	39	61	68	44	33	79	50	36	38	71	52	50	52	44	78	1102
ENSMUSG00000097503	3110045C21Rik	3110045C21Rik	0	0	0	1	1	2	0	1	1	2	0	1	2	1	0	1	0	0	4	1	0	4	22
ENSMUSG00000085622	3110056K07Rik	3110056K07Rik	3	4	4	2	5	5	5	5	8	3	12	3	7	5	4	8	7	4	4	3	3	6	110
ENSMUSG00000046806	3110062M04Rik	3110062M04Rik	6	1	7	5	4	11	4	3	2	6	11	2	8	6	1	6	9	6	9	5	7	7	126
ENSMUSG00000081187	3110067C02Rik	3110067C02Rik	3	2	4	3	1	2	2	0	3	1	4	1	2	1	1	1	2	2	0	1	2	5	43
ENSMUSG00000074635	3110070M22Rik	3110070M22Rik	1	0	2	0	0	1	0	0	1	1	0	0	1	2	2	2	0	0	0	3	0	0	16
ENSMUSG00000026258	3110079O15Rik	3110079O15Rik	0	1	2	0	0	1	1	0	1	0	0	0	4	2	0	2	0	0	0	0	0	0	14
ENSMUSG00000053553	3110082I17Rik	3110082I17Rik	14	15	18	11	16	31	12	10	21	10	14	8	23	16	7	7	18	17	14	14	10	19	325
ENSMUSG00000097303	3110083C13Rik	3110083C13Rik	2	0	3	1	0	6	3	5	4	3	3	3	1	2	0	2	5	5	1	3	0	1	53
ENSMUSG00000085582	3110099E03Rik	3110099E03Rik	3	4	0	1	2	0	0	1	0	0	3	1	5	0	2	3	0	0	0	0	0	0	25
ENSMUSG00000073590	3222401L13Rik	3222401L13Rik	0	3	0	4	0	6	2	1	2	0	1	0	1	1	1	1	3	2	3	2	0	2	35
ENSMUSG00000033731	3300002A11Rik	3300002A11Rik	9	18	51	22	21	52	28	28	29	39	37	26	35	16	30	51	37	54	20	48	41	45	737
ENSMUSG00000071540	3425401B19Rik	3425401B19Rik	0	2	2	1	0	5	1	2	0	2	0	0	0	0	0	1	1	1	0	0	3	0	21
ENSMUSG00000036242	3632451O06Rik	3632451O06Rik	27	34	43	18	30	125	73	41	45	68	38	30	48	42	26	24	61	56	66	56	52	85	1088
ENSMUSG00000033111	3830406C13Rik	3830406C13Rik	24	22	30	26	17	42	19	20	25	15	23	18	44	30	20	12	20	28	21	14	12	24	506
ENSMUSG00000038917	3930402G23Rik	3930402G23Rik	3	7	6	4	1	1	1	4	0	2	2	1	5	2	4	2	0	1	1	1	2	0	50
ENSMUSG00000064202	4430402I18Rik	4430402I18Rik	10	11	36	8	12	85	38	21	38	30	27	11	32	31	21	18	58	35	30	41	28	48	669
ENSMUSG00000075027	4631405J19Rik	4631405J19Rik	2	0	1	0	0	0	0	0	1	0	1	0	2	2	0	0	0	0	0	1	0	1	11
ENSMUSG00000097850	4631405K08Rik	4631405K08Rik	1	1	3	0	2	3	5	1	1	2	4	2	4	3	0	1	1	3	1	0	1	3	42
ENSMUSG00000042579	4632404H12Rik	4632404H12Rik	22	17	26	9	17	38	20	19	24	19	17	14	26	33	20	18	33	20	27	21	14	24	478
ENSMUSG00000048106	4632415L05Rik	4632415L05Rik	10	5	5	7	9	5	8	6	1	6	3	9	8	10	10	13	7	4	5	2	5	6	144
ENSMUSG00000074024	4632427E13Rik	4632427E13Rik	5	6	10	1	6	10	9	2	7	6	2	5	6	11	10	3	10	6	5	6	8	12	146
ENSMUSG00000097184	4632428C04Rik	4632428C04Rik	5	3	2	2	1	2	1	3	1	1	3	1	13	10	6	1	1	1	2	2	1	1	63
ENSMUSG00000097004	4731419I09Rik	4731419I09Rik	1	0	0	0	0	1	2	0	0	0	1	0	1	3	2	0	0	0	0	0	0	0	11
ENSMUSG00000086943	4732414G09Rik	4732414G09Rik	0	6	0	1	1	1	0	1	0	3	1	0	7	2	2	1	1	0	2	2	1	2	34
ENSMUSG00000107402	4732416N19Rik	4732416N19Rik	3	1	7	2	1	3	1	1	2	2	2	1	2	2	5	1	0	2	2	0	1	1	42
ENSMUSG00000090031	4732440D04Rik	4732440D04Rik	19	8	23	9	12	28	14	8	10	8	18	12	30	22	17	10	18	11	12	9	10	20	328
ENSMUSG00000053714	4732471J01Rik	4732471J01Rik	0	1	4	2	0	0	0	0	0	0	0	1	0	1	2	0	0	1	1	2	4	1	20
ENSMUSG00000097488	4732487G21Rik	4732487G21Rik	2	0	3	2	5	7	4	4	1	5	2	1	2	8	1	4	3	5	7	5	5	3	79
ENSMUSG00000097350	4732491K20Rik	4732491K20Rik	6	2	10	2	4	7	5	4	3	8	4	4	3	3	4	3	5	3	3	6	3	8	100
ENSMUSG00000108456	4732496C06Rik	4732496C06Rik	8	3	9	1	3	12	2	6	8	2	7	4	7	1	6	4	9	4	6	7	4	6	119
ENSMUSG00000097236	4831440E17Rik	4831440E17Rik	5	0	0	1	2	2	1	1	0	0	0	1	1	1	0	0	0	1	1	0	0	1	18
ENSMUSG00000097779	4833407H14Rik	4833407H14Rik	3	0	0	0	0	0	0	2	0	1	1	0	0	1	0	4	2	2	0	3	0	1	20
ENSMUSG00000097697	4833412C05Rik	4833412C05Rik	0	0	1	1	1	0	1	0	0	0	2	0	1	0	1	0	0	0	0	2	0	1	11
ENSMUSG00000104950	4833413G10Rik	4833413G10Rik	2	0	2	0	0	1	1	1	0	0	7	3	1	8	1	2	2	5	2	2	0	1	41
ENSMUSG00000085287	4833418N02Rik	4833418N02Rik	5	2	6	2	3	11	3	0	2	1	8	2	5	3	4	3	6	5	4	6	3	8	92
ENSMUSG00000062822	4833420G17Rik	4833420G17Rik	23	19	35	20	18	50	36	31	50	39	17	23	32	30	26	19	27	31	32	30	33	51	672
ENSMUSG00000074782	4833422C13Rik	4833422C13Rik	0	4	1	0	1	2	6	1	3	1	11	4	2	9	2	3	1	2	3	1	1	5	63
ENSMUSG00000075217	4833423E24Rik	4833423E24Rik	61	136	185	145	99	9	22	38	23	12	166	125	155	242	201	103	12	22	39	67	23	15	1900
ENSMUSG00000032057	4833427G06Rik	4833427G06Rik	13	21	35	30	28	13	10	16	10	35	33	25	32	25	25	21	23	18	18	25	12	24	492
ENSMUSG00000097074	4833428L15Rik	4833428L15Rik	1	0	1	0	0	0	0	2	1	0	0	0	0	3	1	1	1	1	0	0	1	4	17
ENSMUSG00000025871	4833439L19Rik	4833439L19Rik	195	157	292	152	159	334	214	149	220	189	211	160	336	275	199	162	239	162	174	156	164	265	4564
ENSMUSG00000103103	4833445I07Rik	4833445I07Rik	6	7	7	4	8	7	5	0	5	4	8	7	8	7	5	7	3	3	5	4	2	6	118
ENSMUSG00000029828	4921507P07Rik	4921507P07Rik	6	4	6	5	2	3	0	1	3	5	4	4	6	3	4	2	0	1	2	2	1	3	67
ENSMUSG00000085851	4921518K17Rik	4921518K17Rik	0	0	0	0	2	8	1	3	1	9	0	3	0	0	0	0	5	2	3	6	4	2	49
ENSMUSG00000036934	4921524J17Rik	4921524J17Rik	10	7	17	8	5	6	9	12	8	3	10	12	25	14	14	10	7	5	8	7	6	9	212
ENSMUSG00000085704	4921531C22Rik	4921531C22Rik	7	1	9	6	3	3	3	7	2	4	9	2	6	11	3	8	4	2	2	5	1	2	100
ENSMUSG00000020434	4921536K21Rik	4921536K21Rik	2	0	1	0	2	4	0	3	2	0	3	2	2	1	0	0	4	2	0	3	3	1	35
ENSMUSG00000027309	4930402H24Rik	4930402H24Rik	97	73	120	59	61	167	89	76	92	92	108	70	121	154	95	64	136	118	98	104	78	158	2230
ENSMUSG00000087354	4930404I05Rik	4930404I05Rik	1	1	1	1	0	0	0	2	0	0	3	1	1	2	3	1	1	0	5	1	2	2	28
ENSMUSG00000020234	4930404N11Rik	4930404N11Rik	1	0	0	1	3	0	0	1	3	1	2	1	0	2	2	0	0	5	0	2	0	2	26
ENSMUSG00000086638	4930405A21Rik	4930405A21Rik	0	1	0	0	3	1	0	0	0	2	0	2	1	2	1	0	1	1	0	0	0	1	16
ENSMUSG00000075524	4930407I10Rik	4930407I10Rik	0	0	1	0	1	1	3	2	1	2	0	1	3	1	0	0	0	2	1	2	1	3	25
ENSMUSG00000051008	4930412M03Rik	4930412M03Rik	2	0	1	0	0	2	0	2	0	1	2	1	4	1	1	0	1	1	0	0	2	1	22
ENSMUSG00000025783	4930412O13Rik	4930412O13Rik	2	1	2	1	1	0	0	0	0	0	3	0	1	1	1	6	0	0	0	0	0	0	19
ENSMUSG00000108452	4930413G21Rik	4930413G21Rik	1	1	3	0	1	0	1	1	0	3	1	0	3	1	0	0	2	0	1	0	1	1	21
ENSMUSG00000022993	4930415O20Rik	4930415O20Rik	1	4	0	1	0	1	1	4	1	4	2	2	3	0	1	0	3	1	1	3	1	2	36
ENSMUSG00000100281	4930422M22Rik	4930422M22Rik	1	1	0	1	1	1	1	0	1	1	1	0	0	1	0	0	0	0	1	0	0	0	11
ENSMUSG00000043168	4930426D05Rik	4930426D05Rik	7	12	15	0	7	51	30	15	29	49	16	8	9	10	6	8	27	26	18	35	9	27	414
ENSMUSG00000026736	4930426L09Rik	4930426L09Rik	1	4	7	3	2	4	2	0	2	0	3	2	11	4	6	1	1	0	2	0	0	1	56
ENSMUSG00000037466	4930427A07Rik	4930427A07Rik	12	12	21	8	7	19	15	11	17	13	13	7	23	12	19	4	9	24	8	6	16	13	289
ENSMUSG00000086918	4930429F24Rik	4930429F24Rik	6	2	3	10	1	5	1	0	3	1	1	1	3	6	0	5	0	3	1	0	1	2	55
ENSMUSG00000046567	4930430F08Rik	4930430F08Rik	9	3	8	5	7	16	21	5	20	7	10	7	11	15	7	5	19	9	16	9	8	13	230
ENSMUSG00000075042	4930431P03Rik	4930431P03Rik	0	2	1	3	1	9	7	2	9	8	2	3	4	2	2	1	7	7	8	7	5	11	101
ENSMUSG00000109147	4930431P19Rik	4930431P19Rik	0	2	4	4	0	1	0	0	1	4	6	4	5	3	6	2	0	2	0	0	1	0	45
ENSMUSG00000008129	4930432K21Rik	4930432K21Rik	3	1	1	0	0	1	1	1	0	0	1	0	0	2	0	0	1	1	0	1	2	0	16
ENSMUSG00000069873	4930438A08Rik	4930438A08Rik	0	0	0	0	0	2	0	1	13	1	0	0	0	0	0	0	0	0	1	2	3	1	24
ENSMUSG00000101905	4930439D14Rik	4930439D14Rik	1	3	2	1	0	2	0	1	0	1	3	1	1	1	2	1	1	1	0	0	0	0	22
ENSMUSG00000097172	4930444M15Rik	4930444M15Rik	0	0	0	0	0	1	4	1	1	1	0	0	0	0	1	0	1	2	0	2	0	1	15
ENSMUSG00000067795	4930444P10Rik	4930444P10Rik	1	0	2	0	5	3	0	2	6	2	3	2	0	0	0	1	5	3	6	3	2	6	52
ENSMUSG00000021098	4930447C04Rik	4930447C04Rik	0	1	1	1	0	2	0	0	1	3	0	0	1	6	0	2	0	2	0	4	0	2	26
ENSMUSG00000069223	4930451E10Rik	4930451E10Rik	0	0	1	0	0	1	0	0	3	0	1	0	3	1	1	1	2	0	1	2	1	0	18
ENSMUSG00000022543	4930451G09Rik	4930451G09Rik	16	9	21	12	14	50	21	8	14	22	9	10	10	28	14	5	16	24	19	18	20	29	389
ENSMUSG00000021747	4930452B06Rik	4930452B06Rik	9	3	23	8	11	31	16	17	25	24	25	9	30	24	15	20	20	16	19	22	21	38	426
ENSMUSG00000059920	4930453N24Rik	4930453N24Rik	36	42	44	41	24	54	35	49	56	28	51	45	65	91	46	32	41	54	53	59	46	52	1044
ENSMUSG00000087611	4930458D05Rik	4930458D05Rik	0	1	2	1	0	5	0	0	0	1	1	0	1	3	1	1	3	1	0	2	0	1	24
ENSMUSG00000049160	4930469G21Rik	4930469G21Rik	1	0	2	0	0	2	2	0	0	2	1	1	0	1	0	0	0	1	0	1	1	1	16
ENSMUSG00000085684	4930469K13Rik	4930469K13Rik	0	1	0	0	0	16	10	7	12	7	0	0	0	6	0	0	8	3	5	9	6	16	106
ENSMUSG00000060029	4930473A02Rik	4930473A02Rik	2	0	0	1	0	3	2	0	3	0	2	1	1	1	2	0	2	1	1	0	0	3	25
ENSMUSG00000097284	4930480K23Rik	4930480K23Rik	1	1	2	0	1	4	1	1	0	4	2	3	4	2	4	0	4	0	2	3	2	3	44
ENSMUSG00000085956	4930481B07Rik	4930481B07Rik	1	0	3	1	2	3	1	0	1	1	2	0	2	4	0	0	2	1	0	1	1	6	32
ENSMUSG00000050345	4930486L24Rik	4930486L24Rik	3	0	2	1	0	0	0	2	0	0	1	1	1	0	2	2	0	1	1	2	1	0	20
ENSMUSG00000044906	4930503L19Rik	4930503L19Rik	7	1	8	2	3	7	7	5	3	4	6	6	8	9	5	8	11	12	7	5	7	10	141
ENSMUSG00000040919	4930505A04Rik	4930505A04Rik	2	1	1	1	2	11	3	2	0	6	4	2	1	4	2	0	5	5	2	2	5	3	64
ENSMUSG00000086866	4930512H18Rik	4930512H18Rik	2	0	0	0	1	3	1	0	0	0	0	1	0	2	1	1	1	6	1	0	0	0	20
ENSMUSG00000092183	4930515G01Rik	4930515G01Rik	1	0	0	0	0	1	2	2	2	1	1	0	2	2	3	0	3	1	1	2	3	1	28
ENSMUSG00000097504	4930516B21Rik	4930516B21Rik	14	5	7	3	4	13	15	9	10	11	11	5	9	11	7	6	15	5	8	9	8	10	195
ENSMUSG00000074629	4930518I15Rik	4930518I15Rik	2	0	0	0	1	5	0	1	1	0	1	2	0	2	2	0	5	0	0	2	2	2	28
ENSMUSG00000090126	4930519F09Rik	4930519F09Rik	1	1	3	4	3	3	1	1	2	2	4	1	3	2	4	3	6	1	0	1	2	0	48
ENSMUSG00000074039	4930520O04Rik	4930520O04Rik	0	0	1	1	2	2	0	0	0	1	2	0	3	2	0	1	0	0	0	0	1	0	16
ENSMUSG00000090394	4930523C07Rik	4930523C07Rik	21	6	17	10	6	15	4	7	4	8	11	7	9	9	12	8	4	6	3	9	7	3	186
ENSMUSG00000035364	4930524J08Rik	4930524J08Rik	0	2	0	0	0	0	3	0	1	0	1	0	0	1	1	0	0	1	1	0	0	0	11
ENSMUSG00000090207	4930524O07Rik	4930524O07Rik	5	3	6	3	4	2	1	3	1	1	2	2	7	3	2	3	2	2	1	2	0	3	58
ENSMUSG00000085521	4930526A20Rik	4930526A20Rik	14	11	24	12	17	13	17	12	14	16	19	18	28	28	14	14	14	8	18	24	24	21	380
ENSMUSG00000085491	4930527E20Rik	4930527E20Rik	0	0	0	0	0	4	0	1	3	0	0	0	0	1	0	0	1	0	0	3	1	4	18
ENSMUSG00000097761	4930534D22Rik	4930534D22Rik	0	0	0	1	0	3	1	2	0	1	1	0	2	0	0	0	0	2	3	2	1	2	21
ENSMUSG00000093619	4930535L15Rik	4930535L15Rik	0	0	2	2	1	1	0	3	3	4	3	1	3	1	0	1	1	0	2	3	3	1	35
ENSMUSG00000028642	4930538K18Rik	4930538K18Rik	2	0	0	0	0	2	1	1	0	1	1	1	1	0	0	0	1	2	2	1	0	0	16
ENSMUSG00000048905	4930539E08Rik	4930539E08Rik	0	0	2	1	0	4	0	0	4	1	3	0	0	1	0	0	2	1	5	0	0	1	25
ENSMUSG00000097032	4930539J05Rik	4930539J05Rik	3	2	3	1	0	3	2	1	5	2	4	0	7	5	3	0	6	1	3	1	2	4	58
ENSMUSG00000097890	4930547M16Rik	4930547M16Rik	0	3	4	1	1	5	4	4	2	3	2	2	2	1	3	3	5	4	3	4	4	6	66
ENSMUSG00000005131	4930550C14Rik	4930550C14Rik	0	3	2	1	2	4	0	0	0	1	3	2	7	7	4	3	0	0	1	0	1	0	41
ENSMUSG00000097632	4930552P12Rik	4930552P12Rik	0	0	0	0	0	3	0	1	1	0	1	1	0	2	0	0	2	0	1	2	1	1	16
ENSMUSG00000089767	4930556I23Rik	4930556I23Rik	1	2	4	0	1	1	0	1	0	0	1	2	3	7	4	1	1	0	0	0	1	0	30
ENSMUSG00000096971	4930556M19Rik	4930556M19Rik	2	1	8	2	1	8	2	3	1	6	7	2	7	1	5	1	4	4	3	3	5	3	79
ENSMUSG00000097519	4930558J18Rik	4930558J18Rik	2	0	0	0	0	2	1	0	1	1	0	0	0	0	0	0	2	0	2	0	0	0	11
ENSMUSG00000022518	4930562C15Rik	4930562C15Rik	8	2	8	2	1	6	3	7	5	1	4	0	5	5	2	1	9	3	1	4	4	8	89
ENSMUSG00000053574	4930563E22Rik	4930563E22Rik	0	2	0	0	2	6	1	2	0	2	2	3	4	2	0	1	1	0	3	0	0	0	31
ENSMUSG00000085084	4930570G19Rik	4930570G19Rik	4	7	11	3	3	43	21	12	19	17	6	4	7	14	6	0	29	19	16	15	15	8	279
ENSMUSG00000087440	4930577N17Rik	4930577N17Rik	1	1	1	1	0	0	1	1	1	0	0	1	0	1	2	0	0	0	0	0	0	3	14
ENSMUSG00000037358	4930578C19Rik	4930578C19Rik	0	1	2	1	2	2	1	0	0	0	3	2	1	5	2	3	3	1	0	0	2	1	32
ENSMUSG00000097587	4930578M01Rik	4930578M01Rik	0	1	3	0	4	2	1	2	1	2	0	1	1	3	1	0	2	3	1	5	0	6	39
ENSMUSG00000040840	4930579G18Rik	4930579G18Rik	6	6	7	3	6	15	6	14	7	10	6	3	3	8	9	4	8	7	6	4	4	14	156
ENSMUSG00000027811	4930579G24Rik	4930579G24Rik	5	1	0	0	2	2	2	2	6	1	1	1	4	2	1	1	1	0	5	3	1	4	45
ENSMUSG00000051074	4930579K19Rik	4930579K19Rik	4	10	6	2	8	8	2	0	3	2	6	3	15	9	7	3	5	4	3	2	3	3	108
ENSMUSG00000070315	4930581F22Rik	4930581F22Rik	7	2	15	2	9	43	20	31	14	49	8	5	16	8	5	5	28	15	24	29	29	33	397
ENSMUSG00000034063	4930590J08Rik	4930590J08Rik	1	1	1	4	0	2	5	1	1	4	5	1	4	5	2	1	7	5	5	3	2	4	64
ENSMUSG00000075463	4930594M22Rik	4930594M22Rik	0	1	0	0	1	3	0	1	0	1	2	0	1	1	0	0	0	0	1	0	1	1	14
ENSMUSG00000073144	4930599N23Rik	4930599N23Rik	1	1	2	0	0	1	0	0	0	0	1	1	1	2	1	0	0	0	0	1	0	0	12
ENSMUSG00000031938	4931406C07Rik	4931406C07Rik	103	74	142	85	100	281	184	155	203	195	112	91	125	87	93	81	269	173	165	268	174	234	3394
ENSMUSG00000066571	4931406P16Rik	4931406P16Rik	37	21	45	22	20	36	30	16	21	24	22	17	20	39	21	22	24	21	13	23	25	20	539
ENSMUSG00000022179	4931414P19Rik	4931414P19Rik	5	5	3	7	5	13	6	6	5	12	10	5	13	4	4	3	9	4	6	11	3	6	145
ENSMUSG00000054910	4931415C17Rik	4931415C17Rik	2	0	0	0	1	12	6	2	8	3	0	0	1	2	0	1	2	8	0	3	2	1	54
ENSMUSG00000046085	4931422A03Rik	4931422A03Rik	2	0	0	0	1	1	0	0	0	1	0	1	0	0	0	1	1	1	1	0	1	0	11
ENSMUSG00000014837	4931428F04Rik	4931428F04Rik	6	6	18	4	5	11	4	7	4	7	15	5	14	9	6	5	12	4	7	5	10	8	172
ENSMUSG00000086727	4931428L18Rik	4931428L18Rik	1	2	1	0	0	0	0	0	1	0	4	1	5	3	3	1	0	0	0	0	0	0	22
ENSMUSG00000078157	4931440F15Rik	4931440F15Rik	10	3	7	3	5	15	8	10	10	8	10	10	16	4	11	4	21	8	12	9	13	15	212
ENSMUSG00000074580	4931440P22Rik	4931440P22Rik	3	0	2	2	3	3	3	1	1	5	0	2	3	4	0	0	1	2	1	2	0	3	41
ENSMUSG00000047773	4932411E22Rik	4932411E22Rik	2	2	2	2	6	4	1	2	4	4	1	3	1	4	2	4	4	8	1	2	8	7	74
ENSMUSG00000105881	4932422M17Rik	4932422M17Rik	10	2	2	2	5	13	5	4	4	7	10	4	3	3	5	4	7	10	3	7	5	9	124
ENSMUSG00000037270	4932438A13Rik	4932438A13Rik	80	69	114	58	71	147	104	80	88	87	100	57	85	103	71	43	127	88	76	90	90	137	1965
ENSMUSG00000097216	4932441J04Rik	4932441J04Rik	2	1	1	2	1	3	3	1	3	3	2	5	5	4	2	1	1	2	4	3	1	1	51
ENSMUSG00000104443	4932442E05Rik	4932442E05Rik	0	0	1	0	1	1	1	2	3	0	1	0	0	1	0	0	2	1	1	2	1	2	20
ENSMUSG00000090336	4932443I19Rik	4932443I19Rik	6	2	30	3	13	24	8	6	11	9	5	4	9	10	11	6	9	11	6	20	9	7	219
ENSMUSG00000086796	4932702P03Rik	4932702P03Rik	4	2	1	1	1	8	4	0	10	3	2	3	4	5	4	3	5	1	2	3	1	8	75
ENSMUSG00000097908	4933404O12Rik	4933404O12Rik	7	2	9	7	8	49	20	10	19	13	8	6	11	13	4	4	24	15	9	19	10	34	301
ENSMUSG00000013158	4933405L10Rik	4933405L10Rik	0	1	2	0	0	1	1	0	0	1	0	0	3	1	1	0	0	0	0	4	3	7	25
ENSMUSG00000097494	4933406C10Rik	4933406C10Rik	4	4	2	1	1	10	8	2	1	3	7	4	5	10	4	1	0	2	2	4	0	2	77
ENSMUSG00000086690	4933406J10Rik	4933406J10Rik	0	0	2	1	0	0	0	0	0	0	0	3	2	1	2	0	0	0	0	0	0	0	11
ENSMUSG00000069713	4933406P04Rik	4933406P04Rik	1	2	2	2	4	6	6	1	2	3	1	2	4	6	3	0	2	2	4	2	2	2	59
ENSMUSG00000087396	4933407K13Rik	4933407K13Rik	2	1	3	2	1	9	3	3	1	0	4	2	2	5	4	3	7	1	1	2	1	4	61
ENSMUSG00000049357	4933408B17Rik	4933408B17Rik	1	6	4	2	2	1	0	0	0	0	1	5	1	2	1	1	1	1	0	0	1	1	31
ENSMUSG00000079304	4933413G19Rik	4933413G19Rik	0	0	2	0	2	57	26	8	20	29	5	2	2	3	1	3	52	26	18	19	21	34	330
ENSMUSG00000086996	4933416E14Rik	4933416E14Rik	0	0	0	0	0	4	7	3	6	6	0	0	0	0	0	0	5	5	3	6	5	4	54
ENSMUSG00000103006	4933417C20Rik	4933417C20Rik	1	0	3	0	2	2	0	1	2	1	0	0	1	1	2	1	2	3	0	0	2	0	24
ENSMUSG00000085037	4933421O10Rik	4933421O10Rik	14	16	23	8	11	17	17	15	11	9	21	13	36	29	11	6	10	11	12	16	15	9	330
ENSMUSG00000106508	4933425M03Rik	4933425M03Rik	1	0	1	1	3	2	2	1	3	0	1	1	0	1	2	2	1	0	0	1	2	0	25
ENSMUSG00000020807	4933427D14Rik	4933427D14Rik	28	22	20	20	18	56	36	21	28	34	21	18	41	22	27	22	31	29	34	30	19	48	625
ENSMUSG00000086697	4933427G23Rik	4933427G23Rik	6	2	10	7	5	11	1	5	9	4	8	6	9	6	8	4	8	3	7	9	3	8	139
ENSMUSG00000058046	4933430I17Rik	4933430I17Rik	1	3	0	0	2	2	0	1	1	0	1	0	0	2	0	0	1	1	0	0	0	0	15
ENSMUSG00000086968	4933431E20Rik	4933431E20Rik	2	1	3	2	1	9	4	8	6	10	3	3	2	2	3	2	2	4	4	8	6	2	87
ENSMUSG00000103715	4933431K14Rik	4933431K14Rik	4	7	4	1	4	8	4	1	3	1	8	2	1	11	1	0	1	2	4	0	2	4	73
ENSMUSG00000097021	4933433G15Rik	4933433G15Rik	0	0	1	1	3	1	0	1	1	0	1	0	0	0	0	0	0	1	0	1	0	1	12
ENSMUSG00000027942	4933434E20Rik	4933434E20Rik	43	39	97	45	43	99	46	65	60	72	70	52	90	65	64	63	69	83	59	102	64	70	1460
ENSMUSG00000072893	4933439C10Rik	4933439C10Rik	7	4	15	6	6	17	9	13	16	11	21	14	10	9	13	6	16	11	5	12	7	15	243
ENSMUSG00000085184	4933439K11Rik	4933439K11Rik	5	3	4	3	3	5	5	2	5	4	4	5	2	1	2	3	4	4	4	4	3	5	80
ENSMUSG00000042087	4933440N22Rik	4933440N22Rik	0	1	1	0	1	3	2	0	6	1	0	0	2	1	1	1	6	5	1	10	2	10	54
ENSMUSG00000034959	5031414D18Rik	5031414D18Rik	3	1	3	4	2	4	0	2	2	0	1	1	2	3	3	2	2	2	0	1	7	1	46
ENSMUSG00000073147	5031425E22Rik	5031425E22Rik	62	58	90	42	48	112	67	51	83	69	52	49	127	78	49	42	111	60	73	65	54	93	1535
ENSMUSG00000097885	5031434O11Rik	5031434O11Rik	5	3	6	6	4	10	5	4	5	2	8	1	6	9	0	0	12	5	3	0	6	3	103
ENSMUSG00000036046	5031439G07Rik	5031439G07Rik	145	112	190	103	106	206	136	86	119	144	171	128	221	167	140	74	126	93	115	113	86	141	2922
ENSMUSG00000097251	5033417F24Rik	5033417F24Rik	3	2	9	3	3	4	3	2	4	3	7	2	8	6	5	3	6	3	1	6	2	1	86
ENSMUSG00000038152	5033430I15Rik	5033430I15Rik	2	1	1	2	1	4	3	0	1	4	2	0	2	2	2	1	5	1	4	2	0	6	46
ENSMUSG00000087455	5330411J11Rik	5330411J11Rik	0	2	1	1	1	0	0	0	0	2	4	3	7	10	2	1	0	0	0	0	0	0	34
ENSMUSG00000086822	5330413P13Rik	5330413P13Rik	2	2	3	2	0	29	7	5	7	11	1	2	2	5	3	1	12	8	10	15	3	9	139
ENSMUSG00000040412	5330417C22Rik	5330417C22Rik	313	163	518	259	251	303	244	392	301	224	277	294	517	257	402	195	291	275	438	411	406	262	6993
ENSMUSG00000052291	5330438D12Rik	5330438D12Rik	7	3	8	0	4	12	2	5	5	3	9	5	17	11	6	4	3	4	5	4	4	1	122
ENSMUSG00000091393	5330438I03Rik	5330438I03Rik	0	1	1	1	0	0	0	0	0	0	0	1	6	1	0	2	1	0	0	0	0	0	14
ENSMUSG00000097827	5330439K02Rik	5330439K02Rik	1	3	5	1	1	1	5	3	3	4	4	2	5	2	5	1	3	4	2	3	0	2	60
ENSMUSG00000097699	5430400D12Rik	5430400D12Rik	3	1	2	3	0	0	1	0	0	1	1	0	4	2	4	0	0	0	1	0	0	0	23
ENSMUSG00000094113	5430401F13Rik	5430401F13Rik	141	8	65	2	1	2824	42	3978	132	32	0	5	1	0	65	5	13	185	387	316	4206	29	12437
ENSMUSG00000085776	5430402O13Rik	5430402O13Rik	0	1	0	0	1	0	1	0	1	1	2	0	1	0	0	0	3	1	0	0	0	0	12
ENSMUSG00000085741	5430405H02Rik	5430405H02Rik	4	1	1	5	1	7	4	2	5	6	3	3	6	2	2	1	7	3	3	3	3	4	76
ENSMUSG00000097772	5430416N02Rik	5430416N02Rik	1	2	4	3	3	4	1	3	4	3	0	2	2	0	1	1	0	0	4	3	1	3	45
ENSMUSG00000006204	5430419D17Rik	5430419D17Rik	8	1	6	4	2	325	193	189	200	89	3	6	4	13	4	0	121	88	144	134	134	134	1802
ENSMUSG00000025058	5430427O19Rik	5430427O19Rik	2	0	2	0	0	3	0	0	0	1	1	1	3	2	3	0	3	1	2	2	2	4	32
ENSMUSG00000087174	5530601H04Rik	5530601H04Rik	6	4	11	7	12	18	11	7	5	11	12	3	17	9	9	2	8	16	7	9	9	23	216
ENSMUSG00000099170	5730403I07Rik	5730403I07Rik	1	3	7	1	1	304	193	96	178	112	8	2	1	3	3	3	221	111	133	88	99	238	1806
ENSMUSG00000073755	5730409E04Rik	5730409E04Rik	8	6	35	6	8	19	10	12	11	9	16	8	18	20	15	9	9	9	11	7	9	21	276
ENSMUSG00000097766	5730420D15Rik	5730420D15Rik	1	0	3	1	1	0	0	0	0	0	1	0	1	1	1	1	0	0	1	0	0	0	12
ENSMUSG00000057181	5730455P16Rik	5730455P16Rik	22	11	25	16	20	42	23	17	26	26	18	17	27	32	18	15	26	15	21	22	25	25	489
ENSMUSG00000029089	5730480H06Rik	5730480H06Rik	16	4	19	10	9	32	4	9	12	9	12	6	13	13	8	9	12	13	9	13	16	10	258
ENSMUSG00000050549	5730508B09Rik	5730508B09Rik	28	24	36	30	24	19	7	11	16	9	32	31	61	50	22	21	18	10	11	13	6	16	495
ENSMUSG00000041605	5730559C18Rik	5730559C18Rik	11	8	22	11	11	7	5	5	6	4	19	11	26	20	16	12	2	4	2	0	3	6	211
ENSMUSG00000054672	5830411N06Rik	5830411N06Rik	1	0	3	2	1	0	0	1	0	1	3	1	3	2	1	0	5	0	1	1	0	0	26
ENSMUSG00000078684	5830417I10Rik	5830417I10Rik	4	3	6	2	7	2	0	4	7	8	5	4	5	10	2	5	1	4	1	7	0	2	89
ENSMUSG00000086236	5830418P13Rik	5830418P13Rik	8	6	8	3	5	0	0	0	0	0	6	5	27	11	15	14	0	2	0	1	2	0	113
ENSMUSG00000097471	5830432E09Rik	5830432E09Rik	0	1	1	0	0	3	0	1	1	1	0	0	2	2	1	1	2	6	1	1	3	0	27
ENSMUSG00000052658	5830454E08Rik	5830454E08Rik	0	0	0	0	0	1	0	0	0	0	1	0	1	1	2	0	1	0	0	3	1	0	11
ENSMUSG00000046463	5930403N24Rik	5930403N24Rik	1	7	7	0	1	0	3	0	1	0	3	2	7	4	3	1	1	2	1	2	1	0	47
ENSMUSG00000072591	5930412G12Rik	5930412G12Rik	0	0	2	0	0	0	0	0	0	0	1	0	1	5	0	1	0	0	0	0	0	1	11
ENSMUSG00000107201	5930420M18Rik	5930420M18Rik	2	2	4	1	3	6	2	2	4	2	5	1	3	4	2	1	7	4	1	6	3	2	67
ENSMUSG00000106951	5930430L01Rik	5930430L01Rik	1	4	5	1	3	6	5	2	1	3	5	4	10	2	4	4	4	8	8	6	6	5	97
ENSMUSG00000100301	6030407O03Rik	6030407O03Rik	2	0	2	1	1	0	1	1	0	0	1	1	0	0	0	0	0	0	1	1	2	1	15
ENSMUSG00000066607	6030419C18Rik	6030419C18Rik	5	13	14	9	7	12	3	4	15	4	8	11	14	18	6	6	5	6	23	5	4	16	208
ENSMUSG00000097760	6030442K20Rik	6030442K20Rik	0	1	0	0	1	1	2	0	2	0	1	0	2	1	1	1	0	0	1	0	1	1	16
ENSMUSG00000097207	6030443J06Rik	6030443J06Rik	0	0	0	0	0	1	0	0	0	1	0	0	1	2	1	0	1	0	1	3	0	1	12
ENSMUSG00000022195	6030458C11Rik	6030458C11Rik	37	34	72	25	31	77	56	68	69	51	54	18	30	63	58	16	65	27	26	62	71	51	1061
ENSMUSG00000097577	6230400D17Rik	6230400D17Rik	2	1	6	6	1	5	2	2	4	2	7	2	7	3	0	2	4	8	3	3	2	3	75
ENSMUSG00000018451	6330403K07Rik	6330403K07Rik	1	1	6	0	3	8	17	7	13	1	8	3	3	2	4	3	6	8	32	8	7	29	170
ENSMUSG00000075585	6330403L08Rik	6330403L08Rik	12	11	16	7	4	29	9	8	10	14	9	10	11	9	9	7	24	16	12	11	10	15	263
ENSMUSG00000070814	6330408A02Rik	6330408A02Rik	17	22	30	20	15	47	22	16	33	26	21	18	35	34	25	18	21	11	27	16	16	33	523
ENSMUSG00000045327	6330549D23Rik	6330549D23Rik	5	6	8	5	3	13	8	10	6	9	6	2	11	11	16	3	9	7	13	12	11	14	188
ENSMUSG00000105481	6430500D05Rik	6430500D05Rik	0	0	1	0	0	35	17	9	19	18	0	1	0	1	0	0	25	19	20	18	7	30	220
ENSMUSG00000102555	6430511E19Rik	6430511E19Rik	1	3	0	1	1	5	3	2	3	1	1	0	4	1	3	2	2	2	0	0	2	4	41
ENSMUSG00000073795	6430531B16Rik	6430531B16Rik	2	1	5	2	2	6	1	1	5	4	5	0	4	1	3	3	1	1	3	6	3	6	65
ENSMUSG00000031824	6430548M08Rik	6430548M08Rik	106	82	159	94	96	390	201	159	277	158	128	112	229	162	115	65	226	198	227	234	161	293	3872
ENSMUSG00000074646	6430550D23Rik	6430550D23Rik	3	2	2	0	1	6	3	2	7	5	6	2	6	5	2	2	9	6	4	5	4	5	87
ENSMUSG00000097828	6430562O15Rik	6430562O15Rik	1	0	0	0	1	2	0	1	0	0	2	0	0	2	1	1	5	0	0	0	0	2	18
ENSMUSG00000037977	6430571L13Rik	6430571L13Rik	3	5	10	5	4	3	1	2	3	1	6	2	15	5	8	8	2	1	10	3	3	2	102
ENSMUSG00000039620	6430573F11Rik	6430573F11Rik	17	10	15	10	7	9	2	3	6	7	15	9	25	28	16	13	1	2	13	0	1	5	214
ENSMUSG00000102545	6430573P05Rik	6430573P05Rik	2	1	0	1	3	0	1	0	0	0	2	1	2	2	1	0	0	0	1	1	2	0	20
ENSMUSG00000097583	6430590A07Rik	6430590A07Rik	1	0	2	1	0	1	1	1	0	1	1	0	0	3	0	0	0	1	0	0	0	0	13
ENSMUSG00000079499	6530402F18Rik	6530402F18Rik	1	0	0	1	2	0	1	0	1	0	2	0	1	1	1	0	1	0	0	0	0	0	12
ENSMUSG00000043340	6530409C15Rik	6530409C15Rik	2	0	0	0	0	1	1	1	1	0	0	0	0	0	0	1	1	0	3	0	0	1	12
ENSMUSG00000097375	6720427I07Rik	6720427I07Rik	9	9	13	8	10	18	12	16	20	19	15	9	11	13	10	6	22	20	15	16	9	23	303
ENSMUSG00000072066	6720489N17Rik	6720489N17Rik	1	0	2	0	0	0	1	3	0	0	1	1	2	0	1	1	2	1	0	1	1	0	18
ENSMUSG00000032680	6820408C15Rik	6820408C15Rik	10	8	22	9	24	20	12	23	8	25	13	9	18	6	18	15	19	16	16	19	19	26	355
ENSMUSG00000071796	6820431F20Rik	6820431F20Rik	18	7	28	8	22	31	9	9	10	25	35	9	40	22	22	6	30	11	18	11	13	25	409
ENSMUSG00000084942	7330404K18Rik	7330404K18Rik	1	0	0	0	0	1	1	1	1	2	0	0	0	1	1	0	1	1	0	2	1	0	14
ENSMUSG00000073821	8030451A03Rik	8030451A03Rik	1	0	1	0	1	5	2	2	2	1	0	0	0	0	2	0	9	2	0	0	1	3	32
ENSMUSG00000047466	8030462N17Rik	8030462N17Rik	33	18	28	10	18	27	23	18	23	16	22	19	34	34	14	14	23	17	18	22	14	33	478
ENSMUSG00000048489	8430408G22Rik	8430408G22Rik	76	75	141	80	55	14	7	13	12	12	148	49	145	136	112	81	13	24	18	12	12	25	1260
ENSMUSG00000085743	8430419K02Rik	8430419K02Rik	0	1	1	0	1	1	1	3	0	2	0	1	1	0	2	1	1	7	1	3	0	1	28
ENSMUSG00000105095	8430422M14Rik	8430422M14Rik	2	1	1	0	1	0	1	2	1	1	4	2	0	1	0	2	9	0	1	3	3	11	46
ENSMUSG00000034587	8430429K09Rik	8430429K09Rik	5	1	2	2	2	17	2	6	3	2	2	0	6	2	7	1	3	3	5	1	2	4	78
ENSMUSG00000041878	8430432A02Rik	8430432A02Rik	1	0	2	1	2	2	1	0	0	2	3	0	1	0	5	2	4	0	0	1	2	0	29
ENSMUSG00000097343	9030407P20Rik	9030407P20Rik	1	2	1	3	3	6	0	2	0	3	3	1	3	5	4	0	1	0	3	2	3	4	50
ENSMUSG00000045008	9030612E09Rik	9030612E09Rik	3	3	4	1	4	7	1	4	1	2	6	0	4	5	2	2	5	1	3	0	1	4	63
ENSMUSG00000021185	9030617O03Rik	9030617O03Rik	8	5	19	7	7	24	18	22	15	7	16	23	20	21	15	10	25	27	30	37	15	23	394
ENSMUSG00000030982	9030624J02Rik	9030624J02Rik	67	41	86	47	46	108	79	57	97	68	73	51	96	100	69	39	99	60	83	76	61	97	1600
ENSMUSG00000054951	9130008F23Rik	9130008F23Rik	2	3	6	2	2	3	5	3	5	3	1	1	8	4	6	0	3	4	5	7	4	7	84
ENSMUSG00000039901	9130011E15Rik	9130011E15Rik	33	26	34	13	20	33	32	27	25	30	41	17	38	36	32	16	42	19	28	24	29	32	627
ENSMUSG00000108950	9130015G15Rik	9130015G15Rik	2	0	4	1	1	3	1	1	1	0	3	1	1	1	1	2	1	3	0	2	3	2	34
ENSMUSG00000055134	9130017K11Rik	9130017K11Rik	1	1	0	1	0	0	1	0	0	0	1	1	2	2	0	1	0	0	0	0	2	2	15
ENSMUSG00000030823	9130019O22Rik	9130019O22Rik	2	2	1	0	0	5	0	0	2	0	3	0	0	0	0	0	0	0	4	0	0	0	19
ENSMUSG00000062944	9130023H24Rik	9130023H24Rik	15	4	10	9	9	21	6	4	10	8	6	3	11	12	7	6	16	5	8	7	4	15	196
ENSMUSG00000087022	9130024F11Rik	9130024F11Rik	1	4	4	0	2	2	3	0	5	0	1	1	1	2	2	2	2	1	3	0	2	1	39
ENSMUSG00000097386	9130213A22Rik	9130213A22Rik	0	0	2	0	1	0	1	0	0	3	2	2	4	0	1	1	1	2	1	2	0	1	24
ENSMUSG00000090330	9130221H12Rik	9130221H12Rik	3	1	3	0	2	0	0	1	0	0	1	0	0	0	0	1	0	0	2	1	0	3	18
ENSMUSG00000099950	9130227L01Rik	9130227L01Rik	0	2	0	1	2	2	0	0	0	2	0	1	1	1	0	0	0	3	0	0	2	0	17
ENSMUSG00000054598	9130230L23Rik	9130230L23Rik	15	11	27	16	10	4	12	25	16	13	10	18	12	13	15	4	6	19	28	33	18	11	336
ENSMUSG00000092626	9130230N09Rik	9130230N09Rik	3	2	5	2	3	2	0	0	0	1	8	4	14	6	6	3	1	1	1	0	0	1	63
ENSMUSG00000101892	9130401M01Rik	9130401M01Rik	2	3	10	3	2	8	8	6	6	4	3	5	5	1	11	3	11	6	12	8	6	11	134
ENSMUSG00000085683	9130409J20Rik	9130409J20Rik	3	1	3	1	2	0	0	0	0	0	11	2	1	6	3	1	1	0	0	0	1	0	36
ENSMUSG00000105851	9130604C24Rik	9130604C24Rik	0	0	1	2	0	2	1	0	2	1	3	1	4	1	1	1	2	1	0	0	0	1	24
ENSMUSG00000053070	9230110C19Rik	9230110C19Rik	103	156	291	115	124	32	16	14	16	15	212	137	443	339	231	118	25	14	25	21	18	23	2488
ENSMUSG00000087624	9230111E07Rik	9230111E07Rik	0	0	1	0	0	1	1	0	1	0	2	1	2	2	1	0	0	0	1	0	1	2	16
ENSMUSG00000021797	9230112D13Rik	9230112D13Rik	0	4	0	0	1	0	1	0	0	0	0	0	1	6	0	0	0	0	0	1	0	0	14
ENSMUSG00000070461	9230112E08Rik	9230112E08Rik	12	6	14	2	12	7	7	6	12	9	8	11	16	8	8	9	5	3	12	12	7	9	195
ENSMUSG00000097145	9230114K14Rik	9230114K14Rik	1	2	2	0	2	2	0	2	0	1	2	1	1	2	1	0	0	4	0	2	3	5	33
ENSMUSG00000097403	9230116N13Rik	9230116N13Rik	0	0	1	3	2	0	0	1	2	0	0	0	1	0	0	0	2	3	1	2	0	1	19
ENSMUSG00000091050	9330020H09Rik	9330020H09Rik	0	0	1	1	3	3	1	0	1	2	1	0	1	1	0	1	2	0	2	0	2	1	23
ENSMUSG00000107879	9330102E08Rik	9330102E08Rik	4	1	1	0	2	6	2	1	4	2	0	0	3	0	2	1	0	1	2	1	2	2	37
ENSMUSG00000097842	9330104G04Rik	9330104G04Rik	2	5	4	1	1	2	2	2	1	3	4	3	4	2	4	2	3	2	1	0	2	2	52
ENSMUSG00000097781	9330136K24Rik	9330136K24Rik	5	4	11	8	7	0	5	0	3	2	7	0	14	6	6	1	3	1	0	3	4	0	90
ENSMUSG00000097061	9330151L19Rik	9330151L19Rik	22	11	23	8	7	39	10	14	20	9	24	13	22	25	14	11	31	17	15	9	10	18	372
ENSMUSG00000004360	9330159F19Rik	9330159F19Rik	20	24	38	14	16	61	39	28	46	20	30	18	46	43	17	17	46	33	40	37	28	49	710
ENSMUSG00000097177	9330159M07Rik	9330159M07Rik	3	0	0	2	1	0	0	1	0	2	0	0	2	0	0	0	0	0	1	2	0	0	14
ENSMUSG00000072809	9330160F10Rik	9330160F10Rik	2	1	2	0	0	6	0	0	1	5	0	0	4	0	1	0	0	0	0	0	2	0	24
ENSMUSG00000055271	9330161L09Rik	9330161L09Rik	4	0	0	0	0	4	0	0	1	0	0	1	0	2	0	1	2	1	1	0	1	1	19
ENSMUSG00000086448	9330162012Rik	9330162012Rik	6	0	4	3	3	1	0	3	4	8	4	1	1	2	1	0	4	1	5	3	1	4	59
ENSMUSG00000109536	9330162G02Rik	9330162G02Rik	2	4	7	1	3	4	4	3	3	2	8	1	2	8	5	3	2	3	3	1	1	2	72
ENSMUSG00000097194	9330175E14Rik	9330175E14Rik	7	3	6	3	2	15	0	2	0	2	2	7	4	8	5	0	0	7	5	5	7	0	90
ENSMUSG00000056004	9330182L06Rik	9330182L06Rik	29	25	48	21	33	81	54	32	36	45	43	28	69	51	40	23	55	53	42	33	27	80	948
ENSMUSG00000059939	9430015G10Rik	9430015G10Rik	21	15	28	12	14	62	33	29	27	28	34	11	30	34	32	18	41	36	23	28	25	44	625
ENSMUSG00000025971	9430016H08Rik	9430016H08Rik	6	6	13	4	2	14	8	4	14	9	6	4	10	16	2	6	6	3	6	9	8	9	165
ENSMUSG00000033960	9430020K01Rik	9430020K01Rik	15	18	24	13	8	37	16	14	21	12	13	10	22	16	16	14	23	24	20	10	12	33	391
ENSMUSG00000097073	9430037G07Rik	9430037G07Rik	2	0	2	1	0	1	0	1	0	0	1	2	1	0	1	0	0	0	0	2	0	0	14
ENSMUSG00000040139	9430038I01Rik	9430038I01Rik	2	4	7	6	4	0	3	4	1	2	6	1	5	4	6	4	5	0	6	3	2	4	79
ENSMUSG00000100632	9430060I03Rik	9430060I03Rik	1	0	0	1	0	2	0	0	0	1	0	1	0	1	1	0	0	1	1	1	1	0	12
ENSMUSG00000108402	9430064I24Rik	9430064I24Rik	0	1	1	1	0	1	1	0	2	1	3	0	1	0	0	0	1	2	1	2	0	1	19
ENSMUSG00000097360	9430065F17Rik	9430065F17Rik	0	1	0	0	1	1	1	1	0	1	0	1	1	0	0	1	1	1	0	1	1	1	14
ENSMUSG00000053007	9430076C15Rik	9430076C15Rik	30	9	28	15	6	8	5	6	3	0	19	14	13	17	11	14	3	4	2	6	1	8	222
ENSMUSG00000084808	9430091E24Rik	9430091E24Rik	3	0	6	2	2	3	2	1	3	3	3	3	11	6	3	3	8	2	1	6	4	7	82
ENSMUSG00000097462	9530026P05Rik	9530026P05Rik	3	1	0	1	1	6	1	3	2	1	5	3	1	2	0	4	4	4	2	1	0	3	48
ENSMUSG00000086554	9530034E10Rik	9530034E10Rik	2	2	1	3	2	6	2	0	3	3	1	2	5	1	4	0	4	3	5	2	6	3	60
ENSMUSG00000096938	9530052E02Rik	9530052E02Rik	1	2	0	0	0	1	0	1	0	0	0	1	0	0	1	0	0	1	0	1	1	1	11
ENSMUSG00000078776	9530053A07Rik	9530053A07Rik	7	5	20	11	3	5	2	3	3	4	8	13	19	8	11	11	2	0	1	7	2	4	149
ENSMUSG00000036275	9530068E07Rik	9530068E07Rik	204	116	224	109	121	320	132	110	177	134	171	107	232	214	134	99	156	131	148	116	120	161	3436
ENSMUSG00000036411	9530077C05Rik	9530077C05Rik	11	7	13	5	11	49	17	10	22	14	19	4	19	17	12	5	28	21	15	10	16	34	359
ENSMUSG00000097006	9530082P21Rik	9530082P21Rik	59	37	67	30	30	85	65	32	69	55	61	28	77	48	41	29	58	29	75	47	44	73	1139
ENSMUSG00000107742	9530085L11Rik	9530085L11Rik	1	0	4	0	2	1	1	0	3	1	3	3	1	1	1	0	3	1	3	2	0	3	34
ENSMUSG00000073386	9830107B12Rik	9830107B12Rik	1	0	1	0	0	1	0	1	1	0	0	1	2	3	0	0	1	1	1	0	0	1	15
ENSMUSG00000087528	9830144P21Rik	9830144P21Rik	1	0	2	0	0	2	1	0	2	1	0	2	1	1	1	1	1	0	1	1	0	2	20
ENSMUSG00000096052	9930004E17Rik	9930004E17Rik	0	0	1	1	0	0	1	0	0	0	3	1	0	2	1	0	0	0	0	0	0	1	11
ENSMUSG00000044551	9930012K11Rik	9930012K11Rik	7	8	15	3	6	25	10	3	9	8	14	6	21	13	7	4	14	13	10	12	7	10	225
ENSMUSG00000097493	9930014A18Rik	9930014A18Rik	15	18	13	9	5	14	11	5	13	8	9	3	12	16	12	6	2	3	7	14	5	10	210
ENSMUSG00000046138	9930021J03Rik	9930021J03Rik	73	46	98	44	47	192	128	91	86	117	67	49	86	108	69	42	153	86	80	82	69	154	1967
ENSMUSG00000044730	9930104L06Rik	9930104L06Rik	13	3	8	4	3	13	5	2	4	8	4	5	12	4	4	2	7	6	2	7	5	10	131
ENSMUSG00000108120	9930120I10Rik	9930120I10Rik	1	1	1	0	0	1	0	0	0	1	0	0	1	1	0	0	1	0	2	1	0	0	11
ENSMUSG00000069136	A130006I12Rik	A130006I12Rik	3	0	3	1	2	2	1	1	1	1	2	2	2	7	1	1	2	2	0	0	1	2	37
ENSMUSG00000079144	A130010J15Rik	A130010J15Rik	7	6	15	4	7	5	5	9	4	10	2	10	13	13	13	11	7	3	7	12	7	11	181
ENSMUSG00000097944	A130014A01Rik	A130014A01Rik	4	2	13	4	3	14	4	4	5	7	6	5	11	11	6	5	10	3	8	1	6	10	142
ENSMUSG00000087612	A230005M16Rik	A230005M16Rik	4	2	5	3	1	0	1	1	1	1	2	5	8	2	6	0	0	1	2	1	0	0	46
ENSMUSG00000034560	A230046K03Rik	A230046K03Rik	45	37	64	22	33	72	51	50	54	42	48	44	53	59	43	25	56	56	39	43	49	67	1052
ENSMUSG00000038884	A230050P20Rik	A230050P20Rik	43	16	29	17	18	52	12	9	19	14	9	23	28	32	22	17	9	22	26	22	19	15	473
ENSMUSG00000087178	A230056P14Rik	A230056P14Rik	8	0	6	5	3	6	5	2	6	2	3	7	5	6	6	4	6	2	3	3	3	4	95
ENSMUSG00000097692	A230060F14Rik	A230060F14Rik	0	2	0	0	1	0	0	2	1	0	0	0	0	2	1	0	2	1	0	0	0	0	12
ENSMUSG00000086877	A230072C01Rik	A230072C01Rik	2	1	3	3	2	4	4	2	0	2	2	3	6	2	2	2	5	4	3	0	3	3	58
ENSMUSG00000084771	A230072E10Rik	A230072E10Rik	1	0	1	0	1	3	1	0	1	1	2	0	0	1	0	0	0	0	1	0	1	1	15
ENSMUSG00000055818	A230083G16Rik	A230083G16Rik	4	2	8	1	1	1	2	1	1	3	7	3	4	1	1	0	4	5	2	1	1	0	53
ENSMUSG00000087026	A230103J11Rik	A230103J11Rik	2	0	1	0	0	4	5	3	4	0	4	2	2	1	4	3	5	4	4	7	4	7	66
ENSMUSG00000097292	A230107N01Rik	A230107N01Rik	7	9	19	2	5	21	7	10	10	14	12	8	16	14	4	4	19	18	11	9	11	8	238
ENSMUSG00000087125	A230108P19Rik	A230108P19Rik	0	1	3	2	0	0	0	0	0	0	1	1	0	2	1	1	0	2	2	0	0	1	17
ENSMUSG00000030111	A2m	A2m	9	48	47	40	27	6	17	28	41	20	23	42	60	94	45	24	21	17	21	22	18	18	688
ENSMUSG00000097915	A330009N23Rik	A330009N23Rik	1	1	3	2	1	5	4	5	7	9	6	3	4	2	5	0	7	5	5	8	5	2	90
ENSMUSG00000096929	A330023F24Rik	A330023F24Rik	23	10	37	13	12	73	50	41	52	50	26	18	18	26	28	13	70	53	48	66	44	83	854
ENSMUSG00000097622	A330033J07Rik	A330033J07Rik	0	0	2	1	0	8	5	0	1	4	1	1	2	2	0	1	5	4	1	3	0	8	49
ENSMUSG00000085615	A330035P11Rik	A330035P11Rik	2	2	4	1	3	3	1	3	3	3	3	2	4	4	1	3	2	1	1	3	3	3	55
ENSMUSG00000086213	A330040F15Rik	A330040F15Rik	3	3	1	4	4	2	1	0	6	7	6	1	5	6	3	1	2	3	5	2	2	4	71
ENSMUSG00000097326	A330048O09Rik	A330048O09Rik	5	7	8	6	14	6	3	0	1	2	6	8	5	10	7	5	0	1	1	2	1	1	99
ENSMUSG00000097960	A330074K22Rik	A330074K22Rik	1	0	2	0	1	1	2	0	1	1	1	0	1	1	0	2	0	0	1	0	0	1	16
ENSMUSG00000098284	A330093E20Rik	A330093E20Rik	0	0	0	0	0	0	3	0	0	1	0	0	0	0	0	0	4	2	1	0	0	2	13
ENSMUSG00000028794	A3galt2	A3galt2	3	1	1	2	1	2	5	1	1	2	1	0	1	1	0	0	4	0	1	5	1	5	38
ENSMUSG00000047613	A430005L14Rik	A430005L14Rik	10	11	11	8	12	19	16	11	22	14	9	10	15	20	17	10	13	20	16	17	13	18	312
ENSMUSG00000056014	A430033K04Rik	A430033K04Rik	5	6	9	1	2	14	5	7	7	8	7	6	10	7	6	6	9	6	8	5	7	10	151
ENSMUSG00000087305	A430035B10Rik	A430035B10Rik	6	1	8	1	6	28	20	9	8	14	2	1	3	4	4	0	15	10	6	8	1	8	163
ENSMUSG00000097353	A430046D13Rik	A430046D13Rik	3	1	2	1	0	4	4	0	3	2	2	4	2	0	1	1	4	1	6	4	1	5	51
ENSMUSG00000090564	A430057M04Rik	A430057M04Rik	1	0	2	1	1	4	2	2	1	1	0	1	1	0	2	1	5	0	2	2	0	7	36
ENSMUSG00000074497	A430078G23Rik	A430078G23Rik	1	0	1	1	0	2	0	0	0	0	0	0	0	0	1	0	0	4	0	2	3	0	15
ENSMUSG00000085589	A430078I02Rik	A430078I02Rik	1	1	2	0	0	1	1	0	2	1	3	0	2	3	2	1	3	1	4	3	2	0	33
ENSMUSG00000067577	A430093F15Rik	A430093F15Rik	2	0	2	0	0	0	0	2	1	0	0	0	1	3	3	0	1	0	0	0	0	0	15
ENSMUSG00000045838	A430105I19Rik	A430105I19Rik	42	16	47	27	22	23	21	21	28	35	30	27	59	43	30	20	26	29	22	30	27	24	649
ENSMUSG00000086851	A430108G06Rik	A430108G06Rik	1	0	1	1	2	4	2	3	3	2	2	1	0	1	1	0	7	4	4	2	4	2	47
ENSMUSG00000054135	A430110L20Rik	A430110L20Rik	2	2	4	1	4	2	2	1	2	0	7	4	9	14	9	4	4	1	1	1	2	1	77
ENSMUSG00000047878	A4galt	A4galt	36	30	41	31	38	7	1	3	4	2	44	51	61	68	46	30	1	4	4	1	0	5	508
ENSMUSG00000037953	A4gnt	A4gnt	1	0	0	0	6	1	0	6	0	0	0	0	0	0	0	0	0	10	13	15	7	3	62
ENSMUSG00000072847	A530017D24Rik	A530017D24Rik	5	5	10	4	5	11	5	7	5	2	12	7	6	9	7	4	7	7	5	5	3	6	137
ENSMUSG00000097124	A530020G20Rik	A530020G20Rik	6	3	9	6	5	3	5	3	4	5	7	1	16	4	5	3	7	2	3	1	6	4	108
ENSMUSG00000089844	A530032D15Rik	A530032D15Rik	0	2	1	0	0	2	1	0	0	1	3	1	2	0	0	1	0	0	1	0	0	2	17
ENSMUSG00000072109	A530040E14Rik	A530040E14Rik	1	2	3	0	2	0	0	2	0	0	1	0	1	1	1	0	0	1	0	0	0	0	15
ENSMUSG00000043939	A530064D06Rik	A530064D06Rik	0	0	2	0	0	2	0	1	3	1	0	0	2	4	0	0	0	2	1	0	1	2	21
ENSMUSG00000085112	A530072M11Rik	A530072M11Rik	0	0	0	0	1	3	2	0	0	0	0	0	0	2	1	0	0	1	0	0	0	1	11
ENSMUSG00000090863	A530084C06Rik	A530084C06Rik	0	1	3	3	1	0	0	1	0	0	1	1	0	1	0	0	1	0	1	0	0	0	14
ENSMUSG00000047462	A530099J19Rik	A530099J19Rik	0	0	1	0	0	2	1	0	1	0	0	1	1	2	0	0	0	1	0	0	0	2	12
ENSMUSG00000052760	A630001G21Rik	A630001G21Rik	1	0	0	1	1	2	0	2	3	2	0	0	0	0	2	0	2	3	0	2	0	0	21
ENSMUSG00000095493	A630023A22Rik	A630023A22Rik	0	0	1	0	1	2	1	1	1	1	0	0	1	4	0	0	0	0	0	0	1	2	16
ENSMUSG00000048215	A630023P12Rik	A630023P12Rik	1	0	2	0	0	1	0	0	1	0	0	2	1	4	0	0	2	0	0	1	1	0	16
ENSMUSG00000054293	A630033H20Rik	A630033H20Rik	1	0	3	0	2	2	2	1	0	0	0	0	4	3	1	1	2	1	2	2	0	0	27
ENSMUSG00000086725	A630052C17Rik	A630052C17Rik	10	7	16	1	7	25	20	14	15	19	9	8	11	11	12	7	21	15	24	12	15	22	301
ENSMUSG00000067541	A630073D07Rik	A630073D07Rik	0	16	4	14	28	49	255	1031	537	235	16	8	4	3	3	32	35	1305	1918	1747	655	195	8090
ENSMUSG00000084846	A730011C13Rik	A730011C13Rik	1	2	2	0	3	8	1	1	0	2	3	0	0	0	3	1	3	0	2	4	0	4	40
ENSMUSG00000050875	A730017C20Rik	A730017C20Rik	3	1	6	3	12	0	2	0	0	1	12	2	5	4	7	2	0	0	0	0	2	3	65
ENSMUSG00000085566	A730017L22Rik	A730017L22Rik	2	1	1	0	1	5	1	0	1	0	2	2	3	2	2	2	2	3	3	1	2	0	36
ENSMUSG00000097924	A730020E08Rik	A730020E08Rik	8	4	6	2	6	18	10	6	5	6	7	4	9	11	12	5	10	5	4	13	4	10	165
ENSMUSG00000085139	A730046J19Rik	A730046J19Rik	2	3	3	3	7	214	71	44	53	86	5	4	7	4	2	0	98	96	68	63	53	109	995
ENSMUSG00000048636	A730049H05Rik	A730049H05Rik	0	0	0	0	1	3	0	0	1	2	1	0	1	1	0	1	2	2	0	2	1	0	18
ENSMUSG00000086693	A730081D07Rik	A730081D07Rik	0	1	1	0	0	2	0	1	2	0	1	0	2	0	1	0	0	0	0	0	0	0	11
ENSMUSG00000103529	A730089K16Rik	A730089K16Rik	0	1	1	1	2	1	4	0	1	2	0	1	1	6	3	0	2	2	0	0	0	1	29
ENSMUSG00000100627	A830008E24Rik	A830008E24Rik	2	0	0	0	0	2	0	0	0	0	3	1	0	0	1	0	0	0	0	1	1	2	13
ENSMUSG00000044060	A830010M20Rik	A830010M20Rik	16	16	47	15	14	107	30	24	27	37	32	21	60	33	32	18	58	31	33	21	29	42	743
ENSMUSG00000057715	A830018L16Rik	A830018L16Rik	12	15	19	10	10	64	48	15	34	39	19	10	20	26	14	8	47	28	38	32	28	51	587
ENSMUSG00000071567	A830039N20Rik	A830039N20Rik	25	28	60	26	22	55	32	29	33	27	57	25	68	59	34	29	41	30	35	33	23	52	823
ENSMUSG00000091890	A830073O21Rik	A830073O21Rik	0	2	3	0	1	4	4	0	0	1	2	0	2	0	0	0	3	2	4	0	1	2	31
ENSMUSG00000044150	A830080D01Rik	A830080D01Rik	16	13	25	12	12	24	18	13	16	13	19	12	31	39	13	17	22	26	9	16	8	23	397
ENSMUSG00000087143	A830082K12Rik	A830082K12Rik	3	0	3	3	2	1	0	0	2	3	4	1	1	3	5	6	1	0	3	1	1	0	43
ENSMUSG00000054057	A930004D18Rik	A930004D18Rik	3	3	5	5	1	7	3	3	1	2	4	7	6	1	3	5	2	0	7	2	1	1	72
ENSMUSG00000102602	A930004J17Rik	A930004J17Rik	1	5	5	0	3	3	7	3	5	4	1	2	4	1	4	2	4	3	1	3	4	5	70
ENSMUSG00000106887	A930005G22Rik	A930005G22Rik	2	4	6	0	2	1	2	0	1	1	4	2	4	6	4	1	6	2	3	2	2	2	57
ENSMUSG00000054426	A930005H10Rik	A930005H10Rik	0	0	2	1	0	3	2	0	1	1	1	0	2	0	1	0	1	1	2	0	2	2	22
ENSMUSG00000084866	A930006K02Rik	A930006K02Rik	3	1	3	2	2	15	8	2	7	4	2	0	5	4	4	2	5	6	5	4	2	6	92
ENSMUSG00000097855	A930007I19Rik	A930007I19Rik	5	1	1	0	0	2	1	2	0	0	1	2	3	2	5	0	4	1	1	3	0	1	35
ENSMUSG00000089809	A930011G23Rik	A930011G23Rik	15	12	19	11	11	12	5	11	8	5	19	10	10	18	13	9	8	10	11	13	7	9	246
ENSMUSG00000054181	A930012O16Rik	A930012O16Rik	2	3	2	1	1	2	0	0	1	0	3	1	3	1	2	0	2	0	1	0	2	4	31
ENSMUSG00000040705	A930016O22Rik	A930016O22Rik	0	1	5	1	2	2	0	0	1	0	1	0	2	4	1	1	2	0	2	0	1	1	27
ENSMUSG00000060530	A930017M01Rik	A930017M01Rik	4	1	13	3	4	3	3	2	4	4	5	4	5	9	8	2	1	1	3	7	4	4	94
ENSMUSG00000056735	A930024E05Rik	A930024E05Rik	0	2	5	2	3	6	3	5	2	2	3	0	3	2	2	2	4	4	4	0	0	5	59
ENSMUSG00000097566	A930024N18Rik	A930024N18Rik	0	0	2	0	1	1	0	3	1	1	0	4	1	2	0	0	4	0	0	0	0	2	22
ENSMUSG00000105226	A930028O11Rik	A930028O11Rik	0	0	2	1	2	0	1	1	1	0	2	0	1	0	1	0	0	3	1	0	0	0	16
ENSMUSG00000096988	A930029G22Rik	A930029G22Rik	1	1	3	1	2	1	0	1	0	6	1	1	2	0	0	0	0	1	2	0	0	0	23
ENSMUSG00000090622	A930033H14Rik	A930033H14Rik	1	2	4	2	6	3	1	2	3	2	2	2	4	1	4	3	4	4	2	3	1	4	60
ENSMUSG00000097310	A930038B10Rik	A930038B10Rik	3	2	3	1	1	1	2	0	0	1	2	1	4	0	4	1	4	1	2	3	0	0	36
ENSMUSG00000074357	AA386476	AA386476	0	0	2	0	2	2	0	0	1	0	0	1	1	0	4	1	0	0	0	0	1	1	16
ENSMUSG00000084381	AA413626	AA413626	1	1	0	0	0	2	0	2	0	1	0	0	1	1	0	0	0	0	0	0	1	2	12
ENSMUSG00000083307	AA414768	AA414768	3	3	2	2	0	3	3	0	1	1	5	2	6	7	3	1	3	1	2	0	2	3	53
ENSMUSG00000087385	AA415398	AA415398	5	1	5	1	1	5	5	2	5	3	2	0	4	4	4	1	5	1	6	3	2	7	72
ENSMUSG00000093483	AA465934	AA465934	4	8	14	4	1	12	12	8	15	12	12	4	9	8	12	3	17	10	14	14	15	13	221
ENSMUSG00000033213	AA467197	AA467197	0	1	3	0	1	0	0	1	5	0	5	2	4	15	3	1	4	0	0	1	1	0	47
ENSMUSG00000073867	AA474408	AA474408	3	2	7	2	4	1	4	1	1	5	4	2	6	4	8	2	2	5	2	2	1	6	74
ENSMUSG00000097345	AA543186	AA543186	1	1	3	0	1	6	3	0	0	1	2	1	2	2	1	2	1	0	1	1	1	6	36
ENSMUSG00000103149	AA914427	AA914427	2	1	0	4	2	6	3	1	7	1	6	0	15	4	3	1	2	6	1	4	1	3	73
ENSMUSG00000042510	AA986860	AA986860	2	2	5	2	2	7	1	4	3	0	6	0	5	2	4	2	2	2	1	2	0	3	57
ENSMUSG00000036678	Aaas	Aaas	24	15	36	14	11	27	21	18	30	17	22	20	36	21	22	21	30	22	18	20	22	22	489
ENSMUSG00000029482	Aacs	Aacs	42	69	83	36	59	122	79	45	88	82	73	54	154	81	59	30	110	61	67	100	68	100	1662
ENSMUSG00000021482	Aaed1	Aaed1	13	6	26	12	16	24	13	14	13	17	24	17	13	19	9	10	25	20	11	10	20	28	360
ENSMUSG00000037257	Aagab	Aagab	79	52	124	64	63	127	67	78	89	79	96	85	156	91	94	49	84	107	123	96	102	114	2019
ENSMUSG00000057230	Aak1	Aak1	86	50	89	52	51	146	68	77	84	58	68	54	93	103	68	51	70	59	86	77	73	114	1677
ENSMUSG00000035642	Aamdc	Aamdc	10	11	23	10	12	39	30	22	32	28	22	7	20	14	20	11	37	29	31	26	27	43	504
ENSMUSG00000006299	Aamp	Aamp	158	111	231	141	119	227	154	133	171	160	182	118	241	157	149	99	173	113	161	178	159	184	3519
ENSMUSG00000020804	Aanat	Aanat	1	1	1	0	1	6	6	3	4	1	1	0	0	2	2	3	6	2	0	2	1	5	48
ENSMUSG00000027628	Aar2	Aar2	42	31	57	34	32	66	37	39	56	37	47	33	62	40	45	37	48	34	44	44	32	50	947
ENSMUSG00000068522	Aard	Aard	2	1	2	2	7	5	0	1	0	6	3	1	2	0	2	0	4	0	5	2	1	3	49
ENSMUSG00000031960	Aars	Aars	172	146	272	119	147	336	181	178	181	176	206	173	287	235	202	111	211	193	190	186	185	202	4289
ENSMUSG00000023938	Aars2	Aars2	42	36	69	28	24	56	38	34	40	35	49	28	58	68	29	34	38	44	46	32	36	59	923
ENSMUSG00000055923	Aasdh	Aasdh	20	17	29	17	17	37	25	23	39	23	36	19	29	36	17	14	33	18	26	22	17	25	539
ENSMUSG00000025894	Aasdhppt	Aasdhppt	9	12	16	14	12	34	16	12	17	18	14	12	30	27	24	11	33	13	24	15	12	31	406
ENSMUSG00000029695	Aass	Aass	52	25	80	30	39	59	32	73	49	33	32	33	56	27	39	37	23	46	61	85	69	47	1027
ENSMUSG00000018697	Aatf	Aatf	14	13	29	16	16	30	13	14	33	16	19	13	31	21	25	6	23	20	16	17	19	12	416
ENSMUSG00000025375	Aatk	Aatk	86	49	114	67	53	262	141	116	176	143	113	63	132	67	71	70	166	150	176	143	107	233	2698
ENSMUSG00000057191	AB124611	AB124611	12	6	25	15	10	22	10	9	46	11	16	10	19	11	15	5	6	21	7	14	20	10	320
ENSMUSG00000057880	Abat	Abat	48	28	62	25	44	56	44	29	44	32	33	39	55	35	22	19	42	39	78	49	33	48	904
ENSMUSG00000015243	Abca1	Abca1	104	55	155	80	52	104	48	80	72	41	99	53	98	89	88	71	65	51	74	42	56	76	1653
ENSMUSG00000004668	Abca13	Abca13	163	134	259	111	163	487	338	236	241	249	187	175	210	262	188	80	406	233	197	268	244	317	5148
ENSMUSG00000035435	Abca17	Abca17	1	0	4	1	1	7	6	3	0	3	0	3	6	3	2	0	0	3	2	5	5	3	58
ENSMUSG00000026944	Abca2	Abca2	167	127	276	117	143	563	300	225	280	277	184	162	253	219	142	135	430	244	261	250	242	565	5562
ENSMUSG00000024130	Abca3	Abca3	185	147	309	97	132	409	255	176	185	206	242	141	271	222	196	115	272	200	189	181	209	264	4603
ENSMUSG00000028125	Abca4	Abca4	1	2	4	5	3	22	2	13	22	10	3	5	1	2	4	1	6	13	6	13	13	12	163
ENSMUSG00000018800	Abca5	Abca5	62	50	84	27	54	261	172	116	175	178	75	46	92	86	65	38	254	165	170	184	160	264	2778
ENSMUSG00000044749	Abca6	Abca6	4	1	3	0	0	4	2	0	2	0	12	2	3	1	4	0	1	0	0	1	2	2	44
ENSMUSG00000035722	Abca7	Abca7	108	78	210	89	94	218	108	96	175	127	175	48	249	96	171	91	167	92	124	102	110	202	2930
ENSMUSG00000041828	Abca8a	Abca8a	44	21	50	30	22	25	26	9	25	19	73	20	63	55	31	41	23	19	15	25	19	24	679
ENSMUSG00000020620	Abca8b	Abca8b	41	16	28	21	16	11	4	4	10	4	39	13	38	30	13	23	13	5	3	8	3	10	353
ENSMUSG00000041797	Abca9	Abca9	9	12	32	6	23	26	14	19	22	33	24	9	17	21	14	18	32	14	16	16	20	31	428
ENSMUSG00000031974	Abcb10	Abcb10	26	20	37	12	18	37	25	29	35	36	24	16	46	25	21	19	23	32	30	48	17	42	618
ENSMUSG00000027048	Abcb11	Abcb11	0	0	2	0	1	1	0	0	0	2	1	0	2	0	0	0	1	1	0	0	1	2	14
ENSMUSG00000040584	Abcb1a	Abcb1a	24	19	31	10	17	39	13	14	20	9	21	22	24	30	20	23	20	23	13	17	17	22	448
ENSMUSG00000028970	Abcb1b	Abcb1b	2	3	4	1	1	1	0	1	2	1	2	0	2	0	3	0	2	1	0	1	0	5	32
ENSMUSG00000042476	Abcb4	Abcb4	1	1	2	1	4	3	1	2	7	1	1	2	0	6	1	4	3	18	7	10	5	2	82
ENSMUSG00000072791	Abcb5	Abcb5	0	3	2	1	1	1	0	1	1	0	0	2	2	0	0	0	0	0	0	0	1	0	15
ENSMUSG00000026198	Abcb6	Abcb6	0	2	0	1	3	2	0	1	1	1	3	2	5	2	4	1	2	1	1	4	1	0	37
ENSMUSG00000031333	Abcb7	Abcb7	36	18	57	21	33	60	28	33	43	33	33	22	47	42	39	26	43	42	33	39	25	51	804
ENSMUSG00000028973	Abcb8	Abcb8	42	40	68	27	38	73	50	49	60	40	64	46	81	50	39	42	54	33	41	52	43	56	1088
ENSMUSG00000029408	Abcb9	Abcb9	37	17	33	19	33	17	13	8	16	24	38	29	49	33	30	23	22	20	26	20	11	27	545
ENSMUSG00000023088	Abcc1	Abcc1	192	233	390	167	181	369	224	151	202	204	258	187	359	432	239	148	264	168	192	187	142	271	5160
ENSMUSG00000032842	Abcc10	Abcc10	31	31	67	22	23	114	64	75	63	52	53	26	47	48	43	26	87	43	53	58	56	103	1185
ENSMUSG00000020865	Abcc3	Abcc3	23	10	25	8	8	143	69	44	67	66	9	12	15	14	8	14	99	46	61	55	47	128	971
ENSMUSG00000032849	Abcc4	Abcc4	131	102	224	84	105	133	100	70	106	105	124	99	101	173	120	84	127	96	74	116	85	101	2460
ENSMUSG00000022822	Abcc5	Abcc5	71	66	114	42	56	222	154	106	170	135	102	55	133	68	62	60	191	105	190	113	114	224	2553
ENSMUSG00000030834	Abcc6	Abcc6	1	1	4	0	3	5	4	1	3	0	4	0	1	0	3	1	3	1	1	5	4	7	52
ENSMUSG00000040136	Abcc8	Abcc8	0	1	1	0	0	1	2	1	0	0	1	1	0	0	1	0	1	2	0	2	1	3	18
ENSMUSG00000030249	Abcc9	Abcc9	14	12	18	9	16	10	6	7	8	9	5	8	12	14	9	4	6	6	6	13	1	10	203
ENSMUSG00000031378	Abcd1	Abcd1	61	30	69	32	41	49	34	33	60	43	55	42	63	55	40	38	42	36	31	33	35	41	963
ENSMUSG00000055782	Abcd2	Abcd2	0	0	2	3	3	227	107	74	119	128	3	0	5	4	3	3	184	85	86	59	93	169	1357
ENSMUSG00000028127	Abcd3	Abcd3	168	116	224	105	108	202	151	153	170	126	172	137	239	266	159	140	186	120	136	172	151	242	3643
ENSMUSG00000021240	Abcd4	Abcd4	18	7	33	12	13	17	17	10	21	12	18	13	17	17	19	16	24	13	8	14	20	21	360
ENSMUSG00000058355	Abce1	Abce1	80	49	92	56	47	109	70	71	70	62	74	53	91	92	76	50	72	79	83	78	59	79	1592
ENSMUSG00000038762	Abcf1	Abcf1	152	100	216	127	122	232	129	146	165	130	121	134	218	160	131	94	138	142	149	164	124	169	3263
ENSMUSG00000028953	Abcf2	Abcf2	62	43	101	56	43	160	78	89	137	77	69	76	102	88	80	55	108	92	117	118	93	140	1984
ENSMUSG00000003234	Abcf3	Abcf3	61	43	86	58	56	105	60	55	89	56	68	53	107	82	58	59	102	59	75	73	76	104	1585
ENSMUSG00000024030	Abcg1	Abcg1	72	41	109	32	49	392	144	70	157	125	86	48	95	81	65	54	239	159	135	170	91	318	2732
ENSMUSG00000029802	Abcg2	Abcg2	24	12	28	18	19	21	8	13	14	13	26	22	28	43	25	20	9	19	21	17	11	11	422
ENSMUSG00000029299	Abcg3	Abcg3	0	0	1	3	2	2	1	1	3	0	3	1	3	1	1	1	0	2	3	4	1	5	38
ENSMUSG00000032131	Abcg4	Abcg4	3	7	9	3	4	10	7	7	12	10	11	5	11	8	8	5	11	15	7	12	8	15	188
ENSMUSG00000006638	Abhd1	Abhd1	1	2	0	2	0	1	1	2	3	1	3	2	2	2	0	0	0	1	1	1	6	0	31
ENSMUSG00000033157	Abhd10	Abhd10	5	3	22	11	12	26	16	17	12	12	16	7	19	15	14	11	21	10	18	10	9	28	314
ENSMUSG00000040532	Abhd11	Abhd11	20	13	49	22	22	31	16	16	22	18	27	25	55	46	23	21	25	26	25	34	13	26	575
ENSMUSG00000085042	Abhd11os	Abhd11os	3	0	5	0	7	2	0	8	5	1	3	4	4	1	1	0	3	1	4	10	3	1	66
ENSMUSG00000032046	Abhd12	Abhd12	174	149	276	131	126	305	163	106	180	152	236	169	389	353	182	136	184	131	172	162	120	245	4241
ENSMUSG00000040396	Abhd13	Abhd13	43	30	63	36	35	62	41	31	47	30	40	33	56	68	39	26	47	40	39	41	26	45	918
ENSMUSG00000042210	Abhd14a	Abhd14a	20	24	37	18	21	45	37	37	47	45	24	23	34	27	14	15	39	46	31	49	30	46	709
ENSMUSG00000042073	Abhd14b	Abhd14b	33	35	75	35	32	109	75	53	101	64	58	40	53	48	51	29	84	67	55	71	69	74	1311
ENSMUSG00000000686	Abhd15	Abhd15	1	0	1	1	1	0	1	2	0	0	0	0	1	0	0	0	0	0	0	0	2	1	11
ENSMUSG00000007036	Abhd16a	Abhd16a	219	221	420	178	216	623	322	240	387	340	290	240	513	365	264	190	414	320	331	335	233	473	7134
ENSMUSG00000055882	Abhd16b	Abhd16b	0	0	1	2	1	3	5	1	2	4	0	1	4	0	0	2	2	1	4	3	1	3	40
ENSMUSG00000003346	Abhd17a	Abhd17a	88	71	139	70	83	112	82	61	113	83	84	79	210	105	71	67	113	62	104	73	73	133	2076
ENSMUSG00000047368	Abhd17b	Abhd17b	19	19	39	12	14	27	24	22	26	23	19	18	36	39	18	11	22	14	15	23	22	32	494
ENSMUSG00000038459	Abhd17c	Abhd17c	43	22	52	40	42	31	28	34	45	41	44	39	104	80	44	27	35	30	46	47	39	44	957
ENSMUSG00000037818	Abhd18	Abhd18	8	5	12	7	5	9	6	6	11	7	9	4	6	10	6	2	5	7	8	10	4	8	155
ENSMUSG00000039202	Abhd2	Abhd2	910	814	1427	622	810	573	299	212	343	304	1314	918	1949	1814	1161	630	361	248	339	268	257	340	15913
ENSMUSG00000002475	Abhd3	Abhd3	54	67	106	50	60	210	112	60	123	80	111	64	170	135	86	72	174	96	124	124	74	169	2321
ENSMUSG00000040997	Abhd4	Abhd4	102	72	136	65	61	111	57	41	78	57	96	61	138	141	73	70	72	61	72	64	57	90	1775
ENSMUSG00000032540	Abhd5	Abhd5	44	48	76	35	30	30	19	23	41	22	50	38	80	63	55	22	23	19	26	32	24	20	820
ENSMUSG00000025277	Abhd6	Abhd6	27	25	51	21	21	53	32	21	30	30	31	20	54	61	38	16	48	27	24	28	25	52	735
ENSMUSG00000007950	Abhd8	Abhd8	33	21	66	17	32	60	57	29	50	42	30	32	68	38	36	22	67	36	57	43	48	50	934
ENSMUSG00000058835	Abi1	Abi1	99	63	117	68	77	132	87	75	104	84	100	72	128	126	96	56	92	87	75	86	70	107	2001
ENSMUSG00000026782	Abi2	Abi2	31	19	39	21	23	57	32	24	40	24	36	17	47	38	38	24	51	35	33	39	16	51	735
ENSMUSG00000018381	Abi3	Abi3	1	0	1	0	2	1	0	1	4	2	1	3	2	1	1	0	2	2	1	1	0	1	27
ENSMUSG00000035258	Abi3bp	Abi3bp	138	103	179	85	58	81	65	51	74	88	108	57	159	120	80	96	57	47	44	49	63	81	1883
ENSMUSG00000026842	Abl1	Abl1	158	88	163	97	101	156	97	90	101	89	115	82	162	127	115	89	124	74	85	97	93	122	2425
ENSMUSG00000026596	Abl2	Abl2	36	25	60	21	18	51	41	36	48	33	25	19	39	40	23	15	40	41	37	36	40	47	771
ENSMUSG00000025085	Ablim1	Ablim1	228	173	399	91	136	94	62	58	63	76	282	191	464	647	280	132	100	73	81	71	73	99	3873
ENSMUSG00000029095	Ablim2	Ablim2	87	88	121	38	68	82	60	27	41	53	126	73	151	160	69	58	51	45	41	49	26	47	1561
ENSMUSG00000032735	Ablim3	Ablim3	12	10	38	20	13	20	15	26	31	11	23	12	14	26	16	16	13	14	34	18	10	23	415
ENSMUSG00000015787	Abo	Abo	22	21	51	7	16	18	2	1	7	3	77	26	36	87	42	29	12	4	3	9	7	4	484
ENSMUSG00000017631	Abr	Abr	199	220	456	155	265	579	319	219	364	276	353	228	508	391	363	190	411	274	296	272	238	429	7005
ENSMUSG00000078453	Abracl	Abracl	11	13	12	8	9	8	7	16	17	12	8	11	22	21	11	7	9	17	7	20	6	11	263
ENSMUSG00000036376	Abt1	Abt1	10	10	22	14	24	22	16	20	19	7	15	12	17	26	13	12	7	16	22	15	17	10	346
ENSMUSG00000030083	Abtb1	Abtb1	59	32	88	43	21	93	43	56	80	37	58	37	61	53	54	50	51	65	46	63	45	72	1207
ENSMUSG00000032724	Abtb2	Abtb2	30	14	41	27	20	26	17	15	31	12	23	26	37	25	28	16	14	16	15	20	18	24	495
ENSMUSG00000079800	AC125149.3	AC125149.3	1	0	1	1	0	1	0	0	1	0	1	1	1	0	3	0	0	0	1	1	0	0	13
ENSMUSG00000096808	AC132444.6	AC132444.6	0	1	0	0	0	0	1	2	0	0	2	0	0	2	0	1	0	0	0	2	0	0	11
ENSMUSG00000079190	AC133103.1	AC133103.1	5	0	7	0	0	4	0	1	0	0	2	2	3	3	6	1	1	0	0	0	1	1	37
ENSMUSG00000095041	AC149090.1	AC149090.1	1364	1096	2150	1307	735	2526	1378	1186	2159	1194	2755	1102	2132	2461	1697	1414	2750	1255	1459	1212	1310	2769	37411
ENSMUSG00000079808	AC168977.1	AC168977.1	5	2	3	0	0	2	1	0	0	1	3	1	1	1	4	2	0	2	1	1	0	1	31
ENSMUSG00000036138	Acaa1a	Acaa1a	33	26	58	30	38	74	38	38	55	49	40	34	79	35	44	25	61	32	39	61	47	81	1017
ENSMUSG00000010651	Acaa1b	Acaa1b	22	11	40	13	13	24	17	24	31	22	18	20	29	25	15	12	25	11	37	39	27	39	514
ENSMUSG00000036880	Acaa2	Acaa2	161	127	270	161	153	137	121	81	118	134	186	135	303	328	215	54	131	79	149	117	105	108	3373
ENSMUSG00000020532	Acaca	Acaca	47	23	47	24	19	50	23	19	16	19	29	26	35	32	22	14	29	19	19	21	18	24	575
ENSMUSG00000042010	Acacb	Acacb	37	24	45	22	21	15	15	35	23	24	21	38	39	37	33	19	13	22	23	31	35	14	586
ENSMUSG00000029456	Acad10	Acad10	24	17	38	21	15	27	16	27	30	17	43	12	26	28	16	27	54	24	24	15	20	47	568
ENSMUSG00000090150	Acad11	Acad11	63	43	73	37	44	164	88	50	96	71	58	36	54	36	40	25	125	55	54	72	63	145	1492
ENSMUSG00000042647	Acad12	Acad12	3	5	14	4	7	13	8	12	16	14	14	12	15	17	14	9	7	8	13	9	17	24	255
ENSMUSG00000031969	Acad8	Acad8	47	35	75	37	37	77	58	62	83	43	46	43	90	58	47	41	79	69	79	104	68	98	1376
ENSMUSG00000027710	Acad9	Acad9	25	16	32	21	20	50	27	31	29	28	36	15	47	40	25	16	40	25	29	36	34	46	668
ENSMUSG00000026003	Acadl	Acadl	62	62	121	67	80	84	70	70	89	85	90	61	100	114	82	54	99	54	78	84	80	96	1782
ENSMUSG00000062908	Acadm	Acadm	114	73	189	70	100	262	146	120	195	162	131	71	159	177	108	74	222	132	168	158	127	206	3164
ENSMUSG00000029545	Acads	Acads	30	21	52	33	29	39	41	19	59	28	42	31	47	33	40	26	46	26	33	43	32	44	794
ENSMUSG00000030861	Acadsb	Acadsb	94	58	133	69	69	98	64	85	88	63	106	70	111	110	91	68	107	71	92	114	88	109	1958
ENSMUSG00000018574	Acadvl	Acadvl	38	28	80	38	39	68	42	46	69	49	56	51	84	71	55	42	71	50	43	52	44	62	1178
ENSMUSG00000030607	Acan	Acan	4	36	16	4	8	13	43	3	6	9	34	4	39	19	10	14	2	4	2	7	3	5	285
ENSMUSG00000001588	Acap1	Acap1	31	7	34	21	14	31	18	27	76	27	20	14	39	34	31	12	23	43	31	35	26	26	620
ENSMUSG00000049076	Acap2	Acap2	105	72	168	61	72	144	92	81	94	76	106	70	128	124	85	42	121	86	76	85	76	147	2111
ENSMUSG00000029033	Acap3	Acap3	34	40	67	29	19	68	53	34	57	43	56	29	74	48	29	26	66	40	51	48	47	69	1027
ENSMUSG00000032047	Acat1	Acat1	79	58	179	98	88	94	66	82	93	115	93	108	166	96	92	70	83	84	105	94	101	86	2130
ENSMUSG00000023832	Acat2	Acat2	28	21	38	17	33	22	13	10	19	16	29	14	53	41	18	11	14	15	17	10	9	18	466
ENSMUSG00000062480	Acat3	Acat3	1	0	2	1	0	1	0	1	0	1	0	0	3	0	0	0	1	0	0	1	0	0	12
ENSMUSG00000026499	Acbd3	Acbd3	61	52	83	32	43	103	63	47	70	57	61	66	113	103	55	43	74	59	58	71	46	78	1438
ENSMUSG00000056938	Acbd4	Acbd4	56	26	67	31	29	68	27	26	44	39	45	38	67	48	48	31	43	48	50	43	44	55	973
ENSMUSG00000026781	Acbd5	Acbd5	86	59	118	42	57	179	100	90	91	102	89	54	100	160	85	53	136	107	94	113	81	163	2159
ENSMUSG00000033701	Acbd6	Acbd6	31	26	47	15	28	47	41	42	33	33	42	27	50	53	29	22	47	30	33	40	47	26	789
ENSMUSG00000026644	Acbd7	Acbd7	17	8	11	6	8	115	35	35	39	38	18	9	19	14	13	11	70	66	41	48	30	51	702
ENSMUSG00000040272	Accs	Accs	18	2	14	7	5	11	8	8	11	5	11	4	9	7	9	7	11	10	8	10	7	8	190
ENSMUSG00000038000	Acd	Acd	32	18	70	27	26	52	22	26	45	25	31	18	58	36	33	24	39	29	40	30	39	59	779
ENSMUSG00000020681	Ace	Ace	29	19	37	26	23	38	30	43	37	22	47	13	32	35	32	36	52	25	30	65	40	51	762
ENSMUSG00000015405	Ace2	Ace2	34	19	22	35	19	9	3	3	5	12	21	5	27	27	11	10	4	7	8	6	5	2	294
ENSMUSG00000038007	Acer2	Acer2	12	7	20	7	12	18	12	8	18	7	12	7	11	20	8	12	16	11	2	16	4	25	265
ENSMUSG00000030760	Acer3	Acer3	36	24	39	20	22	34	29	26	27	26	38	23	54	123	39	27	33	29	23	17	18	41	748
ENSMUSG00000023328	Ache	Ache	6	10	12	5	14	25	17	8	18	19	14	7	14	30	6	4	13	16	22	16	4	17	297
ENSMUSG00000022185	Acin1	Acin1	183	119	292	125	125	422	221	212	255	223	207	132	261	237	179	137	320	216	246	258	205	294	4869
ENSMUSG00000037872	Ackr1	Ackr1	2	4	25	3	2	10	2	5	15	4	8	3	14	13	10	10	10	4	12	10	8	17	191
ENSMUSG00000044534	Ackr2	Ackr2	11	1	12	2	2	11	3	1	5	0	3	1	6	5	4	3	3	3	2	0	4	4	86
ENSMUSG00000044337	Ackr3	Ackr3	29	23	55	33	31	51	14	10	26	38	52	28	61	45	29	31	41	25	28	27	20	45	742
ENSMUSG00000079355	Ackr4	Ackr4	6	11	22	11	9	39	16	17	34	19	17	6	30	14	15	17	26	21	32	20	16	29	427
ENSMUSG00000020917	Acly	Acly	190	148	272	154	176	254	157	167	190	149	188	156	286	210	169	124	156	160	184	192	159	218	4059
ENSMUSG00000070985	Acnat1	Acnat1	3	1	5	2	0	22	15	16	17	10	1	2	3	9	1	1	10	7	9	14	10	7	165
ENSMUSG00000028405	Aco1	Aco1	56	41	102	44	36	75	54	66	68	42	61	56	78	56	71	43	68	57	70	91	53	62	1350
ENSMUSG00000022477	Aco2	Aco2	412	274	631	301	312	726	350	324	431	446	482	370	636	523	400	327	461	382	435	475	364	569	9631
ENSMUSG00000022126	Acod1	Acod1	11	9	9	4	3	4	0	0	0	0	2	0	19	6	4	0	0	0	2	0	2	0	75
ENSMUSG00000072949	Acot1	Acot1	5	6	9	3	9	4	1	1	2	2	5	9	4	6	4	0	3	1	4	3	2	3	86
ENSMUSG00000047565	Acot10	Acot10	3	2	6	3	4	6	3	3	4	3	4	3	10	7	3	4	5	1	7	4	4	3	92
ENSMUSG00000034853	Acot11	Acot11	37	18	51	15	27	18	14	20	21	18	26	22	34	30	29	23	15	10	25	18	14	21	506
ENSMUSG00000021620	Acot12	Acot12	0	1	0	0	0	14	4	3	4	4	1	1	0	0	0	0	6	5	3	2	3	3	54
ENSMUSG00000006717	Acot13	Acot13	37	29	47	27	28	28	14	30	23	21	56	40	63	54	47	30	20	27	37	20	29	27	734
ENSMUSG00000021226	Acot2	Acot2	1	2	2	2	1	4	0	1	1	3	5	1	1	2	2	0	1	2	1	0	0	0	32
ENSMUSG00000043487	Acot6	Acot6	3	0	0	0	0	6	0	0	6	1	3	2	1	1	1	1	0	2	0	1	0	2	30
ENSMUSG00000028937	Acot7	Acot7	23	10	31	15	29	10	9	13	21	21	19	24	51	27	19	29	14	13	30	17	11	27	463
ENSMUSG00000017307	Acot8	Acot8	17	10	24	11	10	34	19	5	25	19	18	10	35	15	22	10	23	19	22	23	19	23	413
ENSMUSG00000025287	Acot9	Acot9	24	26	34	18	17	18	13	16	17	11	28	16	36	53	19	12	15	15	18	18	16	16	456
ENSMUSG00000020777	Acox1	Acox1	144	79	253	100	123	295	194	190	205	196	168	121	175	184	140	98	296	163	206	205	215	280	4030
ENSMUSG00000021751	Acox2	Acox2	26	14	40	15	16	28	20	7	19	24	22	19	36	28	22	18	17	9	9	7	10	13	419
ENSMUSG00000029098	Acox3	Acox3	78	54	115	56	44	75	36	56	60	51	63	61	80	86	75	27	54	52	58	60	30	46	1317
ENSMUSG00000027380	Acoxl	Acoxl	0	1	0	0	0	0	0	0	0	0	0	0	0	0	0	0	9	0	0	1	0	0	11
ENSMUSG00000044573	Acp1	Acp1	34	9	31	17	37	66	19	12	29	42	36	38	53	41	17	24	53	32	40	39	17	35	721
ENSMUSG00000002103	Acp2	Acp2	57	53	101	29	44	168	76	37	70	62	52	43	93	76	77	37	95	62	55	68	58	112	1525
ENSMUSG00000001348	Acp5	Acp5	43	31	156	56	44	136	87	56	125	176	46	32	120	76	45	53	69	64	104	54	88	99	1760
ENSMUSG00000028093	Acp6	Acp6	16	26	38	18	16	7	15	17	19	13	21	28	40	29	35	17	16	13	15	19	21	23	462
ENSMUSG00000032561	Acpp	Acpp	108	69	148	76	86	59	55	74	78	40	67	93	173	102	125	64	52	69	77	92	67	47	1821
ENSMUSG00000022622	Acr	Acr	2	1	12	3	1	5	4	6	2	7	3	1	5	5	5	5	7	12	5	2	5	9	107
ENSMUSG00000072770	Acrbp	Acrbp	7	5	9	4	3	16	14	5	8	7	6	5	8	13	3	8	6	1	9	5	4	14	160
ENSMUSG00000032281	Acsbg1	Acsbg1	25	23	48	18	33	68	37	27	61	46	46	32	51	22	40	37	54	33	73	24	15	78	891
ENSMUSG00000076435	Acsf2	Acsf2	18	16	35	14	14	42	18	32	19	23	18	17	13	36	21	14	19	20	8	41	28	27	493
ENSMUSG00000015016	Acsf3	Acsf3	19	12	30	17	14	31	24	20	17	19	24	14	28	24	16	8	20	18	24	35	18	21	453
ENSMUSG00000018796	Acsl1	Acsl1	64	49	144	53	64	233	106	110	152	112	74	71	86	195	71	50	154	106	132	148	131	146	2451
ENSMUSG00000032883	Acsl3	Acsl3	45	28	107	39	72	136	72	82	96	103	79	54	92	111	60	48	110	68	101	86	65	126	1780
ENSMUSG00000031278	Acsl4	Acsl4	132	125	234	83	129	113	70	107	58	93	199	143	246	211	147	90	94	81	104	89	83	107	2738
ENSMUSG00000024981	Acsl5	Acsl5	144	77	146	105	85	142	78	101	152	107	98	82	153	146	101	75	126	99	104	118	88	117	2444
ENSMUSG00000020333	Acsl6	Acsl6	70	56	119	41	61	565	310	164	241	209	155	68	205	114	89	45	362	229	234	246	192	376	4151
ENSMUSG00000033533	Acsm1	Acsm1	13	9	53	17	23	19	11	8	15	15	17	14	11	193	8	18	13	15	17	21	15	19	544
ENSMUSG00000030935	Acsm3	Acsm3	1	2	7	1	2	40	23	9	34	53	2	1	1	6	4	1	49	36	16	30	30	31	379
ENSMUSG00000047026	Acsm4	Acsm4	1	1	3	1	7	363	232	201	263	359	2	3	2	1	6	0	377	114	225	149	165	368	2843
ENSMUSG00000027452	Acss1	Acss1	262	160	333	191	175	404	276	308	306	259	212	208	323	244	241	163	288	343	320	389	282	318	6005
ENSMUSG00000027605	Acss2	Acss2	46	43	78	47	40	249	168	85	163	150	58	56	103	100	77	48	183	132	111	143	125	177	2382
ENSMUSG00000035948	Acss3	Acss3	18	7	13	16	9	42	40	17	47	47	13	13	13	10	16	7	61	29	33	38	31	60	580
ENSMUSG00000031972	Acta1	Acta1	1	2	1	0	2	25	7	10	4	8	0	0	0	1	6	0	6	2	3	2	1	5	86
ENSMUSG00000035783	Acta2	Acta2	2307	1493	2267	1752	1319	578	266	233	332	429	2121	1287	3141	2122	1551	1974	348	208	269	309	249	412	24967
ENSMUSG00000029580	Actb	Actb	2322	1839	3758	1929	1878	2693	1475	1356	2798	1960	2243	1453	3916	3182	2004	1582	1944	1329	1705	1561	1419	1935	46281
ENSMUSG00000062825	Actg1	Actg1	396	366	623	369	313	378	259	238	355	335	436	277	668	676	348	299	327	212	338	332	214	319	8078
ENSMUSG00000059430	Actg2	Actg2	11	32	18	10	4	11	5	5	7	17	4	81	49	67	79	6	7	12	11	7	8	8	459
ENSMUSG00000078129	Actl10	Actl10	1	1	1	0	0	2	0	1	0	0	0	0	0	1	0	1	0	0	2	1	0	0	11
ENSMUSG00000027671	Actl6a	Actl6a	52	30	58	42	44	57	38	35	57	51	46	24	74	55	34	29	53	51	49	42	22	59	1002
ENSMUSG00000029712	Actl6b	Actl6b	5	4	13	5	7	9	2	0	7	3	13	1	19	6	4	9	4	2	6	1	5	9	134
ENSMUSG00000015143	Actn1	Actn1	590	323	675	335	302	344	210	283	245	185	476	368	663	465	498	451	238	174	205	281	324	226	7861
ENSMUSG00000052374	Actn2	Actn2	5	0	6	3	3	9	1	1	3	0	3	2	7	4	3	2	1	3	3	1	1	1	62
ENSMUSG00000006457	Actn3	Actn3	1	2	1	2	3	11	9	7	9	16	5	1	7	2	5	1	9	4	11	9	10	2	127
ENSMUSG00000054808	Actn4	Actn4	511	386	722	334	357	594	348	287	437	333	528	370	737	665	412	311	428	319	348	347	348	455	9577
ENSMUSG00000021076	Actr10	Actr10	72	93	135	84	84	131	108	79	107	103	112	102	181	183	105	61	143	102	118	98	81	150	2432
ENSMUSG00000025228	Actr1a	Actr1a	148	100	216	99	105	202	103	114	167	127	136	98	217	155	161	117	166	104	133	147	128	182	3125
ENSMUSG00000037351	Actr1b	Actr1b	321	243	447	208	281	533	287	203	322	376	410	268	626	402	334	208	343	290	325	244	212	381	7264
ENSMUSG00000020152	Actr2	Actr2	190	128	252	169	139	261	128	144	208	146	193	150	285	261	197	122	204	131	155	159	118	231	3971
ENSMUSG00000026341	Actr3	Actr3	189	109	204	123	112	194	121	93	205	116	129	89	263	220	143	105	104	130	136	115	97	142	3139
ENSMUSG00000056367	Actr3b	Actr3b	35	30	45	37	14	33	27	12	17	22	53	20	82	47	31	50	17	11	21	11	8	23	646
ENSMUSG00000037761	Actr5	Actr5	14	11	19	5	4	29	13	14	19	12	13	11	20	12	16	10	15	13	15	17	19	14	315
ENSMUSG00000019948	Actr6	Actr6	15	8	17	10	7	29	6	8	13	11	9	6	17	20	11	7	16	12	13	16	7	16	274
ENSMUSG00000015971	Actr8	Actr8	37	39	64	33	33	76	60	38	46	32	64	30	82	52	44	39	59	41	54	46	47	66	1082
ENSMUSG00000026836	Acvr1	Acvr1	44	24	57	26	32	56	37	23	25	44	31	27	63	37	25	27	40	31	37	35	25	38	784
ENSMUSG00000000532	Acvr1b	Acvr1b	95	74	163	78	80	170	81	65	120	100	149	77	128	131	85	60	106	66	92	107	79	118	2224
ENSMUSG00000052155	Acvr2a	Acvr2a	33	28	51	27	19	91	45	30	40	42	40	24	42	39	34	22	46	41	45	42	31	67	879
ENSMUSG00000061393	Acvr2b	Acvr2b	4	3	5	2	3	9	4	5	6	2	4	3	3	2	3	1	8	2	3	7	3	3	85
ENSMUSG00000000530	Acvrl1	Acvrl1	48	31	81	34	26	44	25	21	35	17	31	27	51	58	29	32	19	25	20	23	19	24	720
ENSMUSG00000023262	Acy1	Acy1	13	8	21	5	16	62	57	27	50	82	16	10	17	15	8	10	65	29	37	71	29	52	700
ENSMUSG00000024866	Acy3	Acy3	10	5	18	3	4	10	6	9	6	10	10	8	5	10	19	5	8	6	3	12	13	6	186
ENSMUSG00000008822	Acyp1	Acyp1	11	9	20	5	9	18	9	11	4	14	19	10	33	11	12	7	29	21	12	8	13	15	300
ENSMUSG00000060923	Acyp2	Acyp2	11	4	12	8	6	21	9	6	19	15	13	2	13	8	12	11	16	7	10	12	6	23	244
ENSMUSG00000017697	Ada	Ada	10	15	36	20	17	9	5	9	18	10	25	18	46	24	26	18	2	10	74	10	8	8	418
ENSMUSG00000027259	Adal	Adal	16	6	22	12	11	32	10	10	13	11	12	9	21	15	11	9	16	5	12	12	15	20	300
ENSMUSG00000054693	Adam10	Adam10	140	77	162	89	103	132	61	82	127	82	102	71	144	165	100	83	97	88	73	96	81	131	2286
ENSMUSG00000020926	Adam11	Adam11	8	23	66	11	20	5	16	13	13	9	9	16	43	21	19	11	13	11	25	8	8	10	378
ENSMUSG00000054555	Adam12	Adam12	5	3	15	5	5	30	19	17	17	17	4	0	3	5	0	2	8	6	8	21	8	18	216
ENSMUSG00000028041	Adam15	Adam15	81	43	82	64	41	104	45	53	80	44	60	49	99	62	57	49	74	39	64	61	53	59	1363
ENSMUSG00000052593	Adam17	Adam17	76	44	92	53	39	72	40	40	62	38	42	61	89	89	43	36	52	45	36	42	55	77	1223
ENSMUSG00000011256	Adam19	Adam19	30	27	55	21	22	42	40	19	34	27	44	28	58	33	28	19	48	33	28	28	23	42	729
ENSMUSG00000072647	Adam1a	Adam1a	5	4	10	2	1	23	6	5	6	8	13	2	11	10	4	4	20	4	3	5	10	13	169
ENSMUSG00000040537	Adam22	Adam22	45	24	89	22	32	159	77	52	48	76	59	33	83	54	52	28	142	59	88	67	62	126	1477
ENSMUSG00000025964	Adam23	Adam23	47	32	48	42	29	86	52	22	48	51	45	25	66	52	34	29	48	31	50	46	38	58	979
ENSMUSG00000014725	Adam28	Adam28	31	38	30	26	13	278	139	73	105	100	64	14	46	69	24	23	191	97	115	119	82	207	1884
ENSMUSG00000027318	Adam33	Adam33	30	26	55	22	15	6	8	6	5	6	32	23	67	42	21	25	7	15	6	7	8	9	441
ENSMUSG00000072972	Adam4	Adam4	0	1	4	1	2	5	2	7	3	1	2	3	2	0	4	3	3	6	4	6	6	8	73
ENSMUSG00000031554	Adam5	Adam5	0	0	1	0	0	1	0	1	0	0	1	0	1	1	0	0	2	0	0	0	2	1	11
ENSMUSG00000025473	Adam8	Adam8	322	209	476	304	283	131	70	80	133	152	421	259	351	599	340	194	123	122	62	168	145	89	5033
ENSMUSG00000031555	Adam9	Adam9	155	96	209	94	94	118	80	73	83	51	110	84	180	143	137	90	131	54	90	80	84	93	2329
ENSMUSG00000022057	Adamdec1	Adamdec1	11	15	33	5	20	45	42	40	44	42	10	26	15	42	14	3	45	61	25	52	33	35	658
ENSMUSG00000022893	Adamts1	Adamts1	48	48	57	31	22	19	18	15	18	24	23	17	46	57	35	31	8	13	15	17	10	20	592
ENSMUSG00000024299	Adamts10	Adamts10	35	27	53	31	20	49	36	34	36	30	57	25	53	34	24	24	25	26	32	41	25	43	760
ENSMUSG00000047497	Adamts12	Adamts12	3	2	3	1	4	1	1	4	4	1	1	1	3	3	2	3	0	4	1	0	0	1	43
ENSMUSG00000014852	Adamts13	Adamts13	1	1	0	1	1	2	0	2	0	0	1	0	0	0	2	1	2	0	0	3	2	1	20
ENSMUSG00000059901	Adamts14	Adamts14	4	5	6	8	5	37	22	5	22	15	5	5	9	4	3	5	21	26	10	30	16	17	280
ENSMUSG00000033453	Adamts15	Adamts15	65	33	89	22	37	49	31	16	32	24	43	40	75	36	26	38	27	26	20	25	19	56	829
ENSMUSG00000049538	Adamts16	Adamts16	21	17	44	9	7	2	2	5	5	5	43	20	23	31	33	25	5	2	8	5	3	0	315
ENSMUSG00000058145	Adamts17	Adamts17	8	8	21	5	24	8	0	4	2	6	7	10	27	13	8	6	3	6	4	4	2	3	179
ENSMUSG00000053399	Adamts18	Adamts18	3	0	4	0	1	3	0	3	1	3	5	0	8	2	1	1	3	2	1	1	0	2	44
ENSMUSG00000036545	Adamts2	Adamts2	28	23	51	10	6	46	29	18	18	26	20	14	21	22	14	17	28	13	32	10	23	37	506
ENSMUSG00000022449	Adamts20	Adamts20	9	5	9	4	3	2	4	3	2	2	3	8	5	6	5	16	0	4	3	2	0	48	143
ENSMUSG00000043635	Adamts3	Adamts3	4	0	2	0	3	1	0	4	0	1	3	0	3	0	0	0	0	1	4	1	0	2	29
ENSMUSG00000006403	Adamts4	Adamts4	7	2	8	4	5	8	5	3	3	8	4	2	9	3	2	4	2	3	1	4	1	3	91
ENSMUSG00000022894	Adamts5	Adamts5	31	26	60	25	17	21	27	16	22	18	35	10	19	24	31	23	19	11	13	15	9	27	499
ENSMUSG00000046169	Adamts6	Adamts6	1	2	6	3	1	13	3	0	3	6	4	0	1	4	4	2	3	3	2	0	1	2	64
ENSMUSG00000032363	Adamts7	Adamts7	1	3	10	3	3	4	1	1	2	5	2	3	6	0	2	3	1	4	1	3	0	1	59
ENSMUSG00000031994	Adamts8	Adamts8	1	1	2	5	1	1	1	1	0	1	0	2	3	3	0	0	0	0	0	1	0	0	23
ENSMUSG00000030022	Adamts9	Adamts9	23	15	46	16	23	21	14	23	11	15	22	10	14	27	12	13	12	7	13	9	6	12	364
ENSMUSG00000066113	Adamtsl1	Adamtsl1	38	15	49	17	19	12	3	6	8	11	34	7	29	33	25	41	7	6	5	9	11	17	402
ENSMUSG00000036040	Adamtsl2	Adamtsl2	1	3	2	0	2	25	14	6	11	11	3	1	1	2	0	2	28	10	9	2	12	21	166
ENSMUSG00000070469	Adamtsl3	Adamtsl3	30	33	67	7	26	16	7	17	15	18	40	12	46	26	33	20	10	14	13	9	13	16	488
ENSMUSG00000015850	Adamtsl4	Adamtsl4	28	6	50	11	21	14	6	10	10	12	38	9	48	38	19	28	4	10	9	9	8	24	412
ENSMUSG00000043822	Adamtsl5	Adamtsl5	21	12	40	15	26	19	17	16	13	19	35	19	39	36	18	17	18	20	14	23	10	17	464
ENSMUSG00000056413	Adap1	Adap1	13	6	18	6	9	19	3	8	27	3	18	7	22	10	6	8	23	9	11	11	13	14	264
ENSMUSG00000020709	Adap2	Adap2	9	3	9	3	2	1	2	1	1	1	6	5	14	3	8	2	2	3	2	5	2	3	87
ENSMUSG00000086507	Adap2os	Adap2os	0	1	1	2	1	0	1	0	2	0	1	1	2	3	1	0	2	0	1	0	2	0	21
ENSMUSG00000027951	Adar	Adar	112	62	108	34	47	185	56	45	86	38	65	47	87	91	62	44	87	70	50	58	53	72	1559
ENSMUSG00000020262	Adarb1	Adarb1	42	22	85	22	35	90	40	34	57	61	53	24	48	41	39	42	82	35	68	53	65	91	1129
ENSMUSG00000052551	Adarb2	Adarb2	0	0	0	0	0	0	1	2	1	0	0	0	0	0	0	0	0	1	5	0	0	6	16
ENSMUSG00000031949	Adat1	Adat1	9	9	19	7	11	33	17	17	20	21	16	12	14	21	18	14	27	15	23	15	12	29	379
ENSMUSG00000019808	Adat2	Adat2	3	1	4	3	5	8	5	2	3	6	4	2	8	3	7	4	10	2	5	3	5	6	99
ENSMUSG00000035370	Adat3	Adat3	4	1	9	2	4	14	8	7	10	7	8	0	14	5	5	7	16	7	13	13	9	16	179
ENSMUSG00000021044	Adck1	Adck1	16	7	18	7	13	31	12	10	15	14	15	12	30	14	16	8	16	16	20	18	10	12	330
ENSMUSG00000046947	Adck2	Adck2	11	15	28	9	11	22	24	17	23	14	17	9	18	22	12	15	24	26	15	23	18	23	396
ENSMUSG00000022550	Adck5	Adck5	20	14	50	14	26	63	45	27	63	34	31	17	38	29	23	18	41	24	28	36	27	76	744
ENSMUSG00000020431	Adcy1	Adcy1	10	1	4	2	8	19	6	5	13	8	14	3	8	5	6	4	12	5	15	5	3	9	165
ENSMUSG00000026567	Adcy10	Adcy10	0	1	1	0	1	0	0	0	3	2	1	0	1	0	0	0	0	0	1	0	2	0	13
ENSMUSG00000021536	Adcy2	Adcy2	56	59	89	42	36	28	27	4	41	18	76	58	118	130	62	48	16	16	27	17	15	33	1016
ENSMUSG00000020654	Adcy3	Adcy3	10	10	19	12	27	2001	814	473	762	882	43	34	26	16	32	17	1219	738	650	807	654	1411	10657
ENSMUSG00000022220	Adcy4	Adcy4	16	17	21	14	6	20	8	12	11	7	28	17	25	17	12	18	10	14	7	5	3	17	305
ENSMUSG00000022840	Adcy5	Adcy5	162	91	179	112	93	45	28	29	32	32	140	92	157	115	106	123	27	21	35	17	24	36	1696
ENSMUSG00000022994	Adcy6	Adcy6	162	113	283	136	113	163	133	247	187	109	201	164	211	158	172	114	216	147	183	262	190	200	3864
ENSMUSG00000031659	Adcy7	Adcy7	70	29	70	36	28	66	25	25	50	20	57	56	68	75	50	41	43	28	32	38	31	36	974
ENSMUSG00000022376	Adcy8	Adcy8	0	0	3	1	1	0	2	3	2	0	0	0	0	0	0	1	0	0	7	2	2	0	24
ENSMUSG00000005580	Adcy9	Adcy9	39	11	31	20	19	16	9	17	11	10	22	18	29	25	24	23	16	6	14	19	18	7	404
ENSMUSG00000024256	Adcyap1	Adcyap1	0	4	6	0	4	0	0	0	0	1	3	5	7	6	10	3	0	0	0	0	0	0	49
ENSMUSG00000029778	Adcyap1r1	Adcyap1r1	2	4	6	0	3	2	5	4	7	1	2	3	3	1	2	3	0	2	30	2	1	8	91
ENSMUSG00000029106	Add1	Add1	356	278	541	256	302	518	316	190	360	348	396	254	574	475	404	262	392	234	259	265	237	396	7613
ENSMUSG00000030000	Add2	Add2	155	148	226	95	104	314	222	99	185	182	212	127	281	258	169	101	214	133	166	139	128	261	3919
ENSMUSG00000025026	Add3	Add3	54	36	87	34	53	74	37	29	62	49	48	49	64	77	40	47	51	44	51	40	29	40	1095
ENSMUSG00000050994	Adgb	Adgb	10	8	27	10	12	32	6	11	12	26	20	15	14	10	13	15	17	18	5	17	28	14	340
ENSMUSG00000025475	Adgra1	Adgra1	2	0	2	1	1	0	2	2	1	0	1	2	1	2	0	1	0	0	7	1	0	1	27
ENSMUSG00000031486	Adgra2	Adgra2	148	114	201	80	98	99	63	47	58	49	103	82	141	97	103	99	66	31	42	50	65	71	1907
ENSMUSG00000029090	Adgra3	Adgra3	52	42	95	31	46	87	51	48	62	60	46	49	52	61	50	35	65	57	62	42	62	92	1247
ENSMUSG00000034730	Adgrb1	Adgrb1	7	9	8	7	5	10	9	7	19	6	7	8	5	10	5	7	8	9	51	8	2	35	242
ENSMUSG00000028782	Adgrb2	Adgrb2	3	5	5	0	3	51	20	14	28	22	3	6	7	4	2	4	20	6	31	11	24	35	304
ENSMUSG00000033569	Adgrb3	Adgrb3	2	1	4	2	3	3	2	4	10	4	2	2	2	5	3	8	1	6	13	5	6	2	90
ENSMUSG00000044017	Adgrd1	Adgrd1	4	3	3	2	1	15	6	6	3	5	2	3	4	4	0	0	1	2	4	2	3	7	80
ENSMUSG00000004730	Adgre1	Adgre1	32	9	20	25	29	29	7	13	24	6	14	26	43	34	8	17	14	16	14	35	9	10	434
ENSMUSG00000032915	Adgre4	Adgre4	5	1	2	1	1	3	1	2	5	0	0	3	1	2	1	0	0	3	1	1	1	1	35
ENSMUSG00000002885	Adgre5	Adgre5	46	27	109	34	36	54	16	28	69	32	28	26	75	51	48	33	36	38	22	37	36	28	909
ENSMUSG00000041293	Adgrf1	Adgrf1	0	2	3	4	2	28	7	11	8	5	7	3	4	56	2	0	19	5	9	6	7	10	198
ENSMUSG00000023918	Adgrf4	Adgrf4	0	2	0	0	0	1	0	0	0	0	2	0	2	8	0	1	0	0	5	0	2	0	23
ENSMUSG00000056492	Adgrf5	Adgrf5	48	34	91	35	48	74	48	31	43	35	54	33	54	51	45	42	55	29	24	30	30	48	982
ENSMUSG00000031785	Adgrg1	Adgrg1	100	92	226	97	116	93	69	88	97	76	85	99	160	121	101	75	55	76	113	108	96	84	2227
ENSMUSG00000031298	Adgrg2	Adgrg2	10	6	8	4	6	11	4	8	5	7	3	5	5	6	4	7	10	5	3	13	6	6	142
ENSMUSG00000060470	Adgrg3	Adgrg3	0	2	12	4	5	9	7	10	38	8	7	2	4	6	5	3	2	7	8	7	6	9	161
ENSMUSG00000061577	Adgrg5	Adgrg5	4	1	4	9	3	4	0	4	8	5	8	1	4	4	5	5	4	6	3	3	7	3	95
ENSMUSG00000039116	Adgrg6	Adgrg6	54	59	96	37	41	34	20	23	18	15	85	51	105	107	71	42	26	15	25	17	17	14	972
ENSMUSG00000013033	Adgrl1	Adgrl1	202	230	329	158	169	252	216	134	196	169	325	190	410	280	231	155	263	171	180	169	161	292	4882
ENSMUSG00000028184	Adgrl2	Adgrl2	68	62	96	62	54	74	39	29	42	37	79	50	115	80	78	43	64	30	47	42	44	46	1281
ENSMUSG00000037605	Adgrl3	Adgrl3	43	41	82	20	34	98	58	39	29	39	46	47	57	63	43	31	71	52	44	48	33	78	1096
ENSMUSG00000039167	Adgrl4	Adgrl4	18	8	25	22	11	12	8	8	14	6	26	9	18	16	12	13	9	7	7	10	9	9	277
ENSMUSG00000069170	Adgrv1	Adgrv1	1	3	14	0	1	10	13	3	5	3	1	1	9	2	2	1	16	7	3	6	3	15	119
ENSMUSG00000074207	Adh1	Adh1	68	58	210	79	87	247	207	168	227	236	99	102	98	278	79	66	217	93	173	206	183	211	3392
ENSMUSG00000028138	Adh5	Adh5	88	57	171	70	93	331	142	139	151	173	88	65	111	99	123	77	209	161	166	167	142	207	3030
ENSMUSG00000053054	Adh6a	Adh6a	0	0	0	0	1	0	0	0	0	0	0	1	0	28	0	0	0	0	0	0	0	0	30
ENSMUSG00000055301	Adh7	Adh7	9	41	171	40	62	40	22	43	39	32	62	44	99	65	51	32	32	46	27	42	45	28	1072
ENSMUSG00000025911	Adhfe1	Adhfe1	4	2	11	7	4	18	9	18	20	14	3	6	10	8	4	5	12	11	17	21	18	15	237
ENSMUSG00000020629	Adi1	Adi1	36	30	65	28	44	96	47	53	64	63	40	40	60	42	38	22	74	43	67	49	64	79	1144
ENSMUSG00000044405	Adig	Adig	2	0	7	4	1	1	0	1	2	3	3	1	4	2	1	1	2	1	2	3	3	1	45
ENSMUSG00000022878	Adipoq	Adipoq	0	0	0	0	0	8	6	3	6	9	1	0	0	0	1	0	2	8	9	5	6	0	64
ENSMUSG00000026457	Adipor1	Adipor1	209	136	297	169	178	1097	550	351	644	682	241	187	312	281	208	161	813	497	612	635	447	811	9518
ENSMUSG00000030168	Adipor2	Adipor2	784	379	819	487	187	299	285	398	384	176	436	377	392	454	630	541	252	216	222	447	332	407	8904
ENSMUSG00000039197	Adk	Adk	21	15	50	13	25	48	34	28	29	28	27	30	51	35	28	23	39	24	38	34	34	39	693
ENSMUSG00000030790	Adm	Adm	24	15	10	18	11	2	0	5	2	0	42	15	25	37	10	15	1	1	4	4	4	9	254
ENSMUSG00000054136	Adm2	Adm2	1	0	0	2	1	1	1	1	2	0	3	1	2	2	2	0	0	1	1	0	4	3	28
ENSMUSG00000051149	Adnp	Adnp	0	0	5	0	1	0	0	1	0	0	1	0	0	0	0	1	1	2	0	0	0	0	12
ENSMUSG00000053950	Adnp2	Adnp2	41	31	44	30	21	44	27	18	36	38	47	23	45	53	35	26	27	23	37	39	22	58	765
ENSMUSG00000057134	Ado	Ado	41	26	57	23	20	60	36	33	35	20	40	27	64	41	39	22	38	38	52	35	33	53	833
ENSMUSG00000042429	Adora1	Adora1	4	3	10	9	8	14	12	13	19	10	8	6	13	6	3	2	11	18	24	22	19	37	271
ENSMUSG00000020178	Adora2a	Adora2a	5	1	1	0	4	4	1	2	1	0	1	2	5	2	1	2	1	4	2	1	2	2	44
ENSMUSG00000018500	Adora2b	Adora2b	1	0	8	2	4	19	14	8	18	24	4	2	5	2	4	1	19	8	17	11	9	17	197
ENSMUSG00000025236	Adpgk	Adpgk	20	23	55	21	18	38	42	40	91	32	30	17	51	36	27	19	42	38	30	59	29	48	806
ENSMUSG00000002844	Adprh	Adprh	62	56	121	47	57	95	76	48	101	74	78	57	126	88	67	46	90	55	86	71	50	76	1627
ENSMUSG00000042558	Adprhl2	Adprhl2	36	43	68	34	40	85	50	27	63	33	54	35	84	46	34	31	63	45	57	57	42	74	1101
ENSMUSG00000020910	Adprm	Adprm	15	7	34	13	15	38	25	22	26	15	21	13	35	24	31	13	28	20	21	24	22	39	501
ENSMUSG00000045875	Adra1a	Adra1a	10	8	9	10	14	1	1	0	0	0	17	6	13	14	8	8	0	0	4	2	0	0	125
ENSMUSG00000050541	Adra1b	Adra1b	10	3	13	5	6	3	3	0	1	2	5	1	10	12	7	11	4	0	1	1	2	2	102
ENSMUSG00000027335	Adra1d	Adra1d	23	14	16	6	14	2	1	1	1	0	17	10	20	11	15	11	0	0	1	0	0	1	164
ENSMUSG00000033717	Adra2a	Adra2a	52	70	104	42	44	35	25	29	25	24	66	68	99	62	57	45	37	20	17	30	26	43	1020
ENSMUSG00000045318	Adra2c	Adra2c	5	6	16	0	5	56	33	18	31	14	6	6	13	4	5	5	33	14	31	29	19	42	391
ENSMUSG00000035283	Adrb1	Adrb1	17	6	21	12	10	11	6	11	16	18	14	3	14	5	9	6	10	10	12	9	13	17	250
ENSMUSG00000045730	Adrb2	Adrb2	13	10	21	8	11	19	10	8	18	13	15	9	14	37	19	8	13	14	12	18	9	16	315
ENSMUSG00000031489	Adrb3	Adrb3	0	0	1	0	0	1	1	1	1	0	0	1	0	1	1	0	0	0	0	0	3	2	13
ENSMUSG00000024858	Adrbk1	Adrbk1	249	183	404	199	209	157	80	87	198	90	256	221	465	444	263	172	114	101	139	139	107	111	4388
ENSMUSG00000042249	Adrbk2	Adrbk2	127	71	161	75	63	109	46	53	59	34	90	85	125	102	103	82	65	44	57	55	47	62	1715
ENSMUSG00000039041	Adrm1	Adrm1	30	26	58	40	29	91	45	43	77	56	30	27	71	42	41	32	53	46	52	37	38	63	1027
ENSMUSG00000022407	Adsl	Adsl	21	14	56	27	21	55	24	43	36	30	31	24	44	38	33	22	42	28	31	41	31	48	740
ENSMUSG00000015961	Adss	Adss	90	57	140	77	85	133	73	77	80	107	74	56	97	142	77	64	118	79	88	92	97	117	2020
ENSMUSG00000011148	Adssl1	Adssl1	26	7	30	16	13	26	8	15	32	24	21	13	26	30	18	14	17	20	24	28	26	18	452
ENSMUSG00000058022	Adtrp	Adtrp	51	22	49	29	47	9	19	26	27	10	29	54	58	38	57	41	27	20	23	45	28	24	733
ENSMUSG00000020473	Aebp1	Aebp1	168	137	239	133	88	119	78	45	113	60	114	83	163	105	103	87	69	41	86	61	67	84	2243
ENSMUSG00000030232	Aebp2	Aebp2	74	74	105	59	56	136	93	57	79	66	113	70	143	152	79	54	105	71	67	76	55	110	1894
ENSMUSG00000030609	Aen	Aen	18	20	37	23	16	21	8	9	13	13	20	12	32	26	19	18	11	7	10	9	13	13	368
ENSMUSG00000054452	Aes	Aes	350	219	508	260	240	514	265	271	425	297	280	295	567	330	307	223	347	289	388	409	323	383	7490
ENSMUSG00000039313	AF529169	AF529169	4	1	1	0	2	6	3	1	5	8	0	0	0	1	2	0	6	2	4	2	3	4	55
ENSMUSG00000029094	Afap1	Afap1	85	56	161	52	67	86	87	59	68	66	123	60	128	145	92	48	79	58	63	71	68	65	1787
ENSMUSG00000033032	Afap1l1	Afap1l1	10	6	15	10	10	12	10	10	26	11	19	6	20	15	15	15	10	13	15	8	7	11	274
ENSMUSG00000025083	Afap1l2	Afap1l2	30	15	49	20	13	43	13	15	29	15	24	16	43	22	21	21	27	24	24	18	23	30	535
ENSMUSG00000029313	Aff1	Aff1	91	82	134	63	51	133	101	69	98	71	91	82	105	135	78	53	104	88	84	92	79	100	1984
ENSMUSG00000037138	Aff3	Aff3	20	22	47	10	24	80	56	27	34	70	27	19	45	42	21	21	44	42	49	43	28	65	836
ENSMUSG00000049470	Aff4	Aff4	235	133	252	129	137	305	241	236	260	237	218	176	269	299	189	131	316	181	221	256	228	340	4989
ENSMUSG00000031967	Afg3l1	Afg3l1	43	26	55	30	21	86	45	37	52	60	41	26	61	46	46	37	53	28	62	58	38	59	1010
ENSMUSG00000024527	Afg3l2	Afg3l2	52	34	83	36	43	69	38	45	51	44	59	43	83	69	55	42	60	45	60	47	45	67	1170
ENSMUSG00000017718	Afmid	Afmid	4	1	1	0	0	6	2	0	2	0	3	0	0	5	0	0	3	4	1	3	4	2	41
ENSMUSG00000049659	Aftph	Aftph	134	84	219	78	88	258	146	162	174	148	158	116	194	192	149	104	189	156	149	163	119	247	3427
ENSMUSG00000031521	Aga	Aga	18	9	20	12	13	35	13	11	15	13	13	15	32	17	19	14	11	14	6	14	9	15	338
ENSMUSG00000055013	Agap1	Agap1	294	272	455	169	265	197	122	81	98	90	345	285	520	581	359	190	139	93	115	109	103	165	5047
ENSMUSG00000025422	Agap2	Agap2	22	4	7	7	7	11	16	12	45	8	8	18	20	7	9	10	9	23	93	9	15	54	414
ENSMUSG00000023353	Agap3	Agap3	79	86	133	68	71	123	84	80	125	90	128	102	164	135	95	65	94	71	123	95	83	155	2249
ENSMUSG00000040812	Agbl2	Agbl2	23	17	20	13	21	76	27	17	27	42	34	25	25	28	26	22	57	44	32	27	29	46	678
ENSMUSG00000038836	Agbl3	Agbl3	23	11	30	17	15	48	31	11	16	11	23	13	25	28	24	9	31	22	23	16	12	35	474
ENSMUSG00000061298	Agbl4	Agbl4	3	4	7	1	4	15	9	0	3	7	7	5	5	7	3	4	8	6	7	8	4	9	126
ENSMUSG00000029165	Agbl5	Agbl5	30	42	70	39	38	108	59	37	57	52	59	43	68	55	43	33	74	49	55	69	49	70	1199
ENSMUSG00000015452	Ager	Ager	0	1	2	1	4	2	2	1	1	2	2	0	3	3	2	4	2	0	5	2	2	0	41
ENSMUSG00000026159	Agfg1	Agfg1	59	50	93	33	42	88	45	53	65	61	69	45	88	82	71	52	70	53	50	56	52	83	1360
ENSMUSG00000029722	Agfg2	Agfg2	57	31	48	20	24	40	14	19	41	27	54	35	56	34	29	47	21	23	33	27	27	28	735
ENSMUSG00000021681	Aggf1	Aggf1	54	39	113	47	45	126	58	72	74	68	72	49	98	102	77	48	100	78	94	73	54	97	1638
ENSMUSG00000029916	Agk	Agk	6	3	11	5	1	4	3	4	7	4	5	2	7	14	2	5	3	4	5	9	1	4	109
ENSMUSG00000033400	Agl	Agl	62	41	80	32	38	50	18	37	44	41	46	55	54	71	53	34	47	28	26	42	36	47	982
ENSMUSG00000050103	Agmo	Agmo	15	9	18	7	14	14	6	6	9	11	9	12	13	14	11	5	10	5	7	12	6	6	219
ENSMUSG00000041530	Ago1	Ago1	99	80	145	63	81	335	225	138	174	201	96	77	130	122	101	66	263	190	222	193	163	250	3414
ENSMUSG00000036698	Ago2	Ago2	114	87	192	80	74	201	127	132	128	102	144	82	168	165	148	75	125	106	98	134	147	189	2818
ENSMUSG00000028842	Ago3	Ago3	30	21	29	18	14	90	50	51	56	65	34	17	35	33	31	21	77	54	43	63	39	93	964
ENSMUSG00000042500	Ago4	Ago4	26	21	38	22	28	99	58	42	63	48	32	11	34	46	22	15	64	41	39	65	39	79	932
ENSMUSG00000034254	Agpat1	Agpat1	104	104	168	76	83	174	104	80	125	92	129	97	179	134	109	63	120	118	115	110	80	129	2493
ENSMUSG00000026922	Agpat2	Agpat2	25	35	56	23	17	25	19	22	37	22	31	23	46	42	27	19	17	12	21	18	15	30	582
ENSMUSG00000001211	Agpat3	Agpat3	114	78	170	101	97	720	405	279	408	367	114	93	174	136	116	94	410	321	383	329	356	530	5795
ENSMUSG00000023827	Agpat4	Agpat4	14	41	51	25	34	40	30	19	24	29	42	49	84	60	48	28	30	23	32	23	25	40	791
ENSMUSG00000031467	Agpat5	Agpat5	41	34	61	29	30	31	20	16	37	23	46	45	83	74	35	23	28	23	22	22	26	28	777
ENSMUSG00000029314	Agpat9	Agpat9	65	58	125	61	56	74	37	20	59	28	115	54	178	118	87	52	63	21	44	30	42	64	1451
ENSMUSG00000042410	Agps	Agps	99	63	104	47	61	135	70	50	77	46	57	60	95	100	60	34	52	49	70	53	63	78	1523
ENSMUSG00000020581	Agr2	Agr2	132	84	188	58	149	210	144	126	229	153	66	105	193	87	166	107	187	110	148	138	110	187	3077
ENSMUSG00000036231	Agr3	Agr3	14	13	14	9	8	12	6	5	4	6	20	11	7	13	10	9	12	6	7	3	4	7	200
ENSMUSG00000041936	Agrn	Agrn	263	215	355	153	169	351	228	141	169	169	298	176	321	270	201	157	191	192	191	150	161	215	4736
ENSMUSG00000005705	Agrp	Agrp	0	0	2	1	3	5	0	1	1	2	4	1	3	2	2	3	5	5	1	1	0	1	43
ENSMUSG00000031980	Agt	Agt	83	33	31	21	24	10	30	102	33	3	83	45	74	12	35	30	5	19	105	35	26	10	849
ENSMUSG00000021557	Agtpbp1	Agtpbp1	79	65	144	58	58	338	198	107	153	126	121	89	140	159	105	59	228	149	124	143	115	195	2953
ENSMUSG00000049115	Agtr1a	Agtr1a	5	3	2	3	5	9	3	1	3	3	5	1	7	6	3	3	0	0	0	1	0	5	68
ENSMUSG00000054988	Agtr1b	Agtr1b	7	0	4	1	0	0	0	0	0	0	1	0	0	2	0	1	0	0	0	0	0	0	16
ENSMUSG00000068122	Agtr2	Agtr2	8	1	8	5	8	0	0	0	0	0	4	2	4	2	0	1	0	0	0	0	0	0	43
ENSMUSG00000029007	Agtrap	Agtrap	86	74	160	87	81	131	88	76	120	82	154	82	192	156	127	78	106	81	98	119	91	110	2379
ENSMUSG00000026491	Ahctf1	Ahctf1	51	35	90	33	55	119	87	53	73	72	70	43	67	85	57	37	103	81	79	74	79	117	1560
ENSMUSG00000027597	Ahcy	Ahcy	11	7	30	7	6	30	17	11	20	10	11	8	17	10	11	11	26	12	22	18	11	25	331
ENSMUSG00000027893	Ahcyl1	Ahcyl1	285	169	336	161	199	382	229	195	313	251	272	200	336	320	226	157	339	223	269	268	214	402	5746
ENSMUSG00000029772	Ahcyl2	Ahcyl2	98	67	159	54	79	198	137	106	125	114	115	83	143	119	91	53	148	99	138	86	85	183	2480
ENSMUSG00000037692	Ahdc1	Ahdc1	53	34	57	22	35	83	44	37	52	39	66	49	93	47	48	33	73	46	46	63	30	75	1125
ENSMUSG00000019986	Ahi1	Ahi1	67	43	105	35	46	211	125	82	89	111	58	57	89	117	54	39	133	117	106	101	71	156	2012
ENSMUSG00000069833	Ahnak	Ahnak	183	150	389	162	156	173	102	120	122	92	278	165	282	387	181	200	142	81	111	109	101	170	3856
ENSMUSG00000072812	Ahnak2	Ahnak2	12	7	13	10	7	2	4	2	1	0	18	9	22	42	10	14	3	5	2	4	5	2	194
ENSMUSG00000019256	Ahr	Ahr	56	45	89	34	46	37	21	20	24	30	63	34	87	93	47	37	33	17	28	32	23	34	930
ENSMUSG00000021575	Ahrr	Ahrr	0	3	5	6	1	0	0	0	1	1	3	3	4	2	0	9	2	0	0	2	1	0	43
ENSMUSG00000021037	Ahsa1	Ahsa1	88	52	138	82	79	141	98	72	103	93	96	70	140	127	88	76	114	68	98	89	86	144	2142
ENSMUSG00000020288	Ahsa2	Ahsa2	19	15	42	23	21	34	31	22	31	31	33	30	32	49	34	27	41	31	29	28	24	64	691
ENSMUSG00000022868	Ahsg	Ahsg	8	11	19	8	6	7	6	6	4	7	2	6	13	12	25	1	10	4	5	3	4	1	168
ENSMUSG00000050812	AI314180	AI314180	155	99	189	107	113	200	141	108	130	128	157	124	176	174	139	110	169	114	135	147	141	179	3135
ENSMUSG00000062753	AI413582	AI413582	36	38	39	29	33	33	21	13	25	21	33	22	71	57	45	22	30	26	22	30	22	36	704
ENSMUSG00000074384	AI429214	AI429214	9	4	8	3	9	6	6	1	3	10	5	2	8	9	3	6	6	2	3	7	8	7	125
ENSMUSG00000046312	AI464131	AI464131	36	20	51	18	23	19	18	9	19	17	33	28	37	27	47	14	17	19	30	22	23	27	554
ENSMUSG00000045165	AI467606	AI467606	10	1	4	6	1	10	4	5	17	7	4	5	10	8	7	2	4	10	1	2	8	5	131
ENSMUSG00000090086	AI480526	AI480526	42	26	73	25	23	64	43	33	41	40	67	44	78	38	34	34	44	35	35	42	36	36	933
ENSMUSG00000038598	AI481877	AI481877	1	4	4	2	0	0	1	0	0	0	0	1	0	2	5	1	0	0	0	0	1	0	22
ENSMUSG00000056145	AI504432	AI504432	6	2	3	0	7	9	4	3	6	1	5	4	7	2	5	1	3	5	2	2	4	3	84
ENSMUSG00000105987	AI506816	AI506816	4	1	3	3	1	0	1	3	6	3	5	0	1	1	4	1	3	5	0	4	4	3	56
ENSMUSG00000078307	AI593442	AI593442	2	0	0	0	0	1	1	0	3	0	1	0	0	0	0	0	0	1	3	0	0	5	17
ENSMUSG00000010290	AI597479	AI597479	19	28	49	22	17	28	19	28	38	22	24	30	44	38	30	19	26	25	24	33	29	37	629
ENSMUSG00000074873	AI606181	AI606181	8	5	5	4	5	9	8	8	5	6	10	5	12	10	6	9	11	4	7	9	6	15	167
ENSMUSG00000073490	AI607873	AI607873	25	6	12	9	8	17	0	0	3	4	3	3	13	16	5	6	4	2	2	3	3	3	147
ENSMUSG00000034382	AI661453	AI661453	31	19	65	22	43	29	8	18	15	22	59	24	72	105	35	35	26	15	18	23	28	19	731
ENSMUSG00000047423	AI837181	AI837181	36	38	61	33	26	64	28	38	63	43	48	28	73	44	37	32	39	29	40	36	33	50	919
ENSMUSG00000024970	AI846148	AI846148	28	19	37	19	23	25	21	31	15	22	35	34	46	39	22	31	23	18	29	21	25	28	591
ENSMUSG00000053297	AI854703	AI854703	2	3	4	3	1	6	16	9	15	12	7	4	7	7	8	0	14	7	7	13	13	20	178
ENSMUSG00000056383	AI987944	AI987944	1	2	2	1	3	1	1	3	3	0	5	2	5	4	2	2	3	4	0	5	1	4	54
ENSMUSG00000040627	Aicda	Aicda	0	0	2	0	0	0	0	0	0	1	0	0	1	2	3	0	0	1	1	0	0	0	11
ENSMUSG00000042901	Aida	Aida	63	44	67	37	35	75	46	36	37	39	61	52	98	108	64	31	54	49	45	47	43	62	1193
ENSMUSG00000024397	Aif1	Aif1	25	6	20	14	5	11	2	2	2	4	6	14	22	14	15	10	3	8	8	8	7	2	208
ENSMUSG00000001864	Aif1l	Aif1l	10	6	7	7	5	3	1	3	2	0	9	5	10	10	5	1	21	0	4	1	4	59	173
ENSMUSG00000036932	Aifm1	Aifm1	45	34	69	25	38	72	52	37	62	35	37	40	64	47	41	20	48	37	47	43	57	58	1008
ENSMUSG00000020085	Aifm2	Aifm2	11	6	23	12	13	18	10	9	14	9	10	3	18	14	11	10	9	12	12	13	3	10	250
ENSMUSG00000022763	Aifm3	Aifm3	5	3	15	6	4	24	11	9	11	8	10	4	8	10	1	10	15	14	11	15	5	24	223
ENSMUSG00000019806	Aig1	Aig1	43	31	57	30	41	145	69	56	72	81	49	31	86	71	64	38	105	52	70	79	64	104	1438
ENSMUSG00000019866	Aim1	Aim1	34	25	52	22	31	38	17	13	17	10	46	25	58	67	28	18	26	15	10	25	24	23	624
ENSMUSG00000012123	Aim1l	Aim1l	4	2	19	11	5	4	4	3	3	2	8	8	18	42	9	4	1	3	2	2	2	2	158
ENSMUSG00000037860	Aim2	Aim2	13	3	27	5	3	12	3	10	5	9	6	4	6	19	16	6	5	13	9	5	6	6	191
ENSMUSG00000028029	Aimp1	Aimp1	46	30	71	27	36	55	37	40	60	34	51	34	73	63	46	38	54	44	50	47	45	62	1043
ENSMUSG00000029610	Aimp2	Aimp2	10	7	22	7	6	23	7	9	9	13	17	6	23	10	9	9	11	6	5	12	16	15	252
ENSMUSG00000024847	Aip	Aip	72	46	92	42	73	110	48	39	89	51	67	53	116	95	66	67	69	60	70	63	40	98	1526
ENSMUSG00000000731	Aire	Aire	0	1	0	1	1	2	0	0	1	1	1	0	0	1	1	1	0	0	0	0	0	0	11
ENSMUSG00000078247	Airn	Airn	2	1	5	4	1	2	1	4	5	2	2	3	2	5	3	2	2	1	2	9	7	4	69
ENSMUSG00000039546	Ajap1	Ajap1	8	0	1	3	3	0	1	0	3	1	0	1	5	1	0	0	2	0	5	0	0	1	35
ENSMUSG00000022178	Ajuba	Ajuba	17	21	32	26	14	24	15	14	18	17	31	14	35	20	17	23	12	11	9	18	19	26	433
ENSMUSG00000091931	AK010878	AK010878	4	3	5	1	2	4	5	7	8	5	3	5	8	6	6	4	7	8	9	7	3	10	120
ENSMUSG00000026817	Ak1	Ak1	159	170	302	120	178	769	329	163	339	349	261	164	413	343	224	146	556	311	336	273	270	469	6644
ENSMUSG00000078139	AK157302	AK157302	32	16	67	39	24	98	45	31	45	40	32	23	66	46	31	25	50	76	43	50	36	74	989
ENSMUSG00000028792	Ak2	Ak2	47	39	62	31	36	73	40	37	64	29	46	34	64	63	30	33	35	49	31	55	41	50	989
ENSMUSG00000024782	Ak3	Ak3	139	110	166	119	110	82	71	94	82	69	151	117	151	144	119	94	68	74	94	108	93	97	2352
ENSMUSG00000028527	Ak4	Ak4	7	9	7	13	4	4	4	4	8	4	10	12	13	18	8	5	6	2	5	5	6	7	161
ENSMUSG00000039058	Ak5	Ak5	0	2	3	0	2	1	3	0	3	1	0	2	1	2	0	2	4	3	6	0	0	1	36
ENSMUSG00000078941	Ak6	Ak6	3	4	6	3	3	7	7	7	4	7	3	2	5	11	3	2	3	2	3	8	10	7	110
ENSMUSG00000041323	Ak7	Ak7	23	31	93	33	42	66	32	59	38	55	75	32	53	26	56	50	62	34	48	51	44	54	1057
ENSMUSG00000026807	Ak8	Ak8	12	10	18	2	17	84	31	15	26	37	22	10	28	22	13	16	52	30	33	42	29	51	600
ENSMUSG00000091415	Ak9	Ak9	3	10	37	8	15	29	17	20	13	22	46	10	9	13	19	15	47	13	17	22	27	26	438
ENSMUSG00000091636	Akain1	Akain1	2	1	1	2	3	2	1	1	1	1	3	1	5	8	1	0	0	0	0	2	0	2	37
ENSMUSG00000018428	Akap1	Akap1	60	50	114	41	58	81	51	56	59	48	68	45	104	93	72	58	69	45	52	56	41	69	1390
ENSMUSG00000047804	Akap10	Akap10	43	20	51	15	25	47	31	29	30	33	49	29	54	45	28	30	39	31	35	27	28	39	758
ENSMUSG00000022016	Akap11	Akap11	74	65	106	55	68	108	71	67	80	63	100	53	99	95	79	61	95	64	79	82	67	93	1724
ENSMUSG00000038587	Akap12	Akap12	303	234	375	140	214	87	61	39	51	44	326	219	402	539	310	187	75	65	37	72	59	60	3899
ENSMUSG00000066406	Akap13	Akap13	158	107	232	98	101	243	161	173	211	129	163	117	176	183	161	90	221	140	148	177	181	223	3593
ENSMUSG00000036551	Akap14	Akap14	1	1	4	5	4	5	1	8	7	7	2	3	2	2	5	7	0	0	9	2	0	3	78
ENSMUSG00000059708	Akap17b	Akap17b	46	44	81	42	47	106	77	40	60	68	68	48	113	98	66	43	82	59	51	54	51	78	1422
ENSMUSG00000038729	Akap2	Akap2	1	0	1	1	1	0	0	0	0	0	4	0	3	3	0	0	0	0	0	0	0	0	14
ENSMUSG00000030344	Akap3	Akap3	2	0	1	0	1	22	7	2	9	1	0	1	0	0	1	0	2	1	3	3	3	1	60
ENSMUSG00000021057	Akap5	Akap5	1	3	5	4	4	5	6	5	4	13	6	6	7	4	6	2	3	6	9	7	5	8	119
ENSMUSG00000061603	Akap6	Akap6	37	47	75	27	41	65	26	29	30	28	68	37	65	92	45	43	28	29	25	31	23	42	933
ENSMUSG00000039166	Akap7	Akap7	21	12	34	13	10	42	30	17	26	33	22	14	34	26	20	14	32	28	38	26	20	43	555
ENSMUSG00000024045	Akap8	Akap8	147	95	253	126	126	305	171	159	210	189	184	131	248	242	148	121	232	189	197	224	173	266	4136
ENSMUSG00000002625	Akap8l	Akap8l	87	72	143	55	56	205	116	104	132	108	150	101	158	126	105	93	164	134	139	139	108	185	2680
ENSMUSG00000040407	Akap9	Akap9	112	88	176	90	112	233	151	168	134	136	189	132	169	183	152	105	187	177	120	174	131	198	3317
ENSMUSG00000031023	Akip1	Akip1	20	9	30	12	11	24	14	18	23	19	25	17	31	23	23	15	24	17	16	24	30	24	449
ENSMUSG00000023075	Akirin1	Akirin1	80	59	97	69	53	160	66	68	83	68	104	63	166	133	89	71	133	62	82	77	64	137	1984
ENSMUSG00000028291	Akirin2	Akirin2	47	28	60	37	37	60	34	30	45	39	43	29	64	53	48	45	65	29	54	33	32	78	990
ENSMUSG00000039158	Akna	Akna	104	70	127	74	71	281	141	94	160	131	99	62	157	116	92	62	181	152	133	160	158	167	2792
ENSMUSG00000101940	Akp-ps1	Akp-ps1	2	0	0	1	0	0	0	0	0	0	2	0	2	2	2	0	0	0	0	0	0	1	12
ENSMUSG00000028692	Akr1a1	Akr1a1	636	495	878	555	542	1674	1015	720	1207	1153	715	523	1099	832	707	450	1530	800	1000	996	955	1381	19863
ENSMUSG00000061758	Akr1b10	Akr1b10	20	15	25	16	11	18	10	10	20	15	28	17	35	26	25	17	18	20	17	23	13	24	423
ENSMUSG00000001642	Akr1b3	Akr1b3	15	20	24	16	16	7	16	10	12	20	21	18	34	23	29	13	9	12	17	17	20	13	382
ENSMUSG00000052131	Akr1b7	Akr1b7	0	0	0	0	0	0	1	0	1	0	0	0	0	17	0	1	0	0	0	0	0	0	20
ENSMUSG00000029762	Akr1b8	Akr1b8	13	7	17	5	13	5	1	2	7	2	1	4	16	12	7	4	0	1	4	2	3	1	127
ENSMUSG00000021211	Akr1c12	Akr1c12	0	0	2	0	1	3	1	4	1	1	0	0	2	1	1	1	3	0	2	1	2	2	28
ENSMUSG00000021213	Akr1c13	Akr1c13	5	7	10	2	7	14	9	10	15	12	8	1	6	28	10	3	16	10	8	4	11	6	202
ENSMUSG00000033715	Akr1c14	Akr1c14	8	5	13	5	7	11	21	14	28	5	9	2	7	2	3	4	19	17	27	14	12	30	263
ENSMUSG00000021214	Akr1c18	Akr1c18	0	2	5	1	3	1	17	16	26	14	3	0	1	76	0	1	14	6	18	20	13	8	245
ENSMUSG00000071551	Akr1c19	Akr1c19	0	2	1	1	2	0	0	0	1	1	1	0	1	2	0	0	0	0	3	0	0	0	15
ENSMUSG00000045410	Akr1e1	Akr1e1	27	21	46	19	23	64	25	31	41	36	42	25	45	38	29	15	39	32	35	32	27	45	737
ENSMUSG00000028743	Akr7a5	Akr7a5	34	20	48	25	20	52	31	28	35	27	45	20	56	35	20	31	41	33	40	27	46	32	746
ENSMUSG00000001729	Akt1	Akt1	240	188	422	220	226	286	170	163	227	168	302	219	497	355	255	202	234	169	203	239	179	288	5452
ENSMUSG00000011096	Akt1s1	Akt1s1	52	30	58	44	35	67	33	36	53	41	50	39	97	50	39	33	68	48	56	69	49	66	1113
ENSMUSG00000004056	Akt2	Akt2	85	77	136	81	62	241	167	133	182	149	126	78	139	117	87	82	234	186	155	176	126	220	3039
ENSMUSG00000084347	Akt2-ps	Akt2-ps	32	23	39	22	14	68	37	23	40	36	18	19	47	32	21	20	48	57	33	39	37	67	772
ENSMUSG00000019699	Akt3	Akt3	102	57	105	58	60	162	65	48	64	71	103	53	106	100	77	79	112	41	53	59	47	106	1728
ENSMUSG00000031667	Aktip	Aktip	56	62	100	45	68	117	69	60	88	85	85	50	136	97	76	62	97	62	78	84	62	105	1744
ENSMUSG00000028393	Alad	Alad	24	27	35	23	11	82	88	40	91	74	28	17	39	39	29	24	92	56	74	84	66	103	1146
ENSMUSG00000032786	Alas1	Alas1	102	80	173	74	105	531	279	216	371	295	90	90	221	152	133	113	442	214	257	277	286	327	4828
ENSMUSG00000025270	Alas2	Alas2	8	15	23	71	28	85	52	74	150	62	24	30	51	24	20	36	33	151	110	130	117	65	1359
ENSMUSG00000029368	Alb	Alb	0	4	26	0	0	0	0	11	0	0	0	0	0	0	0	0	0	0	1	1	1	0	44
ENSMUSG00000022636	Alcam	Alcam	66	57	170	85	65	89	56	69	60	69	60	59	114	99	101	58	79	60	54	65	59	104	1698
ENSMUSG00000007833	Aldh16a1	Aldh16a1	58	36	89	54	59	79	43	58	86	55	74	39	91	82	52	43	65	53	44	44	70	64	1338
ENSMUSG00000025007	Aldh18a1	Aldh18a1	51	63	91	47	43	50	49	72	76	30	64	67	131	61	96	45	43	77	79	91	86	87	1499
ENSMUSG00000053279	Aldh1a1	Aldh1a1	122	131	601	125	343	441	241	193	299	491	244	129	171	71	195	205	422	280	216	299	284	383	5886
ENSMUSG00000013584	Aldh1a2	Aldh1a2	37	26	35	11	25	292	150	73	151	141	21	19	40	25	20	22	152	99	127	100	82	196	1844
ENSMUSG00000015134	Aldh1a3	Aldh1a3	50	24	28	27	30	74	41	30	58	40	32	21	39	132	20	25	108	29	25	59	31	88	1011
ENSMUSG00000024747	Aldh1a7	Aldh1a7	5	13	38	18	33	323	219	85	264	181	29	14	17	12	25	16	262	176	268	220	168	290	2676
ENSMUSG00000035561	Aldh1b1	Aldh1b1	2	5	8	1	4	3	1	7	0	0	2	1	3	22	8	3	1	1	1	3	4	1	81
ENSMUSG00000030088	Aldh1l1	Aldh1l1	32	27	69	23	31	48	26	39	41	47	19	26	34	33	38	14	40	31	44	50	43	34	789
ENSMUSG00000020256	Aldh1l2	Aldh1l2	30	8	22	16	14	9	18	44	14	22	20	10	15	15	17	13	11	18	21	36	38	28	439
ENSMUSG00000029455	Aldh2	Aldh2	428	241	868	293	519	2407	1374	803	1815	1782	361	350	580	573	406	324	1617	893	1451	1289	1163	1562	21099
ENSMUSG00000019102	Aldh3a1	Aldh3a1	96	132	450	139	255	188	71	98	97	236	271	99	246	135	190	210	144	124	117	131	152	148	3729
ENSMUSG00000010025	Aldh3a2	Aldh3a2	188	96	240	126	115	256	145	179	179	134	175	126	203	174	159	112	243	145	151	184	155	218	3703
ENSMUSG00000024885	Aldh3b1	Aldh3b1	48	24	85	30	58	173	82	81	129	127	58	36	76	23	44	39	140	89	83	100	114	123	1762
ENSMUSG00000075296	Aldh3b2	Aldh3b2	10	6	9	8	7	4	15	29	24	14	14	10	9	4	4	9	4	23	21	44	19	15	302
ENSMUSG00000037263	Aldh3b3	Aldh3b3	0	1	1	0	1	0	1	2	2	0	0	0	2	0	1	0	0	1	0	2	1	2	17
ENSMUSG00000028737	Aldh4a1	Aldh4a1	14	18	46	30	24	71	31	43	55	38	27	20	45	23	35	16	39	34	49	35	37	53	783
ENSMUSG00000035936	Aldh5a1	Aldh5a1	24	23	42	17	18	30	17	22	25	12	43	24	31	31	26	17	30	26	39	21	18	30	566
ENSMUSG00000021238	Aldh6a1	Aldh6a1	96	62	104	53	76	166	82	90	90	86	81	72	93	115	91	59	126	79	112	155	112	116	2116
ENSMUSG00000053644	Aldh7a1	Aldh7a1	106	86	175	99	74	117	102	123	151	97	110	92	161	114	110	79	102	91	130	153	97	100	2469
ENSMUSG00000026687	Aldh9a1	Aldh9a1	47	41	73	39	57	41	21	29	38	37	55	44	72	52	39	46	43	27	26	60	44	35	966
ENSMUSG00000030695	Aldoa	Aldoa	1122	882	1839	1027	906	1251	669	508	869	690	1446	861	1998	1732	1100	812	796	588	805	798	687	820	22206
ENSMUSG00000059343	Aldoart1	Aldoart1	32	32	68	24	32	27	32	27	39	31	37	35	49	45	45	34	33	16	31	29	33	39	770
ENSMUSG00000017390	Aldoc	Aldoc	78	25	70	38	47	157	52	55	80	79	77	37	63	77	24	36	78	62	155	83	66	160	1599
ENSMUSG00000039427	Alg1	Alg1	23	20	35	22	16	30	28	19	32	26	31	24	43	30	24	13	27	15	44	27	22	28	579
ENSMUSG00000075470	Alg10b	Alg10b	20	20	27	11	15	32	20	19	17	13	20	14	12	18	19	9	26	19	12	26	12	19	400
ENSMUSG00000063362	Alg11	Alg11	25	18	39	17	28	28	18	22	15	11	19	13	30	32	25	17	18	15	23	26	22	32	493
ENSMUSG00000035845	Alg12	Alg12	36	30	72	31	35	57	36	44	38	38	39	50	64	57	57	39	37	41	30	29	43	43	946
ENSMUSG00000041718	Alg13	Alg13	4	9	13	6	5	34	15	10	18	13	9	6	13	14	8	7	20	15	14	24	14	24	295
ENSMUSG00000039887	Alg14	Alg14	20	10	28	12	15	8	9	15	11	13	15	7	33	23	27	10	14	16	17	18	13	16	350
ENSMUSG00000039740	Alg2	Alg2	61	32	88	41	53	104	48	59	79	58	63	47	115	85	86	38	53	37	75	52	59	61	1394
ENSMUSG00000033809	Alg3	Alg3	18	22	45	23	21	33	30	29	37	26	25	21	49	33	32	11	18	25	33	34	34	18	617
ENSMUSG00000036632	Alg5	Alg5	36	44	63	40	44	60	35	55	59	40	54	48	73	55	46	48	43	45	67	78	54	63	1150
ENSMUSG00000073792	Alg6	Alg6	15	5	23	6	17	20	13	15	15	12	6	8	17	22	14	7	20	17	14	15	12	21	314
ENSMUSG00000035704	Alg8	Alg8	18	4	19	10	6	18	18	11	17	16	11	16	25	23	9	15	27	12	27	22	15	16	355
ENSMUSG00000032059	Alg9	Alg9	33	28	59	28	28	49	43	32	43	26	44	37	52	58	39	33	48	44	36	42	35	30	867
ENSMUSG00000055471	Alk	Alk	0	0	0	0	0	1	1	2	1	3	0	0	2	0	0	0	1	0	2	1	3	0	17
ENSMUSG00000079036	Alkbh1	Alkbh1	18	9	30	18	7	30	19	18	27	17	11	16	25	23	18	9	17	9	19	26	19	18	403
ENSMUSG00000044339	Alkbh2	Alkbh2	3	4	3	1	5	1	2	3	6	4	10	3	5	8	5	2	7	9	5	6	2	9	103
ENSMUSG00000040174	Alkbh3	Alkbh3	32	9	42	16	11	40	20	23	19	22	17	17	25	20	15	17	21	13	23	25	27	20	474
ENSMUSG00000027196	Alkbh3os1	Alkbh3os1	3	4	1	1	2	3	2	3	0	1	5	3	3	5	0	0	12	1	2	1	1	3	56
ENSMUSG00000039754	Alkbh4	Alkbh4	11	2	11	3	7	7	4	11	12	5	8	2	13	9	8	5	5	6	7	10	12	9	167
ENSMUSG00000042650	Alkbh5	Alkbh5	135	104	238	123	150	139	111	158	156	114	170	108	221	182	160	110	144	100	101	141	142	140	3147
ENSMUSG00000042831	Alkbh6	Alkbh6	26	27	32	26	21	43	22	26	42	35	35	27	54	30	24	26	29	33	45	39	22	46	710
ENSMUSG00000002661	Alkbh7	Alkbh7	4	1	11	8	9	11	10	7	13	13	6	11	22	10	10	7	13	8	6	9	14	14	217
ENSMUSG00000025899	Alkbh8	Alkbh8	5	8	17	3	10	11	10	7	12	19	6	6	5	13	9	8	15	13	7	6	11	15	216
ENSMUSG00000063810	Alms1	Alms1	15	10	29	9	13	127	56	29	43	65	21	9	24	37	28	10	76	64	40	50	27	77	859
ENSMUSG00000090256	Alms1-ps1	Alms1-ps1	0	0	1	1	0	3	1	0	0	0	0	0	0	5	0	0	2	1	0	3	1	3	21
ENSMUSG00000090098	Alms1-ps2	Alms1-ps2	1	0	2	0	1	4	3	2	4	2	2	0	3	4	3	1	4	0	2	1	3	2	44
ENSMUSG00000000320	Alox12	Alox12	17	16	88	26	33	59	39	52	65	50	26	23	41	67	28	21	53	43	51	68	61	49	976
ENSMUSG00000032807	Alox12b	Alox12b	0	1	2	0	4	0	0	1	1	2	7	1	13	1	1	0	2	0	5	2	2	2	47
ENSMUSG00000018907	Alox12e	Alox12e	19	8	289	43	6	7	15	33	21	7	13	9	18	6	9	17	12	10	15	7	11	11	586
ENSMUSG00000018924	Alox15	Alox15	17	9	243	29	31	147	57	48	101	69	34	14	15	7	13	12	55	99	55	88	68	34	1245
ENSMUSG00000025701	Alox5	Alox5	7	7	12	10	4	18	10	13	46	16	11	2	11	5	8	3	15	23	11	18	15	8	273
ENSMUSG00000060063	Alox5ap	Alox5ap	24	17	12	15	21	17	3	7	24	8	7	21	17	24	22	4	7	11	6	10	11	4	292
ENSMUSG00000020891	Alox8	Alox8	1	0	0	0	3	0	0	1	1	0	0	1	0	0	0	0	0	0	0	3	1	1	12
ENSMUSG00000020892	Aloxe3	Aloxe3	1	1	7	0	6	3	3	5	3	5	5	3	4	1	3	3	3	4	5	5	9	5	84
ENSMUSG00000028028	Alpk1	Alpk1	21	9	24	11	16	19	13	17	10	11	17	8	23	36	12	11	15	19	10	13	25	18	358
ENSMUSG00000028766	Alpl	Alpl	31	54	210	49	100	161	79	73	95	112	42	40	124	66	43	52	81	51	88	69	72	111	1803
ENSMUSG00000026024	Als2	Als2	41	28	34	21	17	39	28	37	35	22	30	29	43	51	42	20	38	19	28	38	31	43	714
ENSMUSG00000044037	Als2cl	Als2cl	32	35	83	43	22	34	13	27	13	13	41	39	55	68	42	39	14	20	17	20	19	28	717
ENSMUSG00000047528	Als2cr12	Als2cr12	1	5	0	0	0	0	1	0	0	0	7	0	2	7	2	2	0	0	1	0	0	1	29
ENSMUSG00000036602	Alx1	Alx1	8	5	16	3	10	16	12	10	12	14	13	6	11	8	6	2	9	7	4	13	13	14	212
ENSMUSG00000014603	Alx3	Alx3	21	19	28	21	21	30	15	12	10	16	29	17	33	16	16	22	16	12	19	9	11	25	418
ENSMUSG00000040310	Alx4	Alx4	36	23	54	22	26	31	11	10	20	13	35	21	44	17	20	26	19	16	20	13	8	20	505
ENSMUSG00000025134	Alyref	Alyref	31	26	35	16	27	53	34	34	55	31	31	22	56	43	35	19	41	29	46	43	24	62	793
ENSMUSG00000060244	Alyref2	Alyref2	2	3	1	0	3	1	5	0	4	3	3	2	5	2	2	1	5	3	2	0	2	6	55
ENSMUSG00000022244	Amacr	Amacr	13	11	10	8	10	16	7	6	11	11	13	11	29	15	12	6	17	8	20	11	16	16	277
ENSMUSG00000029288	Ambn	Ambn	1	5	31	8	11	11	9	97	8	169	4	181	0	4	6	8	49	12	5	175	26	190	1010
ENSMUSG00000040506	Ambra1	Ambra1	79	66	132	55	64	147	94	89	101	93	111	62	101	107	86	46	123	88	75	110	72	119	2020
ENSMUSG00000060096	Amd-ps3	Amd-ps3	9	7	13	6	3	10	7	7	6	3	8	5	11	14	6	5	9	13	10	6	5	4	167
ENSMUSG00000019836	Amd-ps4	Amd-ps4	1	1	4	3	2	4	2	2	3	1	1	0	5	3	0	1	8	3	5	3	0	5	57
ENSMUSG00000075232	Amd1	Amd1	21	23	41	19	25	43	13	27	42	19	24	24	53	44	30	21	28	14	38	37	24	32	642
ENSMUSG00000063953	Amd2	Amd2	41	25	40	40	30	45	19	26	38	27	33	28	59	57	44	22	38	29	41	41	25	47	795
ENSMUSG00000036820	Amdhd2	Amdhd2	22	20	43	24	12	43	19	20	40	20	28	25	37	24	37	22	26	23	26	26	30	22	589
ENSMUSG00000031354	Amelx	Amelx	1	8	83	21	22	34	18	255	11	319	10	425	0	5	6	8	102	33	36	398	74	496	2365
ENSMUSG00000050332	Amer1	Amer1	14	16	38	19	20	36	39	20	24	21	28	9	29	28	15	11	36	25	27	25	24	42	546
ENSMUSG00000021986	Amer2	Amer2	10	6	9	4	5	14	18	21	13	12	9	6	13	10	4	4	19	14	25	22	9	20	267
ENSMUSG00000045174	Amer3	Amer3	5	3	5	0	1	0	1	0	4	0	10	6	4	6	7	4	2	1	1	0	0	1	61
ENSMUSG00000031751	Amfr	Amfr	228	146	292	170	137	437	252	214	343	269	218	149	302	253	215	169	344	227	269	296	288	329	5547
ENSMUSG00000048534	Amica1	Amica1	5	1	4	2	0	4	0	3	10	1	2	1	1	4	2	1	2	2	1	2	2	0	50
ENSMUSG00000050947	Amigo1	Amigo1	46	31	49	26	32	154	80	56	111	64	47	44	75	72	46	23	139	57	80	46	59	133	1470
ENSMUSG00000048218	Amigo2	Amigo2	39	23	30	18	8	4	6	2	6	7	28	23	39	37	20	29	8	1	11	7	5	12	363
ENSMUSG00000032593	Amigo3	Amigo3	15	5	14	4	1	9	4	8	11	5	10	4	11	7	5	7	4	5	10	9	7	5	160
ENSMUSG00000042225	Ammecr1	Ammecr1	14	9	23	7	6	40	22	17	23	19	15	11	15	20	6	5	26	15	17	19	15	38	382
ENSMUSG00000041915	Ammecr1l	Ammecr1l	57	27	72	36	31	51	38	39	46	34	34	34	46	55	33	28	44	26	37	41	28	52	889
ENSMUSG00000068250	Amn1	Amn1	14	13	25	12	15	31	20	14	19	19	28	20	27	25	22	12	22	14	15	14	15	20	416
ENSMUSG00000041688	Amot	Amot	47	29	45	21	25	54	32	43	42	41	33	17	39	39	34	23	49	34	36	39	38	37	797
ENSMUSG00000013076	Amotl1	Amotl1	147	69	127	63	64	151	95	74	88	78	79	65	150	81	73	81	96	73	77	61	87	97	1976
ENSMUSG00000032531	Amotl2	Amotl2	42	39	81	36	28	41	49	30	50	31	47	28	79	65	38	40	40	30	45	51	38	54	982
ENSMUSG00000027889	Ampd2	Ampd2	38	19	66	36	38	57	30	44	55	29	42	41	68	33	34	29	36	30	55	32	28	61	901
ENSMUSG00000005686	Ampd3	Ampd3	34	26	61	16	29	68	32	50	49	41	29	23	28	37	32	32	47	42	41	46	38	52	853
ENSMUSG00000021314	Amph	Amph	46	55	64	34	44	76	35	16	30	40	52	39	82	83	71	17	44	27	32	27	29	80	1023
ENSMUSG00000032607	Amt	Amt	36	18	58	24	39	56	43	29	42	34	40	37	77	55	42	21	75	35	56	45	40	62	964
ENSMUSG00000074264	Amy1	Amy1	3	5	9	9	7	12	9	9	7	12	6	5	3	8	4	9	12	4	11	7	9	8	168
ENSMUSG00000050022	Amz1	Amz1	5	1	7	2	2	2	1	3	5	0	4	3	6	1	3	1	3	2	5	3	3	2	64
ENSMUSG00000020610	Amz2	Amz2	51	43	84	35	66	77	81	56	86	72	62	51	61	77	45	31	67	40	49	55	40	79	1308
ENSMUSG00000014355	Anapc1	Anapc1	138	88	190	84	80	184	127	91	152	114	123	104	135	147	102	84	132	116	115	131	127	168	2732
ENSMUSG00000036977	Anapc10	Anapc10	3	6	9	5	5	7	6	5	6	8	9	3	8	9	9	1	11	3	6	2	3	7	131
ENSMUSG00000025135	Anapc11	Anapc11	37	26	76	31	25	54	29	20	45	35	49	36	69	56	48	32	43	26	45	35	39	56	912
ENSMUSG00000035048	Anapc13	Anapc13	28	19	37	30	24	55	18	16	36	31	30	24	58	42	28	21	33	33	35	33	26	45	702
ENSMUSG00000030649	Anapc15	Anapc15	2	1	1	4	1	4	4	0	1	1	3	2	5	0	1	5	2	4	1	2	1	4	49
ENSMUSG00000074780	Anapc15-ps	Anapc15-ps	2	0	1	1	0	6	5	1	2	2	4	1	5	2	1	3	3	1	2	3	4	2	51
ENSMUSG00000020107	Anapc16	Anapc16	35	39	68	34	45	75	60	42	49	42	62	38	76	42	54	48	56	48	42	53	56	83	1147
ENSMUSG00000026965	Anapc2	Anapc2	115	93	201	91	91	197	109	135	152	142	141	106	197	160	138	84	162	100	132	114	112	193	2965
ENSMUSG00000029176	Anapc4	Anapc4	59	44	90	47	48	94	54	39	84	60	72	50	93	95	64	48	69	52	67	62	71	54	1416
ENSMUSG00000029472	Anapc5	Anapc5	245	172	379	155	176	347	180	165	217	226	266	172	353	347	235	182	224	156	222	222	238	279	5158
ENSMUSG00000029466	Anapc7	Anapc7	49	31	59	30	37	79	45	42	69	26	47	38	79	70	43	32	39	39	48	51	44	65	1062
ENSMUSG00000072115	Ang	Ang	1	2	4	0	0	2	0	1	1	2	0	2	0	1	5	1	0	1	0	0	0	0	23
ENSMUSG00000047894	Ang2	Ang2	1	0	4	66	0	37	101	57	132	22	5	2	1	1	3	6	161	34	69	67	43	71	883
ENSMUSG00000060615	Ang4	Ang4	13	6	1	599	3	401	418	280	1045	53	33	37	10	24	9	10	1436	434	639	589	143	393	6576
ENSMUSG00000053961	Ang5	Ang5	34	3	7	1365	14	860	591	399	1642	126	95	104	21	84	19	25	3422	1248	965	1057	254	805	13140
ENSMUSG00000072598	Ang6	Ang6	3	1	1	75	1	50	65	33	162	13	4	6	1	0	1	0	218	49	83	107	34	57	964
ENSMUSG00000021257	Angel1	Angel1	28	37	56	19	35	39	30	31	27	24	64	24	82	61	54	21	46	40	43	40	23	40	864
ENSMUSG00000026634	Angel2	Angel2	35	27	55	30	27	73	38	41	44	34	49	26	71	56	52	32	61	46	44	35	42	80	998
ENSMUSG00000022309	Angpt1	Angpt1	13	3	6	4	9	25	7	8	17	11	12	1	4	15	2	5	19	11	13	9	7	10	211
ENSMUSG00000031465	Angpt2	Angpt2	25	22	56	30	22	53	18	9	19	22	39	28	28	40	28	21	24	16	14	19	16	29	578
ENSMUSG00000027460	Angpt4	Angpt4	9	4	13	4	10	10	1	1	4	4	1	10	7	13	5	3	3	3	4	0	6	1	116
ENSMUSG00000033544	Angptl1	Angptl1	21	16	16	12	8	0	0	0	1	1	9	14	13	26	14	11	2	2	4	4	1	2	177
ENSMUSG00000004105	Angptl2	Angptl2	17	9	34	11	17	13	8	9	6	11	7	10	23	22	12	26	12	4	11	9	10	8	289
ENSMUSG00000002289	Angptl4	Angptl4	1	6	13	4	3	9	9	7	12	6	14	4	7	19	13	8	8	2	3	12	10	12	182
ENSMUSG00000038742	Angptl6	Angptl6	4	1	7	8	4	22	7	6	8	8	3	3	16	3	5	1	10	11	8	7	4	11	157
ENSMUSG00000028989	Angptl7	Angptl7	49	55	52	41	31	1	1	2	6	2	61	23	75	50	21	45	2	8	2	2	1	1	531
ENSMUSG00000022265	Ank	Ank	244	153	330	141	201	221	186	131	137	137	230	174	370	270	232	129	193	110	157	140	134	188	4208
ENSMUSG00000031543	Ank1	Ank1	6	11	17	5	16	54	20	19	30	30	23	9	19	17	11	8	29	46	28	35	17	40	490
ENSMUSG00000032826	Ank2	Ank2	332	276	483	162	235	446	284	150	202	198	458	271	498	511	351	216	337	180	191	196	152	315	6444
ENSMUSG00000069601	Ank3	Ank3	191	124	274	99	107	311	200	146	150	170	206	132	219	232	163	125	252	163	141	146	139	264	3954
ENSMUSG00000066510	Ankdd1a	Ankdd1a	0	0	0	0	0	3	4	0	2	2	6	1	1	3	1	1	5	4	2	1	3	1	40
ENSMUSG00000047117	Ankdd1b	Ankdd1b	6	2	3	3	3	4	5	1	8	4	4	4	3	5	2	1	5	5	3	1	3	5	80
ENSMUSG00000074771	Ankef1	Ankef1	2	0	2	3	3	13	10	2	2	7	2	3	1	4	7	7	10	17	7	9	8	17	136
ENSMUSG00000020790	Ankfy1	Ankfy1	131	73	170	87	67	248	92	109	141	91	124	102	161	159	105	67	154	103	110	113	108	173	2688
ENSMUSG00000024483	Ankhd1	Ankhd1	106	62	146	59	74	242	101	113	145	119	118	72	136	145	114	65	149	119	105	115	126	170	2601
ENSMUSG00000040351	Ankib1	Ankib1	32	26	61	29	21	41	31	28	41	23	48	31	46	46	36	22	26	30	38	38	37	49	780
ENSMUSG00000032257	Ankk1	Ankk1	2	6	3	6	0	0	0	1	0	0	1	0	12	11	4	0	0	1	0	0	0	0	47
ENSMUSG00000046295	Ankle1	Ankle1	0	0	0	0	0	5	1	1	5	2	0	2	0	0	0	0	1	3	0	1	0	2	23
ENSMUSG00000029501	Ankle2	Ankle2	59	42	89	34	38	112	41	37	59	44	41	37	42	75	53	29	62	54	38	52	57	60	1155
ENSMUSG00000034212	Ankmy1	Ankmy1	6	5	7	0	5	21	8	4	4	5	8	5	10	3	13	5	5	4	15	6	10	7	156
ENSMUSG00000036188	Ankmy2	Ankmy2	46	46	75	45	44	121	83	51	96	90	67	36	80	70	45	31	87	71	68	79	59	122	1512
ENSMUSG00000021661	Ankra2	Ankra2	28	27	56	21	18	55	24	34	31	39	31	31	57	36	30	20	40	22	37	29	25	56	747
ENSMUSG00000024803	Ankrd1	Ankrd1	9	4	11	5	4	0	0	0	0	0	8	2	8	2	4	11	0	0	0	0	0	0	68
ENSMUSG00000031508	Ankrd10	Ankrd10	193	141	243	141	138	391	241	155	234	189	206	150	263	299	196	169	281	195	210	210	201	388	4834
ENSMUSG00000035569	Ankrd11	Ankrd11	185	151	294	136	134	338	176	150	187	177	224	149	236	229	198	148	235	139	156	177	154	233	4206
ENSMUSG00000034647	Ankrd12	Ankrd12	63	35	88	28	41	131	73	66	80	65	70	51	65	80	48	40	86	59	63	67	54	113	1466
ENSMUSG00000041870	Ankrd13a	Ankrd13a	167	91	188	93	100	210	118	104	164	124	148	131	237	201	143	105	141	145	134	149	124	152	3169
ENSMUSG00000037907	Ankrd13b	Ankrd13b	84	77	150	55	85	218	99	55	94	127	207	80	210	118	101	75	198	87	121	102	88	176	2607
ENSMUSG00000039988	Ankrd13c	Ankrd13c	67	46	96	41	44	87	55	61	83	43	44	41	66	87	45	47	66	49	60	82	45	77	1332
ENSMUSG00000005986	Ankrd13d	Ankrd13d	43	31	53	19	22	14	11	7	18	13	58	26	76	51	36	29	16	10	14	14	14	20	595
ENSMUSG00000047909	Ankrd16	Ankrd16	19	30	60	37	23	52	56	42	49	47	54	31	57	57	34	36	57	46	45	34	39	67	972
ENSMUSG00000055204	Ankrd17	Ankrd17	182	119	254	99	134	278	158	130	162	166	153	129	205	200	154	101	193	125	128	151	142	229	3592
ENSMUSG00000024774	Ankrd22	Ankrd22	3	5	11	4	6	14	11	8	13	12	20	8	12	22	7	8	17	12	5	13	13	20	244
ENSMUSG00000054708	Ankrd24	Ankrd24	17	8	21	11	20	24	20	11	18	18	20	13	32	24	24	18	28	17	23	15	21	18	421
ENSMUSG00000007827	Ankrd26	Ankrd26	9	5	12	5	6	19	12	5	12	6	6	8	5	8	6	5	16	11	10	12	9	17	204
ENSMUSG00000034867	Ankrd27	Ankrd27	33	19	53	19	20	34	13	19	34	23	35	29	43	31	37	18	27	29	23	36	34	27	636
ENSMUSG00000014496	Ankrd28	Ankrd28	30	20	61	21	31	61	40	27	48	30	32	15	33	37	27	27	50	32	37	40	45	55	799
ENSMUSG00000057766	Ankrd29	Ankrd29	8	5	22	6	1	11	8	7	10	8	8	11	17	17	10	4	6	3	3	8	4	9	186
ENSMUSG00000022237	Ankrd33b	Ankrd33b	26	9	29	11	12	57	35	25	33	27	27	12	28	24	20	18	50	31	26	22	37	56	615
ENSMUSG00000049097	Ankrd34a	Ankrd34a	2	0	4	1	2	2	1	1	3	0	4	3	7	4	4	7	1	0	3	0	1	4	54
ENSMUSG00000045034	Ankrd34b	Ankrd34b	0	3	1	7	0	0	2	0	0	0	0	0	0	1	0	0	1	0	1	0	0	0	16
ENSMUSG00000038354	Ankrd35	Ankrd35	5	6	6	3	8	5	6	3	9	3	9	5	10	17	6	2	1	5	3	4	3	3	122
ENSMUSG00000050914	Ankrd37	Ankrd37	10	22	11	16	3	11	13	2	12	6	16	12	17	20	2	19	9	11	5	10	3	15	245
ENSMUSG00000079610	Ankrd39	Ankrd39	7	4	10	3	5	7	6	2	4	6	2	4	10	10	4	7	6	6	4	3	7	5	122
ENSMUSG00000020864	Ankrd40	Ankrd40	126	92	180	96	90	126	76	77	122	75	130	82	193	156	99	82	108	87	118	107	73	102	2397
ENSMUSG00000041343	Ankrd42	Ankrd42	22	25	44	24	26	83	27	21	32	57	47	14	66	35	39	23	68	29	59	28	27	61	857
ENSMUSG00000052331	Ankrd44	Ankrd44	47	29	78	29	35	53	25	29	43	43	40	37	48	53	24	22	45	26	32	42	35	43	858
ENSMUSG00000044835	Ankrd45	Ankrd45	23	10	19	16	3	48	21	8	25	15	30	12	11	30	9	8	29	18	8	32	11	41	427
ENSMUSG00000048307	Ankrd46	Ankrd46	71	48	118	64	67	141	75	64	78	93	115	69	148	123	84	71	110	78	89	68	71	110	1955
ENSMUSG00000031931	Ankrd49	Ankrd49	15	4	12	10	11	18	8	11	15	12	8	11	19	17	12	10	26	9	9	12	14	26	289
ENSMUSG00000044864	Ankrd50	Ankrd50	53	52	83	36	45	55	39	38	45	35	53	41	61	70	33	31	58	32	40	38	39	40	1017
ENSMUSG00000014498	Ankrd52	Ankrd52	54	58	120	36	46	141	75	68	67	63	75	59	87	57	67	37	107	81	64	74	58	93	1587
ENSMUSG00000014747	Ankrd53	Ankrd53	0	0	0	0	0	1	0	1	1	0	2	1	0	1	2	1	0	1	0	0	0	0	11
ENSMUSG00000033055	Ankrd54	Ankrd54	45	34	72	41	23	94	70	49	80	75	55	34	72	38	48	35	137	63	63	69	62	119	1378
ENSMUSG00000049985	Ankrd55	Ankrd55	0	1	0	0	0	0	2	0	1	0	0	1	2	1	1	0	4	2	3	2	3	0	23
ENSMUSG00000040183	Ankrd6	Ankrd6	32	19	40	22	30	41	32	28	26	23	28	38	38	39	28	21	43	22	36	28	20	49	683
ENSMUSG00000029607	Ankrd61	Ankrd61	0	0	0	1	1	2	1	0	3	2	0	1	0	1	0	1	0	1	2	1	0	3	20
ENSMUSG00000078137	Ankrd63	Ankrd63	232	317	399	128	289	2	1	1	4	0	285	242	744	624	304	177	0	0	5	0	0	1	3755
ENSMUSG00000078487	Ankrd65	Ankrd65	2	4	7	0	10	9	5	5	5	14	9	10	4	3	4	4	8	12	4	14	9	6	148
ENSMUSG00000096140	Ankrd66	Ankrd66	9	7	16	4	11	5	1	6	1	8	9	4	11	9	3	2	4	5	7	6	11	5	144
ENSMUSG00000037904	Ankrd9	Ankrd9	6	2	8	5	3	10	10	9	7	10	12	3	10	4	6	3	5	8	12	13	7	8	161
ENSMUSG00000024219	Anks1	Anks1	118	96	163	82	72	232	140	117	159	137	175	118	234	206	148	78	214	120	143	143	134	228	3257
ENSMUSG00000058589	Anks1b	Anks1b	3	5	4	6	1	16	11	3	8	6	7	3	6	10	5	2	8	5	15	15	6	16	161
ENSMUSG00000022515	Anks3	Anks3	47	35	74	28	38	109	69	42	82	54	101	41	82	68	45	35	115	53	66	67	66	97	1414
ENSMUSG00000030909	Anks4b	Anks4b	8	3	13	7	6	50	25	18	23	27	6	4	23	14	7	2	27	21	26	14	15	41	380
ENSMUSG00000066191	Anks6	Anks6	26	21	30	15	19	55	11	8	21	18	41	22	33	34	19	18	35	16	23	12	22	29	528
ENSMUSG00000074591	Ankub1	Ankub1	17	11	35	11	16	14	6	7	8	11	20	13	14	12	16	11	23	11	3	13	10	6	288
ENSMUSG00000026199	Ankzf1	Ankzf1	50	28	61	23	20	62	34	42	50	33	51	29	44	55	32	25	53	46	36	45	31	54	904
ENSMUSG00000036777	Anln	Anln	6	6	10	2	5	9	7	12	14	6	13	8	10	14	4	3	6	8	14	9	2	4	172
ENSMUSG00000031075	Ano1	Ano1	367	233	463	204	267	207	139	142	111	113	271	284	448	354	276	242	144	104	127	156	154	191	4997
ENSMUSG00000037949	Ano10	Ano10	73	54	130	46	70	87	58	51	108	74	89	67	175	104	101	61	57	57	73	53	56	74	1718
ENSMUSG00000038115	Ano2	Ano2	82	85	145	59	82	873	403	183	347	329	133	77	205	155	102	76	535	386	384	370	234	677	5922
ENSMUSG00000074968	Ano3	Ano3	0	0	0	0	0	0	1	0	2	0	0	0	0	0	0	0	0	2	6	0	0	2	13
ENSMUSG00000035189	Ano4	Ano4	2	0	2	2	2	2	2	2	2	4	0	1	3	0	1	1	0	0	5	1	1	4	37
ENSMUSG00000055489	Ano5	Ano5	2	3	7	1	0	9	3	2	4	3	0	4	7	2	1	0	3	1	1	3	1	1	58
ENSMUSG00000064210	Ano6	Ano6	135	100	212	85	73	207	142	121	162	97	122	116	170	141	117	90	212	136	123	126	116	183	2986
ENSMUSG00000034107	Ano7	Ano7	1	3	1	1	1	3	2	0	2	3	1	1	1	0	1	1	3	0	1	0	0	3	29
ENSMUSG00000034863	Ano8	Ano8	24	27	63	29	34	62	36	28	34	38	56	29	65	39	41	23	41	46	45	43	31	51	885
ENSMUSG00000054662	Ano9	Ano9	31	28	71	23	30	13	15	10	11	9	58	29	78	62	52	13	11	9	9	7	11	10	590
ENSMUSG00000069913	Anp32-ps	Anp32-ps	9	6	11	5	11	9	11	4	4	10	10	6	14	9	7	3	2	3	7	7	3	7	158
ENSMUSG00000032249	Anp32a	Anp32a	162	139	230	136	170	269	136	135	200	146	259	153	349	338	194	134	196	142	160	153	115	194	4110
ENSMUSG00000028333	Anp32b	Anp32b	84	64	90	56	70	147	86	73	125	91	95	53	156	129	65	37	100	83	85	65	48	103	1905
ENSMUSG00000081792	Anp32b-ps1	Anp32b-ps1	7	4	4	1	1	4	4	0	4	6	5	2	2	1	7	1	4	1	4	0	6	3	71
ENSMUSG00000015749	Anp32e	Anp32e	84	64	124	68	81	196	96	83	123	137	86	72	116	121	86	70	134	133	115	109	101	182	2381
ENSMUSG00000039062	Anpep	Anpep	197	92	218	160	120	96	104	162	131	66	108	131	169	161	131	117	94	109	159	182	155	101	2963
ENSMUSG00000033420	Antxr1	Antxr1	117	100	227	60	113	160	101	80	105	106	96	60	168	107	84	81	122	73	88	89	77	138	2352
ENSMUSG00000029338	Antxr2	Antxr2	30	18	50	26	17	23	9	18	23	16	28	19	32	31	26	22	11	11	9	14	16	13	462
ENSMUSG00000047441	Antxrl	Antxrl	1	2	0	0	0	2	0	1	0	1	1	0	0	0	0	0	0	0	2	1	1	1	13
ENSMUSG00000024659	Anxa1	Anxa1	322	497	832	574	318	263	184	272	694	274	843	317	769	1282	539	583	397	231	206	304	261	396	10358
ENSMUSG00000021866	Anxa11	Anxa11	79	84	139	67	78	46	28	27	36	41	120	96	171	127	84	66	55	34	36	33	33	38	1518
ENSMUSG00000098609	Anxa11os	Anxa11os	1	0	2	0	0	0	1	0	0	0	0	2	3	0	0	1	2	0	0	0	1	0	13
ENSMUSG00000032231	Anxa2	Anxa2	291	290	632	353	316	276	168	203	298	249	426	280	547	645	321	262	278	197	224	226	213	307	7002
ENSMUSG00000029484	Anxa3	Anxa3	32	14	54	18	35	31	8	22	41	26	30	19	43	50	22	27	22	16	21	15	19	28	593
ENSMUSG00000029994	Anxa4	Anxa4	77	61	124	95	75	72	50	53	64	61	133	73	123	131	73	81	60	53	53	72	63	63	1710
ENSMUSG00000027712	Anxa5	Anxa5	368	287	504	294	284	410	268	229	276	310	407	294	561	509	337	238	337	263	244	263	238	313	7234
ENSMUSG00000018340	Anxa6	Anxa6	297	280	415	291	229	178	123	202	194	133	240	276	515	405	308	236	131	199	234	266	189	148	5489
ENSMUSG00000021814	Anxa7	Anxa7	135	108	218	106	104	154	91	83	96	99	147	112	246	219	158	92	154	75	96	119	101	108	2821
ENSMUSG00000021950	Anxa8	Anxa8	28	42	127	44	75	119	26	42	38	63	96	54	125	32	59	43	59	35	33	41	32	35	1248
ENSMUSG00000015702	Anxa9	Anxa9	2	2	2	3	2	3	4	5	2	1	3	0	7	6	2	1	1	1	4	1	5	1	58
ENSMUSG00000021322	Aoah	Aoah	14	6	12	11	10	9	3	3	17	1	7	11	13	13	2	5	4	6	2	8	5	1	163
ENSMUSG00000029811	Aoc1	Aoc1	1	0	1	0	0	1	0	4	2	1	2	0	0	0	0	0	1	1	1	2	4	2	23
ENSMUSG00000078651	Aoc2	Aoc2	8	3	18	8	2	13	4	6	11	5	16	2	5	9	4	7	13	0	0	0	4	9	147
ENSMUSG00000019326	Aoc3	Aoc3	58	41	31	37	54	21	12	21	11	23	47	32	79	59	37	34	10	10	14	17	18	13	679
ENSMUSG00000063558	Aox1	Aox1	17	14	39	8	18	17	10	10	12	19	17	3	9	29	25	13	15	10	13	15	14	6	333
ENSMUSG00000079554	Aox2	Aox2	10	38	81	22	134	4172	2747	1520	2144	2435	86	98	70	27	129	24	2641	1745	1800	2024	1845	819	24611
ENSMUSG00000064294	Aox3	Aox3	116	95	317	73	83	159	138	236	144	138	134	148	157	172	157	74	181	133	141	206	193	177	3372
ENSMUSG00000038242	Aox4	Aox4	3	3	9	2	5	4	0	7	1	2	8	5	10	1	7	1	2	4	13	5	6	2	100
ENSMUSG00000074238	Ap1ar	Ap1ar	88	90	148	75	102	144	93	96	78	83	117	78	150	149	112	69	131	80	92	120	94	137	2326
ENSMUSG00000009090	Ap1b1	Ap1b1	142	120	236	114	111	214	113	107	158	137	149	110	264	190	147	101	166	102	174	131	122	145	3253
ENSMUSG00000031731	Ap1g1	Ap1g1	72	80	133	77	60	152	93	79	100	86	97	58	142	116	78	57	112	107	92	114	79	130	2114
ENSMUSG00000040701	Ap1g2	Ap1g2	39	20	57	31	25	70	25	36	50	33	46	34	58	43	44	23	46	35	41	52	45	56	909
ENSMUSG00000003033	Ap1m1	Ap1m1	75	54	146	62	67	174	107	81	142	95	110	66	131	107	89	64	153	114	98	107	82	168	2292
ENSMUSG00000003309	Ap1m2	Ap1m2	88	70	137	78	63	161	109	100	117	97	98	60	166	143	105	77	123	81	104	117	91	151	2336
ENSMUSG00000004849	Ap1s1	Ap1s1	72	60	120	71	66	148	94	84	121	105	84	78	156	104	91	67	81	69	116	108	94	117	2106
ENSMUSG00000031367	Ap1s2	Ap1s2	11	3	20	7	12	26	18	13	22	19	3	16	16	22	6	7	12	19	28	15	11	26	332
ENSMUSG00000054702	Ap1s3	Ap1s3	15	15	21	12	11	34	13	17	19	16	6	9	16	32	25	6	21	14	15	13	19	24	373
ENSMUSG00000060279	Ap2a1	Ap2a1	100	74	165	60	86	144	83	69	123	84	134	92	157	139	96	75	110	78	107	87	93	148	2304
ENSMUSG00000002957	Ap2a2	Ap2a2	160	140	259	120	146	207	137	105	177	111	218	176	315	258	181	132	173	103	149	145	128	229	3769
ENSMUSG00000035152	Ap2b1	Ap2b1	233	149	313	189	178	311	165	166	194	179	216	167	302	261	210	140	205	146	156	163	164	239	4446
ENSMUSG00000022841	Ap2m1	Ap2m1	66	61	120	58	82	95	54	42	84	87	103	71	146	93	77	50	82	57	88	67	61	74	1718
ENSMUSG00000008036	Ap2s1	Ap2s1	81	60	126	69	65	117	71	69	105	87	90	77	169	108	107	72	92	64	96	90	75	114	2004
ENSMUSG00000021686	Ap3b1	Ap3b1	78	40	101	54	67	92	68	49	71	63	85	52	121	114	85	50	62	60	62	83	62	74	1593
ENSMUSG00000062444	Ap3b2	Ap3b2	54	63	128	39	63	213	142	64	108	94	112	59	144	141	98	53	149	97	91	79	72	181	2244
ENSMUSG00000020198	Ap3d1	Ap3d1	268	231	412	230	222	486	260	213	285	247	356	251	433	380	263	193	313	211	245	285	238	353	6375
ENSMUSG00000021824	Ap3m1	Ap3m1	62	42	77	41	42	81	42	62	80	56	58	67	90	74	56	41	44	55	51	73	55	65	1314
ENSMUSG00000094683	Ap3m1-ps	Ap3m1-ps	7	9	15	3	6	12	6	13	13	7	9	5	16	10	9	6	10	12	9	9	12	14	212
ENSMUSG00000031539	Ap3m2	Ap3m2	50	41	87	35	43	130	60	49	75	48	87	51	85	79	53	34	106	55	57	51	47	77	1400
ENSMUSG00000024480	Ap3s1	Ap3s1	13	8	22	15	6	17	7	17	17	11	15	3	25	17	11	7	9	15	13	12	14	11	285
ENSMUSG00000085611	Ap3s1-ps1	Ap3s1-ps1	8	6	13	12	8	9	6	9	23	10	6	10	20	8	7	9	15	11	14	11	12	11	238
ENSMUSG00000094257	Ap3s1-ps2	Ap3s1-ps2	1	1	0	0	1	1	2	0	3	0	0	0	1	2	2	1	3	1	2	1	2	1	25
ENSMUSG00000063801	Ap3s2	Ap3s2	63	64	92	47	53	98	75	62	83	54	80	70	101	99	87	41	78	72	68	84	56	93	1620
ENSMUSG00000032952	Ap4b1	Ap4b1	0	1	3	0	1	3	3	3	2	0	1	2	3	3	2	1	2	6	1	2	2	2	43
ENSMUSG00000001998	Ap4e1	Ap4e1	7	8	12	7	8	25	15	13	27	11	11	9	15	11	9	11	31	14	14	14	16	29	317
ENSMUSG00000019518	Ap4m1	Ap4m1	16	23	41	16	17	32	19	17	28	30	26	17	36	26	21	10	36	17	23	25	16	29	521
ENSMUSG00000020955	Ap4s1	Ap4s1	10	9	22	4	8	23	18	12	14	18	14	9	20	14	16	11	20	12	17	19	18	14	322
ENSMUSG00000049562	Ap5b1	Ap5b1	20	15	25	11	13	25	17	17	22	13	23	7	31	23	9	17	30	20	26	27	14	20	425
ENSMUSG00000036291	Ap5m1	Ap5m1	16	13	34	12	9	36	20	12	21	19	15	12	23	21	17	6	26	16	15	23	22	31	419
ENSMUSG00000068264	Ap5s1	Ap5s1	20	11	15	13	12	26	13	6	17	19	14	17	30	14	20	14	25	11	9	17	12	30	365
ENSMUSG00000039623	Ap5z1	Ap5z1	20	13	40	11	10	47	25	21	28	28	28	12	26	25	21	24	35	23	16	22	16	36	527
ENSMUSG00000019979	Apaf1	Apaf1	11	14	19	10	15	23	18	16	24	17	8	11	7	13	8	3	12	21	5	21	23	13	312
ENSMUSG00000024897	Apba1	Apba1	153	108	207	92	103	234	144	69	134	69	199	107	290	196	179	91	181	80	80	58	82	190	3046
ENSMUSG00000030519	Apba2	Apba2	26	30	40	11	20	122	80	32	56	52	36	16	55	35	23	23	108	54	46	37	53	77	1032
ENSMUSG00000004931	Apba3	Apba3	21	28	41	20	20	14	21	30	36	22	46	24	36	37	25	25	32	13	33	38	34	42	638
ENSMUSG00000037032	Apbb1	Apbb1	111	143	289	122	149	517	273	170	318	259	255	130	406	286	188	155	369	257	262	208	210	400	5477
ENSMUSG00000026786	Apbb1ip	Apbb1ip	13	5	13	11	9	8	2	10	21	10	8	10	13	5	15	5	8	12	11	10	6	5	210
ENSMUSG00000029207	Apbb2	Apbb2	39	24	90	23	35	68	31	30	59	36	32	43	64	52	28	31	54	31	22	31	39	53	915
ENSMUSG00000005871	Apc	Apc	116	89	167	73	126	420	213	171	209	199	132	94	200	211	133	84	313	176	218	200	165	309	4018
ENSMUSG00000020135	Apc2	Apc2	22	31	50	11	28	110	70	32	66	47	42	27	44	54	46	28	101	64	57	49	36	109	1124
ENSMUSG00000071847	Apcdd1	Apcdd1	55	25	76	33	33	96	34	42	29	51	47	35	69	55	40	39	64	47	41	42	49	70	1072
ENSMUSG00000032590	Apeh	Apeh	72	40	67	51	45	76	50	51	54	41	50	33	95	66	64	37	62	51	48	56	49	71	1229
ENSMUSG00000035960	Apex1	Apex1	8	3	19	4	4	10	6	5	8	6	7	4	11	4	13	4	8	6	17	6	8	8	169
ENSMUSG00000025269	Apex2	Apex2	15	9	14	6	10	14	12	11	15	11	9	6	9	7	4	8	7	6	10	11	6	8	208
ENSMUSG00000015750	Aph1a	Aph1a	45	28	55	20	25	35	24	22	39	19	32	31	50	44	37	26	33	27	28	31	27	39	717
ENSMUSG00000032375	Aph1b	Aph1b	24	17	30	14	26	43	30	22	21	31	36	31	33	43	25	17	35	26	24	18	22	31	599
ENSMUSG00000053040	Aph1c	Aph1c	18	13	27	4	8	67	22	15	40	30	20	12	22	20	8	10	48	28	27	25	23	58	545
ENSMUSG00000027193	Api5	Api5	138	109	209	119	102	280	140	123	181	149	145	131	199	202	164	106	191	136	157	130	112	215	3438
ENSMUSG00000010911	Apip	Apip	20	6	17	10	12	22	19	10	28	16	17	14	13	17	9	11	21	25	19	19	10	16	351
ENSMUSG00000073705	Apitd1	Apitd1	3	3	2	2	0	3	4	4	3	5	1	1	0	4	2	2	0	3	4	2	1	5	54
ENSMUSG00000030051	Aplf	Aplf	11	6	17	6	10	13	12	12	12	9	12	3	31	13	6	1	10	16	19	11	11	15	256
ENSMUSG00000037010	Apln	Apln	3	6	3	3	0	1	2	0	3	1	1	1	5	6	1	1	6	0	2	0	1	2	48
ENSMUSG00000044338	Aplnr	Aplnr	1	5	7	3	8	3	7	1	2	3	5	1	3	5	0	0	4	1	1	2	2	1	65
ENSMUSG00000006651	Aplp1	Aplp1	487	601	907	366	475	2182	979	564	994	855	965	565	1518	1045	743	481	1434	786	956	796	662	1733	20094
ENSMUSG00000031996	Aplp2	Aplp2	1336	999	2100	901	1074	2966	1459	871	1408	1228	1703	1015	2271	2296	1462	983	1939	1049	1216	1272	1002	1935	32485
ENSMUSG00000033096	Apmap	Apmap	300	472	699	297	375	168	84	58	117	80	662	392	1006	752	461	238	115	73	99	85	59	121	6713
ENSMUSG00000032083	Apoa1	Apoa1	6	1	3	6	1	0	0	1	0	0	0	4	8	11	3	0	0	0	0	0	1	0	45
ENSMUSG00000028070	Apoa1bp	Apoa1bp	72	34	108	49	56	103	60	54	83	59	75	41	107	79	57	34	59	54	80	79	56	65	1464
ENSMUSG00000040613	Apobec1	Apobec1	22	10	21	17	12	25	15	9	22	17	9	10	20	18	18	8	11	22	9	17	11	9	332
ENSMUSG00000040694	Apobec2	Apobec2	0	2	0	1	2	1	1	0	2	1	1	0	1	3	2	1	0	1	2	1	2	1	25
ENSMUSG00000009585	Apobec3	Apobec3	62	14	139	15	13	61	13	56	12	13	75	13	64	25	18	12	58	26	31	15	17	15	767
ENSMUSG00000055547	Apobec4	Apobec4	0	0	0	0	0	4	1	0	0	1	0	1	1	1	0	0	2	1	2	1	0	3	18
ENSMUSG00000042759	Apobr	Apobr	19	13	24	15	5	11	4	7	35	10	24	5	20	16	8	16	3	16	5	15	8	6	285
ENSMUSG00000040564	Apoc1	Apoc1	4	3	28	12	12	30	35	29	38	28	1	5	8	13	8	7	18	21	30	36	29	12	407
ENSMUSG00000022548	Apod	Apod	763	593	984	546	651	2902	846	676	1217	909	918	589	747	957	700	631	1584	1059	860	1146	922	1491	21691
ENSMUSG00000002985	Apoe	Apoe	1192	817	1894	1011	1130	2178	1093	1344	1681	1004	986	1049	2078	1181	1033	930	1425	1209	2027	1550	1695	1881	30388
ENSMUSG00000091650	Apol11a	Apol11a	1	0	0	0	1	3	0	0	3	0	0	1	0	0	2	0	0	1	2	0	0	1	15
ENSMUSG00000091694	Apol11b	Apol11b	1	0	0	1	0	0	0	1	3	0	0	0	1	0	0	0	0	3	0	1	0	1	12
ENSMUSG00000033576	Apol6	Apol6	21	11	24	17	3	5	3	2	3	3	12	7	24	32	12	10	1	4	1	4	4	1	204
ENSMUSG00000010601	Apol7a	Apol7a	7	7	2	4	2	0	8	7	12	3	7	2	8	12	0	3	4	8	7	16	3	0	122
ENSMUSG00000068252	Apol7b	Apol7b	1	0	1	2	1	2	0	0	1	0	0	1	2	4	1	0	2	0	2	0	1	0	21
ENSMUSG00000044309	Apol7c	Apol7c	1	0	1	2	1	0	0	0	2	0	2	0	1	3	1	0	0	0	0	1	1	0	16
ENSMUSG00000056656	Apol8	Apol8	5	1	3	0	0	1	4	5	7	2	4	1	4	1	0	1	2	5	6	6	3	3	64
ENSMUSG00000057346	Apol9a	Apol9a	26	3	2	0	3	6	0	0	1	0	3	3	1	5	1	5	1	0	2	1	0	0	63
ENSMUSG00000068246	Apol9b	Apol9b	3	2	0	0	0	2	0	0	0	0	0	2	0	2	0	0	0	0	0	0	1	0	12
ENSMUSG00000090698	Apold1	Apold1	2	7	3	1	0	2	4	2	3	2	1	1	0	10	0	2	0	2	2	3	1	5	53
ENSMUSG00000024391	Apom	Apom	84	0	0	1	0	123	1	0	1	0	0	0	1	0	0	0	1	0	0	0	0	1	213
ENSMUSG00000079508	Apoo	Apoo	3	3	3	2	4	1	1	2	2	0	4	2	1	3	3	2	3	3	2	1	3	3	51
ENSMUSG00000049233	Apoo-ps	Apoo-ps	12	8	25	15	9	23	12	6	26	9	13	9	32	14	11	9	23	17	16	18	12	24	343
ENSMUSG00000025525	Apool	Apool	11	6	25	11	9	15	21	11	22	13	9	13	33	22	10	14	8	18	15	12	13	13	324
ENSMUSG00000037787	Apopt1	Apopt1	14	5	29	7	9	11	7	11	12	13	23	5	26	13	24	13	20	7	14	11	14	16	304
ENSMUSG00000022892	App	App	1568	1326	2442	1235	1273	2049	1307	1022	1339	1175	1713	1344	2573	2308	1564	1074	1464	992	1260	1377	1183	1561	33149
ENSMUSG00000018481	Appbp2	Appbp2	63	47	78	50	47	75	55	49	91	63	75	50	79	91	71	42	59	60	62	74	59	79	1419
ENSMUSG00000040760	Appl1	Appl1	116	84	163	65	87	160	107	75	88	112	145	74	181	203	99	77	124	94	127	90	92	153	2516
ENSMUSG00000020263	Appl2	Appl2	179	164	290	191	137	97	64	84	86	66	325	204	313	268	211	166	82	65	88	122	99	81	3382
ENSMUSG00000006589	Aprt	Aprt	17	21	40	16	24	37	22	29	58	29	35	25	48	25	24	20	21	24	33	27	17	38	630
ENSMUSG00000028411	Aptx	Aptx	31	15	51	10	14	57	11	12	27	11	37	13	39	30	27	14	37	14	21	13	14	39	537
ENSMUSG00000004655	Aqp1	Aqp1	845	712	1802	769	781	1213	511	455	671	700	753	517	1082	781	651	705	655	513	471	566	559	865	16577
ENSMUSG00000042797	Aqp11	Aqp11	3	7	14	7	12	30	27	19	37	46	7	8	16	5	5	7	52	27	33	28	31	66	487
ENSMUSG00000023013	Aqp2	Aqp2	3	0	0	2	1	1	1	1	1	1	0	1	0	3	3	2	2	1	0	1	5	3	32
ENSMUSG00000028435	Aqp3	Aqp3	40	42	150	47	89	668	304	208	364	341	105	50	145	160	68	75	519	231	275	264	264	594	5003
ENSMUSG00000024411	Aqp4	Aqp4	386	419	727	374	437	643	372	286	424	487	538	435	931	1013	590	360	590	263	325	479	400	712	11191
ENSMUSG00000044217	Aqp5	Aqp5	379	215	498	281	216	397	320	452	422	374	267	350	540	471	497	239	467	315	580	596	456	414	8746
ENSMUSG00000028427	Aqp7	Aqp7	0	0	3	1	0	0	0	0	1	2	2	1	3	2	0	1	1	1	1	1	1	0	21
ENSMUSG00000030762	Aqp8	Aqp8	12	15	4	9	0	2	1	1	4	0	3	15	4	18	7	1	0	0	0	0	1	4	101
ENSMUSG00000032204	Aqp9	Aqp9	2	2	1	2	1	2	1	0	3	2	2	1	4	100	2	0	5	4	2	1	1	4	142
ENSMUSG00000040383	Aqr	Aqr	74	47	83	53	48	103	54	56	79	70	57	43	78	81	65	40	95	77	55	61	59	70	1448
ENSMUSG00000046532	Ar	Ar	16	10	44	12	20	32	13	17	18	26	22	13	32	30	15	11	14	6	16	22	21	28	438
ENSMUSG00000001127	Araf	Araf	116	88	191	90	84	227	142	114	174	126	148	98	182	133	127	94	187	120	118	172	124	203	3058
ENSMUSG00000032812	Arap1	Arap1	100	52	171	67	91	112	75	76	118	88	84	92	126	114	89	62	107	82	78	88	95	91	2058
ENSMUSG00000037999	Arap2	Arap2	67	56	112	54	58	67	48	45	46	47	79	51	110	129	73	43	61	42	44	53	44	80	1409
ENSMUSG00000024451	Arap3	Arap3	23	11	27	14	9	34	10	24	35	18	23	16	27	22	20	16	25	16	23	26	17	19	455
ENSMUSG00000022602	Arc	Arc	40	19	33	21	16	22	12	10	13	13	35	35	24	23	31	26	16	11	14	12	14	13	453
ENSMUSG00000032096	Arcn1	Arcn1	211	155	344	194	152	226	140	186	209	186	213	174	334	303	253	161	193	172	175	244	198	213	4636
ENSMUSG00000042350	Arel1	Arel1	104	53	107	44	59	224	97	48	78	96	74	68	119	103	71	41	139	58	69	68	57	95	1872
ENSMUSG00000048076	Arf1	Arf1	478	342	717	363	392	558	379	335	467	381	530	429	789	649	543	333	478	368	469	434	404	538	10376
ENSMUSG00000062421	Arf2	Arf2	36	27	67	30	28	42	26	25	27	35	34	20	46	36	34	25	36	27	41	34	27	57	760
ENSMUSG00000051853	Arf3	Arf3	336	274	510	253	238	534	340	207	398	271	366	242	545	350	348	213	416	229	340	276	270	410	7366
ENSMUSG00000021877	Arf4	Arf4	231	164	318	189	184	218	139	205	211	173	188	208	318	255	212	164	183	157	211	226	217	181	4552
ENSMUSG00000020440	Arf5	Arf5	70	61	122	59	70	98	58	52	73	72	89	59	122	80	91	70	87	52	83	84	65	93	1710
ENSMUSG00000044147	Arf6	Arf6	102	73	187	90	92	163	98	109	136	110	122	94	197	171	121	77	132	113	130	134	119	163	2733
ENSMUSG00000027575	Arfgap1	Arfgap1	76	30	96	41	42	95	73	81	82	63	76	61	104	64	58	42	88	62	79	83	70	99	1565
ENSMUSG00000027255	Arfgap2	Arfgap2	44	33	58	25	36	48	42	32	42	41	39	32	62	47	36	31	45	39	44	40	42	54	912
ENSMUSG00000054277	Arfgap3	Arfgap3	158	101	194	120	117	141	106	139	189	125	159	163	253	147	194	124	132	105	162	182	165	133	3309
ENSMUSG00000067851	Arfgef1	Arfgef1	190	110	233	108	124	238	153	136	171	145	162	154	220	261	197	98	215	131	148	151	154	221	3720
ENSMUSG00000074582	Arfgef2	Arfgef2	92	48	136	64	70	120	85	93	103	65	83	77	118	109	105	52	105	90	102	99	115	91	2022
ENSMUSG00000019852	Arfgef3	Arfgef3	19	8	28	9	10	22	20	37	8	15	12	14	16	11	17	7	13	19	14	22	30	19	370
ENSMUSG00000074513	Arfip1	Arfip1	6	3	10	4	4	11	8	6	9	4	9	10	7	7	5	2	11	10	8	11	8	10	163
ENSMUSG00000030881	Arfip2	Arfip2	94	82	171	74	85	210	107	119	161	103	114	76	184	119	114	90	125	107	145	137	118	164	2699
ENSMUSG00000038671	Arfrp1	Arfrp1	37	31	91	48	31	93	63	59	73	43	72	45	92	69	61	38	67	49	67	61	59	75	1324
ENSMUSG00000019987	Arg1	Arg1	1	2	2	2	2	0	1	0	1	1	5	1	4	1	1	0	1	1	0	0	0	0	26
ENSMUSG00000021125	Arg2	Arg2	10	5	16	2	0	8	2	11	8	2	2	3	8	2	6	2	4	2	7	7	8	11	126
ENSMUSG00000040459	Arglu1	Arglu1	237	169	345	154	163	557	259	239	274	292	298	193	328	352	223	148	351	296	284	306	223	385	6076
ENSMUSG00000027247	Arhgap1	Arhgap1	171	148	351	172	179	190	77	120	129	162	261	140	290	270	201	137	159	122	122	128	129	176	3834
ENSMUSG00000037148	Arhgap10	Arhgap10	30	14	46	19	18	20	13	11	24	10	38	26	53	31	31	31	15	16	10	12	14	25	507
ENSMUSG00000041219	Arhgap11a	Arhgap11a	9	2	9	4	4	21	7	9	13	3	8	2	7	11	3	4	3	10	12	10	4	7	162
ENSMUSG00000041225	Arhgap12	Arhgap12	56	36	85	33	41	136	74	70	69	81	66	61	65	73	61	46	87	74	59	63	69	96	1501
ENSMUSG00000049744	Arhgap15	Arhgap15	4	2	7	5	3	9	4	1	16	2	2	5	2	5	6	1	6	2	6	8	5	1	102
ENSMUSG00000030766	Arhgap17	Arhgap17	78	40	102	46	45	111	61	51	79	52	84	54	98	87	63	35	93	65	71	75	54	99	1543
ENSMUSG00000039031	Arhgap18	Arhgap18	30	16	54	16	33	55	14	37	31	49	34	13	19	16	22	23	40	31	25	26	41	36	661
ENSMUSG00000025154	Arhgap19	Arhgap19	15	3	11	4	9	19	16	17	24	8	8	8	9	6	10	5	22	18	15	24	24	15	290
ENSMUSG00000053199	Arhgap20	Arhgap20	7	2	11	2	9	6	2	3	7	4	9	5	7	0	4	3	3	5	8	2	2	3	104
ENSMUSG00000036591	Arhgap21	Arhgap21	146	119	237	90	119	249	190	140	166	144	204	129	241	248	161	89	199	126	166	160	117	214	3654
ENSMUSG00000063506	Arhgap22	Arhgap22	3	2	10	5	2	8	1	3	11	0	2	1	3	3	8	2	3	3	3	8	3	5	89
ENSMUSG00000049807	Arhgap23	Arhgap23	24	35	58	15	26	49	25	24	26	27	57	27	57	34	24	39	26	24	41	31	18	29	716
ENSMUSG00000057315	Arhgap24	Arhgap24	14	14	31	20	14	23	21	15	21	14	25	16	31	19	17	18	22	19	27	16	16	19	432
ENSMUSG00000030047	Arhgap25	Arhgap25	20	8	22	11	18	18	7	5	23	5	11	16	24	20	11	10	7	13	11	13	11	5	289
ENSMUSG00000036452	Arhgap26	Arhgap26	22	16	35	12	11	33	19	14	30	15	14	13	28	27	22	16	16	22	20	17	16	17	435
ENSMUSG00000034255	Arhgap27	Arhgap27	31	14	68	27	24	37	30	22	39	14	28	31	45	52	21	16	25	27	30	24	16	27	648
ENSMUSG00000085887	Arhgap27os3	Arhgap27os3	3	1	3	1	0	1	0	0	0	1	3	0	2	2	4	0	0	1	1	1	3	1	28
ENSMUSG00000024043	Arhgap28	Arhgap28	9	11	28	9	9	16	9	13	16	14	6	10	19	16	13	9	12	11	12	17	11	18	288
ENSMUSG00000039831	Arhgap29	Arhgap29	67	21	54	34	32	44	29	42	29	30	41	37	59	51	36	43	36	40	28	33	38	35	859
ENSMUSG00000048865	Arhgap30	Arhgap30	41	17	48	22	20	38	13	27	83	26	23	30	45	51	27	13	26	50	24	43	28	26	721
ENSMUSG00000022799	Arhgap31	Arhgap31	43	30	47	37	35	74	27	21	21	21	32	24	44	34	34	34	22	24	26	25	15	37	707
ENSMUSG00000041444	Arhgap32	Arhgap32	99	59	123	39	72	118	72	72	64	76	102	70	111	136	102	67	94	55	71	63	71	86	1822
ENSMUSG00000036882	Arhgap33	Arhgap33	44	51	114	19	52	95	64	35	62	67	136	51	115	88	67	33	95	41	62	42	41	66	1440
ENSMUSG00000058230	Arhgap35	Arhgap35	217	173	307	157	193	409	256	182	220	217	288	216	363	335	215	148	332	153	190	217	185	344	5317
ENSMUSG00000036198	Arhgap36	Arhgap36	0	1	0	1	3	0	1	0	1	1	2	1	0	1	2	2	0	0	0	1	0	2	19
ENSMUSG00000033697	Arhgap39	Arhgap39	39	39	73	28	36	116	72	56	96	100	72	35	65	44	41	28	133	63	60	75	64	103	1438
ENSMUSG00000031389	Arhgap4	Arhgap4	18	6	26	13	6	28	15	15	53	21	6	11	21	30	8	5	17	29	14	17	21	12	392
ENSMUSG00000074625	Arhgap40	Arhgap40	5	3	6	1	6	244	50	51	75	71	12	2	9	1	3	4	129	64	48	44	71	108	1007
ENSMUSG00000050730	Arhgap42	Arhgap42	22	20	34	10	15	50	23	31	21	21	37	28	38	28	28	19	35	24	29	54	21	32	620
ENSMUSG00000033389	Arhgap44	Arhgap44	75	73	144	70	70	126	98	72	110	100	105	81	162	121	116	63	162	98	95	103	96	154	2294
ENSMUSG00000035133	Arhgap5	Arhgap5	88	50	94	49	60	87	57	61	48	53	66	53	95	93	63	54	78	63	56	47	52	84	1451
ENSMUSG00000031355	Arhgap6	Arhgap6	10	9	12	6	8	15	4	2	10	7	7	7	7	8	7	10	5	4	13	7	1	8	167
ENSMUSG00000078954	Arhgap8	Arhgap8	9	9	13	9	10	9	5	7	9	2	13	15	9	11	9	5	1	8	10	22	6	4	195
ENSMUSG00000040345	Arhgap9	Arhgap9	21	5	24	12	9	8	5	14	38	5	9	13	12	14	14	5	7	21	15	11	24	8	294
ENSMUSG00000025132	Arhgdia	Arhgdia	416	284	610	320	287	572	332	306	479	297	421	299	676	531	428	246	415	309	357	365	321	418	8689
ENSMUSG00000030220	Arhgdib	Arhgdib	39	13	73	24	35	92	17	59	186	60	26	27	59	158	44	17	74	52	35	52	51	62	1255
ENSMUSG00000073433	Arhgdig	Arhgdig	53	59	82	44	75	59	53	38	46	65	97	42	174	84	55	64	50	34	50	39	39	75	1377
ENSMUSG00000040940	Arhgef1	Arhgef1	148	95	245	91	80	200	136	108	207	117	157	104	250	161	144	99	151	114	126	147	132	130	3142
ENSMUSG00000071176	Arhgef10	Arhgef10	36	22	47	14	24	23	20	15	13	19	28	21	32	42	17	12	18	27	17	19	16	25	507
ENSMUSG00000040964	Arhgef10l	Arhgef10l	66	42	97	42	54	55	33	63	73	64	62	55	93	75	71	47	36	45	65	56	43	53	1290
ENSMUSG00000041977	Arhgef11	Arhgef11	80	56	133	42	65	129	68	74	78	62	74	44	86	103	75	49	93	67	81	56	74	100	1689
ENSMUSG00000059495	Arhgef12	Arhgef12	248	131	297	133	166	529	259	210	262	233	217	148	225	252	179	126	398	226	212	256	211	364	5282
ENSMUSG00000052921	Arhgef15	Arhgef15	17	15	24	18	21	11	3	6	11	6	12	14	21	25	16	14	10	6	8	12	6	14	290
ENSMUSG00000029032	Arhgef16	Arhgef16	35	31	59	36	31	38	27	20	33	24	64	46	65	63	59	48	35	21	35	37	31	39	877
ENSMUSG00000032875	Arhgef17	Arhgef17	114	111	213	70	103	172	73	54	111	85	141	109	155	125	77	111	116	84	93	81	67	132	2397
ENSMUSG00000004568	Arhgef18	Arhgef18	89	49	112	45	52	81	66	82	79	67	83	53	114	97	78	67	91	61	64	78	59	90	1657
ENSMUSG00000028919	Arhgef19	Arhgef19	65	60	100	38	67	56	41	56	62	64	106	81	116	49	78	76	74	76	85	84	79	70	1583
ENSMUSG00000028059	Arhgef2	Arhgef2	140	122	223	99	105	134	108	75	117	81	171	131	221	169	159	125	100	69	79	87	103	116	2734
ENSMUSG00000019467	Arhgef25	Arhgef25	54	26	85	50	38	43	38	34	35	37	52	41	57	52	52	40	28	23	49	35	38	41	948
ENSMUSG00000036885	Arhgef26	Arhgef26	10	8	19	16	12	33	45	18	27	20	9	13	11	11	17	8	42	13	20	15	18	37	422
ENSMUSG00000021662	Arhgef28	Arhgef28	134	107	221	100	111	267	166	110	185	169	183	114	194	198	148	89	208	119	125	151	119	224	3442
ENSMUSG00000021895	Arhgef3	Arhgef3	81	53	102	55	61	133	61	53	63	67	94	41	117	116	70	64	89	60	50	67	42	117	1656
ENSMUSG00000054901	Arhgef33	Arhgef33	3	3	4	2	5	7	4	2	4	6	3	4	4	6	4	6	9	6	2	5	2	5	96
ENSMUSG00000045094	Arhgef37	Arhgef37	11	8	12	10	11	12	12	25	9	9	10	12	18	4	17	14	11	11	16	22	15	11	280
ENSMUSG00000040969	Arhgef38	Arhgef38	98	65	144	49	69	57	47	37	39	41	122	71	110	172	113	69	58	34	39	39	42	49	1564
ENSMUSG00000051517	Arhgef39	Arhgef39	1	1	3	0	0	3	2	4	6	3	2	0	2	3	1	2	1	4	4	3	2	1	48
ENSMUSG00000037509	Arhgef4	Arhgef4	9	8	15	12	8	34	5	7	8	4	12	10	16	25	12	4	9	8	19	9	7	15	256
ENSMUSG00000004562	Arhgef40	Arhgef40	53	40	69	28	25	43	31	21	33	18	51	29	50	45	39	38	43	20	46	20	18	41	801
ENSMUSG00000033542	Arhgef5	Arhgef5	82	69	106	55	49	89	60	74	58	54	72	64	102	100	62	52	66	48	42	82	53	79	1518
ENSMUSG00000031133	Arhgef6	Arhgef6	51	24	47	32	26	79	55	32	52	37	44	34	38	59	45	27	55	28	33	42	36	56	932
ENSMUSG00000031511	Arhgef7	Arhgef7	96	67	168	61	59	96	68	41	74	57	81	69	125	105	83	82	52	48	43	56	63	64	1658
ENSMUSG00000025656	Arhgef9	Arhgef9	19	23	32	9	20	23	19	13	19	16	23	9	14	44	17	10	26	13	42	17	14	31	453
ENSMUSG00000007880	Arid1a	Arid1a	194	177	304	138	177	384	221	206	221	221	247	192	310	283	238	137	324	219	206	208	180	339	5126
ENSMUSG00000069729	Arid1b	Arid1b	98	79	176	45	89	166	106	82	87	84	110	100	136	136	104	69	102	67	87	85	91	102	2201
ENSMUSG00000033237	Arid2	Arid2	69	46	121	52	53	180	106	63	100	123	72	65	88	101	66	43	170	96	101	92	83	132	2022
ENSMUSG00000019564	Arid3a	Arid3a	29	18	36	14	24	98	49	35	62	63	31	20	47	31	35	10	72	53	37	36	25	62	887
ENSMUSG00000004661	Arid3b	Arid3b	16	8	28	11	3	31	18	21	17	20	11	4	20	18	13	9	23	16	18	18	19	21	363
ENSMUSG00000048118	Arid4a	Arid4a	24	23	50	18	25	66	40	36	41	42	42	30	45	42	29	17	58	57	37	59	31	57	869
ENSMUSG00000039219	Arid4b	Arid4b	44	39	80	46	32	112	47	51	64	51	52	29	63	68	55	38	73	57	46	59	48	67	1221
ENSMUSG00000037447	Arid5a	Arid5a	97	70	135	59	55	29	17	28	33	28	113	41	183	131	129	89	24	17	33	29	15	33	1388
ENSMUSG00000019947	Arid5b	Arid5b	30	14	32	13	18	33	25	23	23	15	24	13	21	33	15	17	20	15	12	21	23	38	478
ENSMUSG00000025234	Arih1	Arih1	134	106	204	108	109	229	144	116	148	135	140	122	159	204	136	98	181	121	122	166	129	221	3232
ENSMUSG00000064145	Arih2	Arih2	56	43	95	53	43	97	59	53	69	53	58	53	102	81	62	49	55	67	72	80	70	107	1477
ENSMUSG00000060904	Arl1	Arl1	124	93	165	85	104	168	75	89	120	115	114	99	178	176	116	89	109	114	130	103	109	153	2628
ENSMUSG00000025870	Arl10	Arl10	8	5	17	9	6	10	9	8	7	7	14	7	11	7	14	6	11	5	8	6	8	7	190
ENSMUSG00000043157	Arl11	Arl11	7	1	7	4	8	2	4	1	7	4	1	0	1	6	2	4	6	0	1	3	2	1	72
ENSMUSG00000022911	Arl13b	Arl13b	24	40	58	29	28	96	61	44	54	59	53	32	71	63	31	18	68	55	61	60	42	83	1130
ENSMUSG00000027122	Arl14ep	Arl14ep	25	15	56	16	38	73	54	43	44	36	52	45	67	55	58	17	81	52	45	50	43	88	1053
ENSMUSG00000073568	Arl14epl	Arl14epl	12	13	20	7	7	30	12	8	14	16	20	11	22	27	11	15	21	13	17	7	14	24	341
ENSMUSG00000042348	Arl15	Arl15	26	14	42	17	22	16	11	11	14	19	18	14	30	37	28	17	11	11	20	17	13	15	423
ENSMUSG00000057594	Arl16	Arl16	14	15	13	5	12	9	17	8	17	6	13	8	18	16	11	3	17	7	9	21	10	14	263
ENSMUSG00000024944	Arl2	Arl2	28	19	43	22	22	52	32	26	47	35	29	23	52	34	28	25	40	27	28	28	34	47	721
ENSMUSG00000031776	Arl2bp	Arl2bp	96	62	103	62	74	101	68	45	72	65	77	98	100	97	85	60	64	63	52	68	66	91	1669
ENSMUSG00000025035	Arl3	Arl3	61	51	105	51	89	167	94	58	84	96	90	52	116	79	59	57	137	85	108	105	69	126	1939
ENSMUSG00000047446	Arl4a	Arl4a	48	34	54	51	42	63	38	50	46	46	50	44	77	53	43	23	37	46	50	55	32	52	1034
ENSMUSG00000049866	Arl4c	Arl4c	29	22	52	28	38	36	17	17	39	22	23	28	65	49	36	20	25	18	21	20	22	38	665
ENSMUSG00000034936	Arl4d	Arl4d	10	13	16	10	10	18	10	10	8	16	9	10	19	18	9	15	11	14	18	15	16	17	292
ENSMUSG00000036093	Arl5a	Arl5a	45	24	61	43	30	74	42	41	52	40	59	37	48	45	37	48	56	41	49	49	40	79	1040
ENSMUSG00000017418	Arl5b	Arl5b	16	18	38	15	7	18	34	22	24	19	25	12	27	31	12	10	23	18	12	21	16	23	441
ENSMUSG00000038352	Arl5c	Arl5c	5	3	10	2	4	2	3	3	2	3	5	6	6	5	5	2	2	7	8	7	4	5	99
ENSMUSG00000022722	Arl6	Arl6	55	36	80	29	43	124	48	43	60	37	72	43	70	63	47	43	73	47	55	50	36	78	1232
ENSMUSG00000030654	Arl6ip1	Arl6ip1	198	125	269	144	142	506	243	144	308	238	254	144	311	287	193	144	347	215	274	251	197	409	5343
ENSMUSG00000029404	Arl6ip4	Arl6ip4	45	23	63	41	24	48	36	37	37	32	43	26	71	40	35	32	49	39	41	38	31	51	882
ENSMUSG00000035199	Arl6ip5	Arl6ip5	107	84	156	77	75	166	65	59	103	79	107	94	175	155	114	81	125	63	111	93	80	113	2282
ENSMUSG00000026960	Arl6ip6	Arl6ip6	18	19	38	17	17	48	34	18	26	16	22	9	34	34	18	17	39	30	23	30	17	37	561
ENSMUSG00000026426	Arl8a	Arl8a	95	94	167	92	99	237	137	92	144	119	163	95	200	169	148	95	181	93	127	115	88	184	2934
ENSMUSG00000030105	Arl8b	Arl8b	135	104	198	106	92	170	107	115	153	111	135	112	229	187	125	94	138	110	123	134	98	150	2926
ENSMUSG00000027599	Armc1	Armc1	50	42	64	45	35	81	54	36	62	65	53	28	54	59	49	44	67	48	44	63	36	74	1153
ENSMUSG00000038525	Armc10	Armc10	7	8	14	6	9	12	3	2	5	7	13	3	20	13	11	7	3	6	11	5	4	5	174
ENSMUSG00000071324	Armc2	Armc2	14	11	22	7	11	97	42	31	40	54	15	6	22	19	23	13	64	42	44	51	38	50	716
ENSMUSG00000037683	Armc3	Armc3	21	16	32	18	32	58	37	66	29	83	36	23	37	27	30	22	137	34	51	45	29	38	901
ENSMUSG00000061802	Armc4	Armc4	17	7	24	7	14	49	18	26	21	44	32	12	21	17	19	18	39	17	16	27	33	33	511
ENSMUSG00000042178	Armc5	Armc5	31	29	49	21	26	59	24	22	32	28	31	20	52	40	25	37	40	16	29	47	27	42	727
ENSMUSG00000002343	Armc6	Armc6	5	9	17	13	6	25	13	15	15	13	12	4	19	13	16	7	13	10	12	7	9	26	279
ENSMUSG00000057219	Armc7	Armc7	12	5	11	4	4	12	11	5	13	9	9	5	12	14	6	5	7	7	8	6	6	8	179
ENSMUSG00000032468	Armc8	Armc8	74	29	79	51	43	120	55	54	71	47	71	40	77	96	73	45	72	57	45	52	56	68	1375
ENSMUSG00000062590	Armc9	Armc9	25	22	30	15	17	54	28	25	31	17	30	13	36	30	17	23	50	29	31	27	31	51	632
ENSMUSG00000033460	Armcx1	Armcx1	39	35	42	32	40	29	21	16	24	21	56	28	74	82	26	24	34	15	20	17	11	29	715
ENSMUSG00000033436	Armcx2	Armcx2	70	44	96	47	44	32	21	22	21	25	55	40	78	88	43	36	18	20	26	11	16	19	872
ENSMUSG00000049047	Armcx3	Armcx3	31	16	37	16	22	13	12	11	16	12	20	12	29	43	24	15	10	16	17	15	9	18	414
ENSMUSG00000049804	Armcx4	Armcx4	15	18	26	12	7	17	11	6	8	10	15	10	13	20	12	7	9	5	10	5	10	12	258
ENSMUSG00000072969	Armcx5	Armcx5	10	5	7	4	5	13	5	3	12	7	5	7	13	11	1	4	7	6	5	10	4	5	149
ENSMUSG00000050394	Armcx6	Armcx6	4	6	8	3	2	7	4	1	1	0	8	0	3	4	3	5	2	2	6	2	1	4	76
ENSMUSG00000061759	Armt1	Armt1	15	13	18	8	14	57	29	12	33	25	18	8	13	26	17	7	45	27	30	36	34	39	524
ENSMUSG00000015522	Arnt	Arnt	67	62	91	52	39	91	54	49	67	36	64	53	80	97	62	39	62	53	44	51	36	70	1319
ENSMUSG00000015709	Arnt2	Arnt2	14	12	19	9	11	34	19	24	25	40	15	10	20	14	17	14	40	8	19	13	16	44	437
ENSMUSG00000055116	Arntl	Arntl	48	23	61	40	31	41	28	35	47	38	38	36	70	33	15	23	33	41	40	29	16	45	811
ENSMUSG00000040187	Arntl2	Arntl2	3	1	9	3	2	9	1	9	1	7	1	4	4	4	1	2	4	4	16	2	4	2	93
ENSMUSG00000029621	Arpc1a	Arpc1a	107	97	154	87	91	152	95	83	108	89	113	104	189	144	149	72	121	96	125	103	96	133	2508
ENSMUSG00000029622	Arpc1b	Arpc1b	175	111	245	147	143	129	68	114	195	108	109	126	290	228	166	85	98	108	108	142	119	147	3161
ENSMUSG00000006304	Arpc2	Arpc2	258	181	311	209	184	263	127	134	235	180	257	210	456	430	282	187	171	127	190	192	151	207	4942
ENSMUSG00000029465	Arpc3	Arpc3	152	122	262	129	134	203	112	121	205	131	151	126	315	265	188	110	143	144	160	151	98	153	3575
ENSMUSG00000079426	Arpc4	Arpc4	90	57	150	93	76	185	91	73	149	108	125	76	176	144	107	60	124	114	111	101	86	151	2447
ENSMUSG00000008475	Arpc5	Arpc5	96	53	106	72	46	85	39	54	91	50	54	52	95	122	51	44	51	67	51	57	51	71	1458
ENSMUSG00000026755	Arpc5l	Arpc5l	45	58	93	46	50	75	54	44	67	45	76	56	114	96	63	51	61	50	59	64	42	78	1387
ENSMUSG00000039043	Arpin	Arpin	45	33	64	39	46	29	21	22	25	12	45	40	50	62	46	32	20	12	18	21	14	9	705
ENSMUSG00000007656	Arpp19	Arpp19	88	71	124	74	62	116	79	64	87	78	93	83	147	145	93	55	92	74	84	74	66	105	1954
ENSMUSG00000032503	Arpp21	Arpp21	2	3	8	2	3	10	9	0	14	6	17	2	8	6	3	5	2	3	23	2	3	11	142
ENSMUSG00000060890	Arr3	Arr3	0	0	0	0	0	5	2	1	4	3	0	2	0	0	1	0	2	1	2	0	1	3	27
ENSMUSG00000018909	Arrb1	Arrb1	107	49	123	80	58	59	48	69	62	37	75	70	113	100	69	58	43	81	82	82	60	60	1585
ENSMUSG00000060216	Arrb2	Arrb2	123	84	181	83	82	114	56	56	123	71	144	74	201	153	131	100	109	69	86	79	57	102	2278
ENSMUSG00000026972	Arrdc1	Arrdc1	68	61	133	62	55	107	64	54	95	55	108	76	124	99	93	66	86	63	68	73	71	71	1752
ENSMUSG00000002910	Arrdc2	Arrdc2	29	12	25	17	15	24	8	11	18	17	37	22	28	24	27	25	24	14	10	19	15	25	446
ENSMUSG00000074794	Arrdc3	Arrdc3	87	63	150	63	43	200	94	88	96	125	86	56	105	200	77	63	144	99	90	100	101	130	2260
ENSMUSG00000042659	Arrdc4	Arrdc4	96	68	97	66	56	65	41	40	34	41	86	51	114	142	94	39	54	38	34	44	45	38	1383
ENSMUSG00000073380	Arrdc5	Arrdc5	0	0	0	0	0	0	2	3	0	0	0	0	0	0	1	0	0	2	3	3	6	0	20
ENSMUSG00000022620	Arsa	Arsa	74	59	109	53	56	93	56	38	56	38	94	77	153	118	76	44	70	55	54	66	43	64	1546
ENSMUSG00000042082	Arsb	Arsb	37	13	53	12	31	50	19	19	33	21	36	29	42	26	28	20	23	28	30	22	20	30	622
ENSMUSG00000020604	Arsg	Arsg	6	4	13	7	8	7	11	7	12	12	4	8	2	12	5	3	3	9	8	16	5	5	167
ENSMUSG00000036412	Arsi	Arsi	0	1	3	1	4	0	2	1	2	1	2	4	3	0	3	0	1	3	3	1	1	1	37
ENSMUSG00000046561	Arsj	Arsj	5	1	1	0	0	0	0	1	0	0	1	0	1	0	1	1	0	0	0	1	0	0	13
ENSMUSG00000021592	Arsk	Arsk	14	10	33	11	17	27	14	14	9	16	20	13	30	26	9	12	20	11	10	19	13	16	364
ENSMUSG00000030996	Art1	Art1	2	0	1	1	2	1	1	0	1	0	0	1	0	1	1	0	0	1	0	1	0	0	14
ENSMUSG00000034842	Art3	Art3	12	6	17	5	10	11	4	4	6	11	7	6	20	11	9	14	3	7	7	4	6	10	190
ENSMUSG00000030217	Art4	Art4	4	7	12	2	10	9	8	5	17	8	8	8	10	11	5	6	13	13	11	6	15	10	198
ENSMUSG00000070424	Art5	Art5	1	8	8	5	1	7	9	5	6	4	3	5	18	6	6	1	0	7	4	4	2	3	113
ENSMUSG00000028539	Artn	Artn	12	5	14	9	3	7	5	6	1	4	19	6	11	10	11	9	7	1	0	2	2	6	150
ENSMUSG00000031982	Arv1	Arv1	7	10	12	6	7	20	10	6	15	8	7	5	7	12	7	8	15	8	9	13	11	12	215
ENSMUSG00000000325	Arvcf	Arvcf	45	50	111	31	50	117	83	54	85	61	77	64	121	100	67	57	108	65	71	71	55	114	1657
ENSMUSG00000035277	Arx	Arx	0	0	0	0	0	1	1	1	3	0	0	0	0	0	0	0	0	0	6	0	0	1	13
ENSMUSG00000048355	Arxes1	Arxes1	0	0	5	0	0	14	7	2	7	0	1	2	4	3	5	0	3	6	7	7	0	5	78
ENSMUSG00000048040	Arxes2	Arxes2	1	0	7	4	0	28	21	9	24	16	3	3	5	6	4	1	13	8	11	24	9	20	217
ENSMUSG00000003559	As3mt	As3mt	39	8	35	14	17	40	15	9	18	17	12	9	28	30	20	16	14	13	26	15	16	23	434
ENSMUSG00000031591	Asah1	Asah1	122	80	142	95	76	126	73	80	101	82	108	73	142	152	107	84	89	88	83	95	87	91	2176
ENSMUSG00000024887	Asah2	Asah2	37	23	48	21	28	43	26	43	21	48	38	27	31	31	27	20	24	39	27	41	37	34	714
ENSMUSG00000022377	Asap1	Asap1	59	45	81	36	29	116	39	44	70	41	53	28	84	65	49	33	67	47	47	47	49	60	1189
ENSMUSG00000052632	Asap2	Asap2	56	39	97	35	41	38	32	17	27	22	83	47	87	88	46	34	45	22	25	27	14	32	954
ENSMUSG00000036995	Asap3	Asap3	19	13	50	9	26	32	16	29	28	20	21	24	34	17	20	32	15	24	28	29	33	29	548
ENSMUSG00000026311	Asb1	Asb1	25	15	32	20	19	51	22	16	41	17	27	19	32	35	29	22	22	26	26	28	22	30	576
ENSMUSG00000033781	Asb13	Asb13	18	17	38	29	25	40	31	23	36	35	45	23	55	37	19	23	36	36	36	23	19	50	694
ENSMUSG00000021898	Asb14	Asb14	5	4	8	3	6	3	5	6	6	4	7	4	3	11	4	4	7	5	2	8	2	3	110
ENSMUSG00000034768	Asb16	Asb16	0	0	0	1	1	0	0	2	0	0	0	0	0	0	1	0	0	2	2	2	2	2	15
ENSMUSG00000021200	Asb2	Asb2	82	61	89	56	37	4	1	3	2	3	62	54	101	57	38	72	7	5	5	2	4	0	745
ENSMUSG00000020305	Asb3	Asb3	19	15	25	16	12	25	14	9	17	16	27	18	25	32	20	13	21	8	14	17	10	16	389
ENSMUSG00000042607	Asb4	Asb4	1	0	2	0	2	0	0	1	0	1	1	1	2	2	1	1	0	1	0	1	0	3	20
ENSMUSG00000031519	Asb5	Asb5	4	0	3	1	0	1	2	0	1	0	2	1	3	4	1	0	0	0	0	1	2	0	26
ENSMUSG00000039483	Asb6	Asb6	45	33	54	32	28	67	27	44	55	28	35	17	71	50	48	27	44	42	45	52	41	51	936
ENSMUSG00000030509	Asb7	Asb7	23	14	25	14	17	36	22	27	30	26	19	17	19	31	29	26	30	13	23	14	21	34	510
ENSMUSG00000048175	Asb8	Asb8	50	37	72	49	48	99	60	53	73	38	70	36	82	69	51	51	84	46	59	69	43	74	1313
ENSMUSG00000044475	Ascc1	Ascc1	31	25	49	20	23	104	59	52	70	62	44	30	51	53	33	30	84	54	64	71	43	69	1121
ENSMUSG00000020412	Ascc2	Ascc2	82	51	78	42	61	213	86	59	90	70	71	50	96	91	72	50	78	93	69	72	76	106	1756
ENSMUSG00000038774	Ascc3	Ascc3	71	57	97	42	50	96	61	44	58	54	76	57	95	106	72	53	54	62	58	66	48	76	1453
ENSMUSG00000020052	Ascl1	Ascl1	2	1	1	4	0	1	1	5	5	4	3	5	0	1	2	2	6	1	2	1	3	4	54
ENSMUSG00000009248	Ascl2	Ascl2	3	1	0	2	0	1	3	0	0	1	0	0	1	1	1	0	1	1	1	2	1	0	20
ENSMUSG00000035951	Ascl3	Ascl3	5	10	23	7	14	81	20	22	55	42	11	6	13	10	16	9	50	37	24	40	39	55	589
ENSMUSG00000085111	Ascl4	Ascl4	1	4	4	1	2	5	0	0	0	2	2	3	5	5	2	1	4	1	2	0	0	1	45
ENSMUSG00000019857	Asf1a	Asf1a	10	14	23	15	15	25	14	12	21	17	16	12	15	15	14	4	18	10	11	16	17	17	331
ENSMUSG00000005470	Asf1b	Asf1b	4	0	3	3	3	10	1	6	22	5	0	1	1	3	0	3	2	11	3	8	8	2	99
ENSMUSG00000020884	Asgr1	Asgr1	9	36	56	78	24	8	45	68	94	26	42	29	32	13	25	21	32	47	48	104	27	38	902
ENSMUSG00000040963	Asgr2	Asgr2	0	0	6	5	1	0	0	6	3	1	2	7	5	1	4	4	0	5	4	6	4	7	71
ENSMUSG00000028053	Ash1l	Ash1l	95	65	155	69	75	184	117	117	105	89	85	81	117	119	92	51	140	93	89	95	100	142	2275
ENSMUSG00000031575	Ash2l	Ash2l	41	34	91	42	37	75	50	42	60	45	54	41	64	68	53	32	55	56	48	62	42	55	1147
ENSMUSG00000023017	Asic1	Asic1	46	62	78	41	44	160	81	44	92	64	53	33	99	83	48	34	90	48	50	58	37	96	1441
ENSMUSG00000020704	Asic2	Asic2	2	6	5	3	1	0	6	1	6	1	2	7	11	4	2	2	4	3	6	4	9	4	89
ENSMUSG00000038276	Asic3	Asic3	4	2	4	2	1	8	0	4	5	3	3	2	1	3	1	2	11	2	1	1	1	6	67
ENSMUSG00000033007	Asic4	Asic4	0	1	0	1	1	0	0	1	3	1	1	1	2	1	0	0	0	0	2	0	1	0	16
ENSMUSG00000028008	Asic5	Asic5	3	0	4	6	2	0	0	0	0	0	3	4	2	6	0	5	0	0	0	0	0	0	35
ENSMUSG00000025533	Asl	Asl	38	28	77	40	41	46	26	31	45	27	47	46	82	47	57	25	26	32	24	50	43	38	916
ENSMUSG00000052456	Asna1	Asna1	79	57	138	65	82	164	93	114	124	79	63	63	153	112	77	64	137	80	94	133	90	143	2204
ENSMUSG00000029752	Asns	Asns	211	109	188	171	141	84	173	289	255	144	153	180	330	157	202	131	128	214	297	336	264	179	4336
ENSMUSG00000026095	Asnsd1	Asnsd1	2	2	1	1	0	2	3	3	3	5	5	2	6	4	2	5	6	2	10	5	0	5	74
ENSMUSG00000020774	Aspa	Aspa	9	2	5	4	4	3	4	2	5	2	7	0	8	9	9	3	3	3	5	2	3	9	101
ENSMUSG00000038704	Aspdh	Aspdh	0	0	0	1	0	1	0	1	0	0	0	0	1	1	1	0	0	2	2	1	0	1	12
ENSMUSG00000037686	Aspg	Aspg	2	0	3	2	1	4	6	0	5	6	2	1	4	5	4	1	4	1	5	1	1	2	60
ENSMUSG00000028207	Asph	Asph	103	55	124	55	82	98	57	50	46	54	110	80	127	157	95	93	66	39	67	61	49	77	1745
ENSMUSG00000046378	Asphd1	Asphd1	0	0	0	0	0	1	1	0	0	1	2	0	1	0	0	0	0	1	3	0	1	3	14
ENSMUSG00000029348	Asphd2	Asphd2	1	2	7	0	1	3	7	3	8	1	3	2	7	5	5	2	4	5	11	5	1	11	94
ENSMUSG00000033952	Aspm	Aspm	6	5	4	0	2	10	4	2	6	6	2	1	2	4	1	1	7	6	7	17	4	5	102
ENSMUSG00000021388	Aspn	Aspn	41	38	75	31	41	37	15	12	12	40	29	15	32	38	24	37	22	32	16	11	13	32	643
ENSMUSG00000033508	Asprv1	Asprv1	11	21	32	27	32	8	0	3	12	2	54	13	165	52	32	2	1	3	72	1	1	1	545
ENSMUSG00000025142	Aspscr1	Aspscr1	81	68	103	48	51	82	42	41	56	56	68	52	104	64	63	58	55	33	53	52	52	78	1360
ENSMUSG00000024654	Asrgl1	Asrgl1	38	33	90	83	35	53	42	66	43	24	21	65	111	77	87	20	17	47	65	67	55	32	1171
ENSMUSG00000076441	Ass1	Ass1	19	8	25	21	10	14	8	9	14	4	11	13	16	17	16	9	9	10	14	11	8	10	276
ENSMUSG00000032567	Aste1	Aste1	5	8	10	7	5	14	5	6	16	9	5	5	6	11	7	3	11	5	6	10	3	10	167
ENSMUSG00000026587	Astn1	Astn1	9	19	16	1	14	48	29	12	32	17	34	9	28	22	15	12	25	20	43	23	7	43	478
ENSMUSG00000028373	Astn2	Astn2	75	83	163	52	71	128	70	48	72	72	90	80	166	157	87	35	102	53	70	61	58	100	1893
ENSMUSG00000040250	Asun	Asun	41	32	46	30	18	71	41	35	43	30	52	32	50	47	42	24	54	44	44	43	32	52	903
ENSMUSG00000042548	Asxl1	Asxl1	51	20	93	37	24	99	45	49	66	47	57	28	39	54	55	35	68	45	45	57	52	60	1126
ENSMUSG00000037486	Asxl2	Asxl2	51	30	55	23	27	77	40	46	62	50	43	38	46	41	38	29	68	38	31	44	42	74	993
ENSMUSG00000045215	Asxl3	Asxl3	15	13	12	9	9	16	14	7	8	8	16	5	12	14	11	13	9	11	8	15	10	18	253
ENSMUSG00000013662	Atad1	Atad1	90	59	111	68	73	139	78	84	102	105	65	54	105	138	98	54	99	86	87	99	89	146	2029
ENSMUSG00000022360	Atad2	Atad2	13	3	11	11	7	21	6	17	31	8	7	9	6	12	8	7	6	21	8	20	7	10	249
ENSMUSG00000052812	Atad2b	Atad2b	14	6	19	7	11	32	11	11	12	18	15	8	4	12	12	4	8	12	6	13	13	16	264
ENSMUSG00000029036	Atad3a	Atad3a	37	15	52	17	27	63	18	41	32	26	33	22	52	44	42	30	38	25	37	26	29	44	750
ENSMUSG00000054514	Atad3aos	Atad3aos	2	1	2	0	0	6	2	0	2	0	1	0	0	1	1	1	1	3	1	0	1	1	26
ENSMUSG00000017550	Atad5	Atad5	7	6	9	2	9	23	6	10	9	14	3	4	9	10	4	5	9	13	11	8	4	13	188
ENSMUSG00000024426	Atat1	Atat1	33	29	59	21	23	43	34	36	42	32	59	20	57	48	34	18	55	49	23	43	34	52	844
ENSMUSG00000034958	Atcay	Atcay	20	23	50	28	18	65	40	21	50	32	48	31	57	48	37	29	50	25	59	26	35	73	865
ENSMUSG00000085779	Atcayos	Atcayos	3	0	0	2	0	1	0	1	2	0	4	2	4	3	1	1	1	0	0	2	1	1	29
ENSMUSG00000030850	Ate1	Ate1	67	55	88	51	42	104	60	63	57	65	61	47	72	90	62	46	86	51	59	52	51	95	1424
ENSMUSG00000023027	Atf1	Atf1	41	20	38	20	20	47	30	29	35	31	28	20	34	35	23	16	36	21	36	27	22	27	636
ENSMUSG00000027104	Atf2	Atf2	71	50	106	60	54	106	83	49	75	69	75	49	97	103	88	50	99	73	80	79	65	101	1682
ENSMUSG00000026628	Atf3	Atf3	22	13	14	12	8	4	1	1	7	4	10	4	23	22	6	6	5	2	4	6	2	5	181
ENSMUSG00000042406	Atf4	Atf4	225	184	329	205	171	394	282	266	373	201	275	184	440	268	256	190	293	226	327	385	256	378	6108
ENSMUSG00000038539	Atf5	Atf5	725	746	1239	479	676	2873	1738	768	1347	1556	1301	766	2071	1412	1065	616	2084	1027	1307	1182	987	2147	28112
ENSMUSG00000026663	Atf6	Atf6	136	83	169	88	97	205	131	103	141	123	143	104	222	203	155	105	137	125	110	115	120	147	2962
ENSMUSG00000015461	Atf6b	Atf6b	186	127	265	113	126	268	138	132	173	135	224	143	365	243	188	129	212	147	149	140	141	213	3957
ENSMUSG00000099083	Atf7	Atf7	128	81	146	78	95	243	126	109	123	113	133	71	136	117	105	81	171	119	115	118	110	161	2679
ENSMUSG00000030213	Atf7ip	Atf7ip	87	63	157	53	89	144	84	80	94	93	120	75	163	132	102	69	118	75	94	81	79	126	2178
ENSMUSG00000021619	Atg10	Atg10	6	1	14	8	1	18	17	10	6	9	2	10	16	26	18	8	11	17	5	6	11	13	233
ENSMUSG00000037204	Atg101	Atg101	44	24	31	26	32	44	31	14	47	31	36	30	42	33	38	24	28	19	36	34	29	38	711
ENSMUSG00000032905	Atg12	Atg12	49	32	70	44	48	109	56	45	82	52	64	39	91	81	60	36	71	45	56	57	36	81	1304
ENSMUSG00000027244	Atg13	Atg13	87	69	157	89	84	137	76	80	118	73	120	94	181	130	122	59	113	97	118	104	115	127	2350
ENSMUSG00000037526	Atg14	Atg14	26	25	39	22	15	43	30	24	25	28	25	22	34	43	31	17	35	28	24	33	25	41	635
ENSMUSG00000026289	Atg16l1	Atg16l1	43	50	66	37	27	67	43	38	50	32	45	34	60	54	47	37	46	36	53	53	47	70	1035
ENSMUSG00000047767	Atg16l2	Atg16l2	24	19	41	18	12	51	31	22	33	17	28	19	32	19	25	19	49	24	31	29	24	38	605
ENSMUSG00000024773	Atg2a	Atg2a	67	50	115	50	43	115	60	61	91	58	71	57	90	86	68	39	81	58	75	71	73	80	1559
ENSMUSG00000041341	Atg2b	Atg2b	82	64	98	60	65	168	104	85	82	90	94	71	123	136	90	52	118	80	103	86	98	117	2066
ENSMUSG00000022663	Atg3	Atg3	36	42	85	43	38	98	46	50	79	57	46	34	101	70	61	30	55	68	49	55	48	66	1257
ENSMUSG00000079418	Atg4a	Atg4a	8	0	10	12	3	16	6	6	6	8	4	6	6	11	11	2	2	2	6	4	7	6	142
ENSMUSG00000087119	Atg4a-ps	Atg4a-ps	13	5	15	7	6	12	9	5	5	2	4	14	16	18	11	12	5	7	7	8	9	7	197
ENSMUSG00000026280	Atg4b	Atg4b	53	50	126	57	45	116	79	64	87	74	68	52	108	73	80	57	78	60	82	90	66	114	1679
ENSMUSG00000028550	Atg4c	Atg4c	16	8	23	10	12	25	19	13	16	15	18	13	17	21	15	8	25	10	16	19	19	28	366
ENSMUSG00000002820	Atg4d	Atg4d	40	25	60	34	31	61	44	44	52	42	38	36	71	49	33	29	56	43	52	47	44	49	980
ENSMUSG00000038160	Atg5	Atg5	34	22	43	33	27	43	30	25	28	28	30	31	59	57	33	20	28	20	39	33	27	44	734
ENSMUSG00000030314	Atg7	Atg7	43	31	78	39	42	78	52	34	67	49	60	41	69	61	57	35	43	33	56	67	39	61	1135
ENSMUSG00000033124	Atg9a	Atg9a	40	30	74	19	25	67	40	42	52	39	66	29	49	45	51	28	42	37	45	45	28	68	961
ENSMUSG00000038295	Atg9b	Atg9b	2	6	14	7	7	0	1	7	2	3	20	4	16	7	9	2	1	2	5	6	3	0	124
ENSMUSG00000062031	Athl1	Athl1	76	62	117	59	61	56	46	71	46	34	87	71	129	129	83	68	75	72	60	70	74	72	1618
ENSMUSG00000026192	Atic	Atic	50	30	101	70	57	87	61	44	70	54	80	55	111	109	59	63	68	63	69	70	46	84	1501
ENSMUSG00000021066	Atl1	Atl1	8	4	12	6	15	10	4	6	5	6	11	5	15	17	16	3	7	7	5	4	7	12	185
ENSMUSG00000059811	Atl2	Atl2	73	49	101	52	43	175	94	93	120	72	80	45	98	103	56	52	132	103	123	127	96	170	2057
ENSMUSG00000024759	Atl3	Atl3	139	71	174	67	80	127	71	76	68	74	123	83	121	154	119	76	108	74	62	66	80	95	2108
ENSMUSG00000034218	Atm	Atm	25	24	27	9	19	36	18	36	22	21	21	15	21	25	22	27	27	32	16	27	27	42	539
ENSMUSG00000047388	Atmin	Atmin	77	57	112	62	71	126	79	64	87	67	109	64	140	130	77	54	120	72	68	89	77	136	1938
ENSMUSG00000004263	Atn1	Atn1	15	17	20	10	12	29	16	11	16	14	27	20	26	22	22	11	15	13	8	11	9	13	357
ENSMUSG00000037621	Atoh8	Atoh8	4	2	6	4	3	6	1	3	3	2	5	3	5	4	2	4	7	2	3	4	3	7	83
ENSMUSG00000018585	Atox1	Atox1	27	26	61	22	30	269	172	98	207	163	44	35	70	27	44	35	202	135	186	196	141	302	2492
ENSMUSG00000025324	Atp10a	Atp10a	32	21	60	15	18	33	18	21	31	26	36	20	30	26	24	24	27	23	27	27	26	31	596
ENSMUSG00000055415	Atp10b	Atp10b	2	1	2	0	0	13	2	2	2	1	1	1	2	8	0	0	3	2	2	1	2	1	48
ENSMUSG00000046808	Atp10d	Atp10d	94	90	162	65	62	516	308	165	234	269	78	119	188	155	132	91	300	192	201	230	237	360	4248
ENSMUSG00000031441	Atp11a	Atp11a	475	258	696	257	316	1249	653	615	620	609	447	325	503	525	427	257	1046	611	515	714	735	1090	12943
ENSMUSG00000037400	Atp11b	Atp11b	103	108	168	76	87	113	59	57	83	79	138	81	143	193	106	50	95	83	74	90	50	110	2146
ENSMUSG00000062949	Atp11c	Atp11c	31	26	41	22	15	32	13	24	20	24	20	16	42	29	16	7	18	26	21	29	28	28	528
ENSMUSG00000031862	Atp13a1	Atp13a1	95	71	142	88	68	132	105	129	144	102	97	113	174	119	103	76	103	107	145	166	126	150	2555
ENSMUSG00000036622	Atp13a2	Atp13a2	136	112	168	92	110	178	134	120	182	131	147	122	226	136	143	90	168	127	148	184	163	198	3215
ENSMUSG00000022533	Atp13a3	Atp13a3	122	76	212	113	86	143	110	151	118	91	113	111	146	141	145	87	122	125	132	177	131	157	2809
ENSMUSG00000038094	Atp13a4	Atp13a4	0	0	0	0	0	2	2	2	6	1	2	0	1	14	0	0	1	0	4	1	2	4	42
ENSMUSG00000048939	Atp13a5	Atp13a5	3	7	51	10	24	384	230	137	227	210	19	11	15	4	13	9	241	207	180	193	170	278	2623
ENSMUSG00000033161	Atp1a1	Atp1a1	2444	1666	3137	1664	1810	4662	2576	1858	2731	2595	2522	1701	3743	4541	2315	1665	3321	2211	2556	2768	2414	3864	58764
ENSMUSG00000007097	Atp1a2	Atp1a2	404	271	517	289	231	632	337	227	411	303	358	323	561	329	290	383	555	273	471	314	322	620	8421
ENSMUSG00000040907	Atp1a3	Atp1a3	24	8	35	17	14	16	36	34	145	22	7	13	28	34	14	17	9	26	252	18	15	104	888
ENSMUSG00000026576	Atp1b1	Atp1b1	737	619	1164	581	687	1856	1099	604	959	1070	1073	564	988	2013	685	508	1513	826	1011	985	794	1227	21563
ENSMUSG00000041329	Atp1b2	Atp1b2	233	127	240	147	122	73	40	42	52	38	196	148	287	200	162	176	52	43	129	34	38	90	2669
ENSMUSG00000032412	Atp1b3	Atp1b3	158	114	238	145	111	221	116	114	176	117	188	109	271	212	140	156	175	120	123	140	123	199	3466
ENSMUSG00000030730	Atp2a1	Atp2a1	1	0	0	0	1	37	1	2	0	3	1	1	2	0	0	1	2	0	1	1	0	1	55
ENSMUSG00000029467	Atp2a2	Atp2a2	2058	1230	2240	1328	1243	950	583	502	667	571	1726	1119	2208	1810	1328	1580	689	514	573	709	541	803	24972
ENSMUSG00000020788	Atp2a3	Atp2a3	1514	944	1712	970	923	283	399	815	629	278	864	1342	1962	892	1313	843	239	538	671	981	738	410	19260
ENSMUSG00000019943	Atp2b1	Atp2b1	168	136	240	136	115	219	131	128	153	102	164	120	228	286	184	98	182	101	153	132	107	184	3467
ENSMUSG00000030302	Atp2b2	Atp2b2	234	190	348	111	175	36	40	13	35	21	326	226	443	412	278	173	47	12	62	11	27	50	3270
ENSMUSG00000026463	Atp2b4	Atp2b4	220	123	244	115	111	143	59	33	90	58	189	113	268	196	137	130	66	55	48	66	53	87	2604
ENSMUSG00000032570	Atp2c1	Atp2c1	255	215	396	154	205	272	227	185	241	209	270	186	420	381	286	186	269	180	193	241	185	266	5422
ENSMUSG00000034112	Atp2c2	Atp2c2	9	9	40	11	18	124	58	34	58	84	16	7	20	8	10	13	100	49	60	56	50	85	919
ENSMUSG00000025428	Atp5a1	Atp5a1	1101	693	1295	686	694	1436	693	626	903	774	1040	821	1465	1245	905	703	980	683	922	1000	798	1025	20488
ENSMUSG00000025393	Atp5b	Atp5b	1197	902	1774	1060	894	1654	957	828	1188	1059	1288	947	2077	1683	1198	1017	1311	901	1162	1205	1007	1399	26708
ENSMUSG00000025781	Atp5c1	Atp5c1	215	162	281	178	135	240	146	134	163	200	233	171	339	290	195	169	208	176	205	215	128	247	4430
ENSMUSG00000003072	Atp5d	Atp5d	178	132	258	172	137	258	180	126	214	175	175	176	332	204	185	173	184	124	249	240	182	219	4273
ENSMUSG00000016252	Atp5e	Atp5e	102	67	158	99	65	132	78	106	138	98	93	99	203	122	109	90	120	86	149	144	110	162	2530
ENSMUSG00000000563	Atp5f1	Atp5f1	198	122	254	158	137	243	173	167	190	185	201	134	284	239	191	137	226	190	204	235	149	247	4264
ENSMUSG00000006057	Atp5g1	Atp5g1	57	32	68	27	23	42	26	27	34	33	29	28	40	31	34	29	22	22	35	51	31	33	754
ENSMUSG00000062683	Atp5g2	Atp5g2	16	13	32	14	11	39	13	10	28	19	17	14	41	20	20	24	23	23	35	29	34	23	498
ENSMUSG00000018770	Atp5g3	Atp5g3	261	174	374	212	188	300	192	181	250	241	238	205	448	303	253	204	238	168	260	278	198	309	5475
ENSMUSG00000034566	Atp5h	Atp5h	45	34	66	35	36	71	47	47	66	53	61	28	76	57	42	33	45	44	55	51	32	75	1099
ENSMUSG00000022890	Atp5j	Atp5j	142	94	176	113	103	133	98	85	143	110	140	108	194	170	139	129	107	120	131	147	107	181	2870
ENSMUSG00000038690	Atp5j2	Atp5j2	97	66	142	94	62	130	81	80	115	91	92	74	184	122	74	82	112	100	123	126	94	128	2269
ENSMUSG00000050856	Atp5k	Atp5k	65	62	118	72	88	129	85	66	97	76	99	100	193	106	85	73	105	61	128	99	76	134	2117
ENSMUSG00000038717	Atp5l	Atp5l	57	54	97	55	62	95	60	56	81	71	70	49	86	82	66	51	81	67	83	82	64	87	1556
ENSMUSG00000022956	Atp5o	Atp5o	89	69	138	74	77	110	72	65	113	76	106	97	178	112	100	86	104	56	101	90	75	109	2097
ENSMUSG00000054894	Atp5s	Atp5s	7	4	15	12	13	36	13	9	17	14	14	12	32	27	23	6	19	15	13	19	8	22	350
ENSMUSG00000057229	Atp5sl	Atp5sl	43	17	49	25	27	46	20	23	26	19	29	17	54	36	42	21	30	25	32	25	26	33	665
ENSMUSG00000019087	Atp6ap1	Atp6ap1	329	251	452	242	274	474	272	224	338	280	460	254	533	466	286	209	422	263	313	346	247	463	7398
ENSMUSG00000078958	Atp6ap1l	Atp6ap1l	0	0	1	0	0	0	0	0	1	0	0	1	0	1	1	0	0	0	8	0	0	2	15
ENSMUSG00000031007	Atp6ap2	Atp6ap2	192	157	350	184	165	269	176	165	210	176	210	154	307	314	198	160	221	170	214	204	195	233	4624
ENSMUSG00000019302	Atp6v0a1	Atp6v0a1	274	245	423	189	168	379	248	133	261	194	304	213	515	352	308	226	274	214	221	268	198	295	5902
ENSMUSG00000038023	Atp6v0a2	Atp6v0a2	79	38	113	55	39	109	59	64	82	52	54	53	98	79	52	54	80	56	70	72	82	89	1529
ENSMUSG00000038600	Atp6v0a4	Atp6v0a4	52	37	51	30	71	106	63	48	57	108	76	47	61	76	57	60	81	48	68	48	67	139	1451
ENSMUSG00000033379	Atp6v0b	Atp6v0b	96	89	154	116	67	209	135	120	159	122	128	109	174	157	120	96	174	113	177	145	134	207	3001
ENSMUSG00000024121	Atp6v0c	Atp6v0c	68	51	108	36	67	117	76	46	85	99	69	55	136	71	65	53	112	68	89	109	61	106	1747
ENSMUSG00000013160	Atp6v0d1	Atp6v0d1	167	160	287	130	101	252	157	149	190	157	165	148	335	223	181	123	210	136	173	145	122	225	3936
ENSMUSG00000028238	Atp6v0d2	Atp6v0d2	9	1	24	6	9	19	7	10	10	13	7	4	4	21	5	5	12	14	8	11	13	9	221
ENSMUSG00000015575	Atp6v0e	Atp6v0e	79	40	125	65	54	63	35	46	67	41	72	66	131	98	81	85	59	53	68	74	48	77	1527
ENSMUSG00000039347	Atp6v0e2	Atp6v0e2	56	47	98	39	40	167	110	47	100	74	108	69	153	98	81	54	146	91	159	90	63	137	2027
ENSMUSG00000052459	Atp6v1a	Atp6v1a	266	257	412	215	235	412	281	217	305	261	321	249	507	498	288	187	354	224	272	289	219	385	6654
ENSMUSG00000006269	Atp6v1b1	Atp6v1b1	203	134	303	142	143	283	199	163	226	208	193	178	221	257	190	105	291	117	127	208	148	283	4322
ENSMUSG00000006273	Atp6v1b2	Atp6v1b2	173	144	272	144	132	251	162	161	240	150	218	135	309	268	174	122	221	138	197	178	166	193	4148
ENSMUSG00000022295	Atp6v1c1	Atp6v1c1	76	46	106	66	56	98	56	60	90	79	85	63	112	104	74	48	79	65	76	65	46	90	1640
ENSMUSG00000020566	Atp6v1c2	Atp6v1c2	98	62	151	82	85	108	71	79	94	55	93	72	119	132	80	79	114	85	86	114	87	143	2089
ENSMUSG00000021114	Atp6v1d	Atp6v1d	78	53	145	72	71	212	88	80	113	113	110	73	139	140	85	67	119	113	125	99	99	134	2328
ENSMUSG00000019210	Atp6v1e1	Atp6v1e1	142	128	276	131	163	286	175	111	187	171	208	134	381	317	168	139	211	140	184	176	135	234	4197
ENSMUSG00000004285	Atp6v1f	Atp6v1f	46	29	41	33	31	52	32	23	51	24	37	29	60	46	43	15	26	30	47	32	28	41	796
ENSMUSG00000039105	Atp6v1g1	Atp6v1g1	33	32	65	40	39	100	47	36	62	56	60	50	89	74	43	34	81	48	72	66	44	87	1258
ENSMUSG00000024403	Atp6v1g2	Atp6v1g2	10	8	20	2	10	23	12	6	17	17	9	10	14	13	11	10	27	7	24	12	4	23	289
ENSMUSG00000026394	Atp6v1g3	Atp6v1g3	1	0	1	1	1	2	1	0	2	1	0	0	0	2	1	0	2	0	0	0	1	0	16
ENSMUSG00000033793	Atp6v1h	Atp6v1h	80	78	130	52	47	131	84	73	102	97	62	63	135	146	75	54	78	77	90	106	62	112	1934
ENSMUSG00000033792	Atp7a	Atp7a	18	7	14	3	11	35	18	20	13	20	12	7	6	13	9	6	34	19	14	19	11	37	346
ENSMUSG00000006567	Atp7b	Atp7b	12	15	41	9	22	211	143	98	154	132	26	26	9	9	18	27	188	104	100	112	123	228	1807
ENSMUSG00000037685	Atp8a1	Atp8a1	60	50	88	38	30	77	48	51	77	44	39	45	74	58	66	47	38	48	57	58	48	73	1214
ENSMUSG00000021983	Atp8a2	Atp8a2	17	12	23	6	19	32	16	12	22	26	29	11	32	30	26	12	29	24	27	26	16	29	476
ENSMUSG00000039529	Atp8b1	Atp8b1	56	21	69	36	21	13	12	40	17	21	29	35	51	41	46	35	20	15	31	20	28	15	672
ENSMUSG00000060671	Atp8b2	Atp8b2	52	49	79	27	45	58	41	27	55	44	50	26	74	68	36	34	49	36	40	38	37	58	1023
ENSMUSG00000003341	Atp8b3	Atp8b3	2	11	8	0	3	279	165	79	152	162	6	10	7	12	4	4	210	143	126	137	106	205	1831
ENSMUSG00000060131	Atp8b4	Atp8b4	81	62	105	38	54	40	24	16	52	24	98	70	134	152	104	49	22	25	19	21	21	19	1230
ENSMUSG00000028457	Atp8b5	Atp8b5	5	7	7	2	6	10	2	3	3	1	3	2	6	6	5	2	3	3	4	6	5	3	94
ENSMUSG00000027546	Atp9a	Atp9a	341	293	610	302	355	523	302	285	372	364	509	316	782	490	473	310	419	246	319	399	319	458	8787
ENSMUSG00000024566	Atp9b	Atp9b	57	36	73	43	30	99	36	50	64	54	51	45	76	64	63	33	65	46	66	58	50	86	1245
ENSMUSG00000028710	Atpaf1	Atpaf1	5	8	10	6	12	12	5	8	9	10	10	11	11	15	7	4	8	9	8	6	9	11	194
ENSMUSG00000042709	Atpaf2	Atpaf2	17	17	29	16	13	41	16	20	31	14	16	13	32	21	32	21	25	21	25	23	23	29	495
ENSMUSG00000054428	Atpif1	Atpif1	20	22	40	28	21	82	38	40	42	43	33	31	51	28	39	23	54	48	46	51	38	63	881
ENSMUSG00000032409	Atr	Atr	32	26	40	15	12	51	19	19	22	30	25	18	33	37	20	23	44	23	32	28	20	33	602
ENSMUSG00000013622	Atraid	Atraid	49	26	77	25	29	67	36	34	49	39	48	32	57	54	54	48	57	26	55	41	50	45	998
ENSMUSG00000025646	Atrip	Atrip	1	1	2	1	0	3	0	2	0	1	1	0	1	1	0	0	0	0	0	1	1	1	17
ENSMUSG00000027312	Atrn	Atrn	92	62	128	53	55	160	112	82	106	79	74	59	109	131	84	42	130	81	105	97	89	136	2066
ENSMUSG00000054843	Atrnl1	Atrnl1	49	32	61	38	40	35	21	22	38	22	52	39	55	62	32	30	27	23	25	28	26	24	781
ENSMUSG00000031229	Atrx	Atrx	133	100	223	95	130	255	159	148	161	142	157	111	187	207	138	95	223	168	140	157	127	204	3460
ENSMUSG00000046876	Atxn1	Atxn1	44	43	106	38	41	60	57	53	55	54	58	32	77	72	48	47	51	40	54	48	48	42	1168
ENSMUSG00000016541	Atxn10	Atxn10	117	105	192	74	97	194	105	85	141	130	150	100	212	172	130	99	159	93	129	128	114	153	2879
ENSMUSG00000069895	Atxn1l	Atxn1l	70	47	109	48	47	118	97	62	86	57	97	75	89	117	84	41	90	67	83	94	66	109	1753
ENSMUSG00000042605	Atxn2	Atxn2	63	53	95	39	65	115	75	64	62	64	86	63	105	96	80	40	84	64	59	75	58	99	1604
ENSMUSG00000032637	Atxn2l	Atxn2l	285	287	503	179	195	761	573	397	517	445	415	270	558	414	341	216	625	504	484	456	420	605	9450
ENSMUSG00000021189	Atxn3	Atxn3	30	12	30	20	20	44	19	26	29	25	22	16	26	26	27	16	30	23	23	31	19	32	546
ENSMUSG00000021738	Atxn7	Atxn7	56	39	80	25	35	95	44	53	53	43	55	33	46	64	35	37	55	46	51	67	35	73	1120
ENSMUSG00000020564	Atxn7l1	Atxn7l1	30	15	36	17	15	42	29	30	26	31	27	18	38	32	31	14	40	29	21	27	20	33	601
ENSMUSG00000048997	Atxn7l2	Atxn7l2	11	10	13	10	8	26	15	18	17	11	11	8	18	12	13	8	18	17	14	15	13	20	306
ENSMUSG00000059995	Atxn7l3	Atxn7l3	97	89	125	75	67	122	80	77	117	88	86	83	145	134	92	54	116	100	105	86	68	142	2148
ENSMUSG00000074748	Atxn7l3b	Atxn7l3b	173	160	362	136	155	427	267	185	306	224	255	166	385	321	210	146	333	218	284	223	206	366	5508
ENSMUSG00000059820	AU019823	AU019823	32	15	34	20	20	55	26	17	38	35	24	21	36	42	26	21	43	32	35	20	26	47	665
ENSMUSG00000097415	AU020206	AU020206	20	6	13	21	9	23	5	13	14	8	9	20	16	24	12	8	2	15	11	12	7	8	276
ENSMUSG00000051669	AU021092	AU021092	43	53	103	58	63	581	300	179	360	289	81	73	66	115	108	34	439	240	164	231	252	373	4205
ENSMUSG00000078584	AU022252	AU022252	8	18	23	12	15	35	16	14	19	22	27	9	27	18	22	13	21	9	24	28	9	24	413
ENSMUSG00000097209	AU022754	AU022754	0	0	2	2	0	6	1	2	0	0	0	2	2	1	1	0	3	3	2	1	3	5	36
ENSMUSG00000028830	AU040320	AU040320	106	72	153	71	83	160	106	89	105	91	125	89	137	134	86	91	106	101	96	114	101	99	2315
ENSMUSG00000091523	AU040972	AU040972	84	70	198	80	197	150	55	94	85	155	200	120	182	96	192	126	148	119	64	124	90	131	2760
ENSMUSG00000078435	AU041133	AU041133	0	1	2	0	0	3	0	0	1	0	0	0	1	3	0	1	0	0	0	1	0	0	13
ENSMUSG00000021460	Auh	Auh	55	45	101	57	54	70	44	60	63	41	68	63	128	88	78	45	57	43	61	68	52	71	1412
ENSMUSG00000068328	Aup1	Aup1	114	71	165	112	82	191	105	122	144	123	104	92	194	164	113	68	130	107	137	144	113	142	2737
ENSMUSG00000027496	Aurka	Aurka	4	1	14	3	4	14	5	11	10	12	6	3	12	6	5	2	5	12	14	8	6	13	170
ENSMUSG00000065990	Aurkaip1	Aurkaip1	54	38	64	30	31	69	42	45	68	41	51	39	84	44	49	36	44	36	50	45	37	53	1050
ENSMUSG00000020897	Aurkb	Aurkb	2	0	2	0	1	7	1	7	16	6	3	1	2	6	0	1	2	2	7	11	2	3	82
ENSMUSG00000029673	Auts2	Auts2	79	84	123	43	75	165	132	115	133	107	71	53	92	104	49	54	130	81	75	137	76	197	2175
ENSMUSG00000087519	AV039307	AV039307	2	1	2	1	1	1	1	0	1	0	0	1	0	1	1	1	1	0	1	0	4	0	20
ENSMUSG00000108461	AV356131	AV356131	3	1	4	2	2	3	4	2	4	3	8	1	5	3	2	3	4	1	3	1	2	8	69
ENSMUSG00000003604	Aven	Aven	10	7	11	6	9	14	6	5	15	2	8	10	6	9	10	5	15	9	11	12	6	12	198
ENSMUSG00000025432	Avil	Avil	1	0	2	4	0	6	1	2	3	2	1	3	7	4	0	5	7	4	6	7	7	2	74
ENSMUSG00000029787	Avl9	Avl9	82	41	152	54	67	128	65	61	68	67	100	57	109	129	77	68	75	55	66	62	57	112	1752
ENSMUSG00000037727	Avp	Avp	0	0	0	0	0	8	2	0	0	0	1	0	1	0	0	0	2	3	7	4	0	1	29
ENSMUSG00000018821	Avpi1	Avpi1	25	8	38	24	12	10	6	12	13	18	23	13	38	32	22	18	14	7	8	18	19	18	396
ENSMUSG00000020123	Avpr1a	Avpr1a	1	1	1	2	1	1	1	1	1	0	1	1	1	0	0	1	0	1	2	1	1	1	20
ENSMUSG00000031390	Avpr2	Avpr2	1	0	1	1	0	0	0	0	1	0	0	1	1	1	2	0	0	1	2	1	0	0	13
ENSMUSG00000078349	AW011738	AW011738	6	2	3	0	1	13	4	3	0	2	2	0	2	3	1	1	0	4	3	4	5	3	62
ENSMUSG00000075010	AW112010	AW112010	34	5	32	11	4	27	2	4	16	1	16	13	17	15	12	4	3	13	13	4	16	4	266
ENSMUSG00000074166	AW146154	AW146154	7	2	2	2	5	9	4	5	2	0	10	3	8	5	6	3	7	9	2	2	3	10	106
ENSMUSG00000039182	AW209491	AW209491	15	10	32	19	16	27	17	20	24	24	22	4	37	28	24	10	22	20	29	16	26	26	468
ENSMUSG00000041935	AW549877	AW549877	77	44	87	38	45	109	47	62	82	52	63	49	76	66	69	46	70	64	65	67	67	89	1434
ENSMUSG00000038112	AW551984	AW551984	1	3	8	0	4	1	1	0	0	3	3	2	10	6	4	1	1	0	2	3	2	3	58
ENSMUSG00000033632	AW554918	AW554918	14	14	21	8	12	27	20	12	5	12	19	11	19	19	14	5	15	8	10	14	15	23	317
ENSMUSG00000085998	AW822252	AW822252	5	2	1	2	0	2	3	2	3	1	0	1	7	1	0	2	1	0	3	2	3	2	43
ENSMUSG00000031220	Awat2	Awat2	0	0	0	0	0	1	3	1	0	4	0	0	1	0	0	0	2	0	2	2	2	0	18
ENSMUSG00000024182	Axin1	Axin1	72	64	109	58	61	113	61	59	86	65	102	58	120	109	68	74	98	57	69	83	70	98	1754
ENSMUSG00000000142	Axin2	Axin2	38	19	45	23	18	42	33	41	28	20	31	28	26	33	22	18	44	19	17	38	26	37	646
ENSMUSG00000002602	Axl	Axl	232	119	191	124	123	156	59	63	74	60	134	96	211	196	143	96	89	67	64	70	81	100	2548
ENSMUSG00000037053	Azgp1	Azgp1	60	57	138	62	45	70	87	103	97	69	73	122	98	98	147	41	137	95	114	120	113	102	2048
ENSMUSG00000039285	Azi2	Azi2	87	50	85	49	39	108	52	49	75	47	70	42	97	92	68	53	81	46	53	79	49	93	1464
ENSMUSG00000037458	Azin1	Azin1	227	157	331	192	131	220	168	246	254	162	172	139	300	289	241	182	181	162	202	207	188	254	4605
ENSMUSG00000028789	Azin2	Azin2	28	23	51	21	37	29	18	12	17	34	30	26	61	53	23	30	22	12	20	16	15	10	588
ENSMUSG00000100005	B130024G19Rik	B130024G19Rik	3	4	2	1	2	0	0	3	0	4	2	8	4	7	2	2	0	3	3	4	2	2	58
ENSMUSG00000086502	B130055M24Rik	B130055M24Rik	0	0	2	0	0	1	1	2	2	3	0	0	1	2	0	0	3	1	1	0	1	2	22
ENSMUSG00000097547	B230110C06Rik	B230110C06Rik	0	0	1	0	1	1	1	0	1	1	0	0	0	0	1	0	1	1	1	0	0	2	12
ENSMUSG00000103925	B230112G18Rik	B230112G18Rik	2	1	2	1	1	0	1	0	0	2	2	2	1	5	5	0	0	0	0	1	0	0	26
ENSMUSG00000027165	B230118H07Rik	B230118H07Rik	30	12	43	19	15	51	26	33	35	38	24	22	29	28	28	20	32	32	34	24	30	55	660
ENSMUSG00000086003	B230206L02Rik	B230206L02Rik	2	0	11	2	1	2	1	3	5	1	6	3	7	1	1	4	0	0	0	1	2	2	55
ENSMUSG00000097378	B230208H11Rik	B230208H11Rik	1	0	0	0	2	0	1	2	1	0	0	0	0	1	0	1	1	0	0	1	1	1	13
ENSMUSG00000089706	B230216N24Rik	B230216N24Rik	3	4	3	0	0	4	5	1	3	2	2	1	3	4	4	0	3	4	1	1	1	2	51
ENSMUSG00000050538	B230217C12Rik	B230217C12Rik	6	7	28	6	6	13	13	5	13	7	20	9	45	17	16	8	22	3	15	8	5	14	286
ENSMUSG00000097785	B230217O12Rik	B230217O12Rik	3	1	1	0	0	2	0	0	1	0	0	1	4	3	2	3	0	0	0	2	0	4	27
ENSMUSG00000045767	B230219D22Rik	B230219D22Rik	125	78	174	94	93	188	100	86	121	112	136	98	154	140	128	92	164	105	101	101	111	159	2660
ENSMUSG00000051844	B230319C09Rik	B230319C09Rik	2	1	3	3	1	1	0	0	2	0	2	1	6	3	0	1	1	0	1	3	0	2	33
ENSMUSG00000097509	B230322F03Rik	B230322F03Rik	1	3	1	0	0	0	0	0	0	1	1	2	2	3	1	0	0	0	0	0	0	1	16
ENSMUSG00000104597	B230334C09Rik	B230334C09Rik	0	1	1	0	2	0	0	0	4	0	0	0	0	0	0	1	0	1	14	0	0	3	27
ENSMUSG00000097800	B230344G16Rik	B230344G16Rik	1	0	1	1	0	0	1	2	0	1	0	0	1	1	1	1	0	0	0	0	0	1	12
ENSMUSG00000086350	B230369F24Rik	B230369F24Rik	10	8	13	4	9	47	26	18	26	36	17	7	17	20	9	9	49	22	20	25	30	55	477
ENSMUSG00000060802	B2m	B2m	1965	403	1095	870	523	1885	143	336	616	254	571	1082	1259	1415	740	365	289	905	448	481	508	288	16441
ENSMUSG00000048406	B330016D10Rik	B330016D10Rik	7	6	9	3	9	13	14	8	6	5	14	5	11	10	7	10	14	9	4	10	5	15	194
ENSMUSG00000043300	B3galnt1	B3galnt1	22	28	29	23	30	27	26	14	45	24	55	24	58	68	33	27	30	19	29	17	25	36	689
ENSMUSG00000039242	B3galnt2	B3galnt2	23	23	42	27	13	25	18	27	28	16	33	31	40	42	27	26	31	21	18	29	22	31	593
ENSMUSG00000034780	B3galt1	B3galt1	4	3	2	0	0	1	2	0	4	0	0	1	4	1	5	1	0	2	4	0	0	2	36
ENSMUSG00000033849	B3galt2	B3galt2	4	5	29	4	15	36	11	16	7	15	10	15	8	1	8	13	20	11	11	16	20	14	289
ENSMUSG00000067370	B3galt4	B3galt4	15	6	12	16	14	5	4	15	11	11	17	14	25	8	13	14	12	11	10	7	6	8	254
ENSMUSG00000074892	B3galt5	B3galt5	1	7	57	4	3	1	1	4	2	1	10	7	19	4	31	7	7	6	5	7	5	9	198
ENSMUSG00000050796	B3galt6	B3galt6	7	15	17	6	5	14	15	7	8	9	14	13	21	14	14	7	14	6	19	12	7	17	261
ENSMUSG00000045994	B3gat1	B3gat1	3	6	7	2	5	16	8	8	6	12	3	2	1	9	9	2	5	7	10	4	5	11	141
ENSMUSG00000026156	B3gat2	B3gat2	3	1	1	0	3	1	2	3	2	1	6	0	2	1	1	1	0	0	2	1	1	2	34
ENSMUSG00000071649	B3gat3	B3gat3	83	65	146	75	66	130	96	77	111	88	124	71	195	128	105	79	113	85	103	105	97	121	2263
ENSMUSG00000051950	B3glct	B3glct	11	5	26	8	5	18	3	7	7	6	7	6	16	15	9	13	10	6	9	6	7	7	207
ENSMUSG00000051650	B3gnt2	B3gnt2	6	11	6	4	9	0	2	0	2	1	14	5	14	12	8	10	6	2	0	1	2	2	117
ENSMUSG00000031803	B3gnt3	B3gnt3	8	3	25	14	9	7	2	3	1	3	15	8	12	19	4	3	2	0	1	4	1	6	150
ENSMUSG00000022686	B3gnt5	B3gnt5	48	28	41	32	15	7	0	0	1	2	21	11	34	61	27	19	2	6	1	4	5	1	366
ENSMUSG00000074004	B3gnt6	B3gnt6	4	1	0	0	0	1	0	0	1	0	1	1	0	1	0	0	3	0	0	0	1	0	14
ENSMUSG00000079445	B3gnt7	B3gnt7	9	13	17	7	9	12	7	12	11	6	9	17	22	12	9	9	24	9	8	12	3	18	255
ENSMUSG00000059479	B3gnt8	B3gnt8	38	38	90	31	33	78	35	19	38	26	52	58	145	108	67	29	53	34	40	20	27	41	1100
ENSMUSG00000069920	B3gnt9	B3gnt9	11	11	21	5	7	12	9	3	8	7	7	7	11	11	5	8	5	8	11	7	9	5	188
ENSMUSG00000046605	B3gntl1	B3gntl1	23	16	27	13	10	28	18	8	12	18	29	16	29	23	12	11	16	15	16	14	11	9	374
ENSMUSG00000046415	B430212C06Rik	B430212C06Rik	0	1	0	0	0	3	2	0	0	2	2	1	0	1	1	0	3	0	2	1	2	1	22
ENSMUSG00000043740	B430306N03Rik	B430306N03Rik	7	2	4	1	2	7	1	5	17	8	5	2	7	6	5	2	3	2	2	4	4	2	98
ENSMUSG00000006731	B4galnt1	B4galnt1	99	41	162	66	56	88	20	76	89	71	73	100	152	82	126	66	53	71	72	64	64	57	1748
ENSMUSG00000013418	B4galnt2	B4galnt2	40	18	49	8	32	2	5	1	5	1	27	29	35	41	48	24	2	2	0	0	2	4	375
ENSMUSG00000041372	B4galnt3	B4galnt3	179	96	183	171	110	422	226	218	273	194	162	155	186	121	102	78	181	212	305	260	191	220	4245
ENSMUSG00000055629	B4galnt4	B4galnt4	8	16	25	12	15	19	12	12	16	12	12	11	25	17	11	6	28	11	19	17	11	23	338
ENSMUSG00000028413	B4galt1	B4galt1	158	119	269	107	117	159	84	93	109	93	190	106	257	260	158	97	113	104	96	122	72	112	2995
[truncated: 18,401 more rows]
