# Supplementary material for: Transcriptomic and Proteomic Profiling Revealed High Proportions of Odorant Binding and Antimicrobial Defense Proteins in Olfactory Tissues of the House Mouse
Source: Front Genet. 2018 Feb 5;9:26. doi: 10.3389/fgene.2018.00026 (PMC5807349; doi:10.3389/fgene.2018.00026)
Supplement: DATA SHEET 2 — Original data from LC-MS/MS containing signal intensities and peptide/protein parameters and protein IDs from Uniprot. [file Data_Sheet_2.XLSX]

## Sheet: Sheet1
Duplicate1	Duplicate2	F1	Duplicate1	Duplicate2	F2	Duplicate1	Duplicate2	F3	Duplicate1	Duplicate2	F4	Duplicate1	Duplicate2	F5	Duplicate1	Duplicate2	M1	Duplicate1	Duplicate2	M2	Duplicate1	Duplicate2	M3	Duplicate1	Duplicate2	M4	Duplicate1	Duplicate2	M5	C: Only identified by site	C: Reverse	C: Potential contaminant	N: Peptides	N: Razor + unique peptides	N: Unique peptides	N: Sequence coverage [%]	N: Unique + razor sequence coverage [%]	N: Unique sequence coverage [%]	N: Mol. weight [kDa]	N: Q-value	N: Score	N: Intensity	N: MS/MS Count	T: Protein IDs	T: Majority protein IDs	T: Fasta headers
55924000	82566000	69245000	277210000	306110000	291660000	149240000	140350000	144795000	130340000	137580000	133960000	47543000	42216000	44879500	6929700	7498000	7213850	30880000	31896000	31388000	125220000	117010000	121115000	40074000	45992000	31388000	10215000	11314000	31388000			+	28	20	11	66.9	58.6	37.3	49.493	0	323.31	1796100000	301	CON__A2A4G1;sp|Q61414|K1C15_MOUSE	CON__A2A4G1;sp|Q61414|K1C15_MOUSE	>A2A4G1 TREMBL:A2A4G1 Tax_Id=10090 Gene_Symbol=Krt15 Keratin complex 1, acidic, gene 15;>sp|Q61414|K1C15_MOUSE Keratin, type I cytoskeletal 15 OS=Mus musculus GN=Krt15 PE=1 SV=2
0	0	0	0	0	0	375030	0	187515	0	0	0	0	0	0	0	0	0	0	0	0	4190200	5862600	5026400	351840	423610	0	0	0	0			+	9	2	0	28.8	6.5	0	47.117	0	13.159	11203000	4	sp|Q61765|K1H1_MOUSE;CON__A2A5Y0	sp|Q61765|K1H1_MOUSE;CON__A2A5Y0	>sp|Q61765|K1H1_MOUSE Keratin, type I cuticular Ha1 OS=Mus musculus GN=Krt31 PE=1 SV=2;>A2A5Y0 TREMBL:A2A5Y0 Tax_Id=10090 Gene_Symbol=Krt31 keratin complex 1, acidic, gene 1
0	329340	164670	0	0	0	1075300	160600	617950	0	0	0	0	0	0	0	0	0	0	0	0	0	0	0	0	0	0	0	0	0			+	12	2	2	30.9	7	7	53.5	0	14.355	1565200	2	CON__O43790	CON__O43790	>O43790 SWISS-PROT:O43790 Keratin, type II cuticular Hb6 (Hair keratin, type II Hb6) (ghHb6) - Homo sapiens (Human).
585500	1420300	1002900	171220	0	85610	16194000	18759000	17476500	0	0	0	0	0	0	1658600	3150600	2404600	122770	0	61385	10342000	12985000	11663500	0	0	61385	0	0	61385			+	13	12	0	35.6	33.9	0	45.935	0	90.559	65388000	29	CON__O76009;CON__Q6NTB9	CON__O76009;CON__Q6NTB9	>O76009 SWISS-PROT:O76009 Keratin, type I cuticular HA3-I (Hair keratin, type I HA3-I);>Q6NTB9 TREMBL:Q6NTB9 Type I hair keratin 3A - Homo sapiens (Human).
0	0	0	0	0	0	1784400	1235600	1510000	485740	887980	686860	1096500	0	548250	256670	0	128335	0	0	0	0	0	0	0	0	0	0	0	0			+	5	3	2	12.4	7.9	5.1	52.247	0	41.5	5747000	9	CON__O76013	CON__O76013	>O76013 SWISS-PROT:O76013 Keratin, type I cuticular HA6 (Hair keratin, type I HA6)
5426400	5791000	5608700	4158000	7567200	5862600	12230000	14336000	13283000	11134000	11408000	11271000	4306200	7937900	6122050	7874300	12919000	10396650	7319000	8034900	7676950	8736500	6594500	7665500	11245000	14583000	7676950	8365500	4027200	7676950			+	5	5	5	40.7	40.7	40.7	14.186	0	77.683	173990000	38	CON__P00711	CON__P00711	>P00711 SWISS-PROT:P00711 Alpha-lactalbumin - Bos taurus (Bovine).
449710000	370340000	410025000	951350000	1080800000	1016075000	601980000	258310000	430145000	1135300000	870130000	1002715000	490460000	647590000	569025000	558210000	300140000	429175000	851550000	672490000	762020000	497450000	875080000	686265000	493360000	521120000	762020000	931440000	781690000	762020000			+	7	7	7	43.3	43.3	43.3	24.409	0	156.06	13339000000	133	CON__P00761	CON__P00761	>P00761 SWISS-PROT:P00761|TRYP_PIG Trypsin - Sus scrofa (Pig).
0	0	0	0	0	0	0	56287	28143.5	0	0	0	0	0	0	0	0	0	9917300	7585600	8751450	0	0	0	625340	799340	8751450	247840	325050	8751450			+	2	2	2	17.6	17.6	17.6	15.184	0	14.57	19557000	4	CON__P01966	CON__P01966	>P01966 SWISS-PROT:P01966 (Bos taurus) Hemoglobin subunit alpha
34293000	37684000	35988500	100710000	119000000	109855000	72152000	67330000	69741000	62050000	53661000	57855500	28897000	33037000	30967000	69530000	67736000	68633000	81398000	88116000	84757000	89247000	99348000	94297500	171360000	210160000	84757000	106110000	93619000	84757000			+	39	24	2	64.4	44.1	7.2	51.621	0	323.31	1685400000	311	CON__P02533	CON__P02533	>P02533 SWISS-PROT:P02533 Tax_Id=9606 Gene_Symbol=KRT14 Keratin, type I cytoskeletal 14
79045000	93950000	86497500	169950000	208490000	189220000	137150000	133000000	135075000	212030000	275380000	243705000	212130000	218530000	215330000	68631000	86138000	77384500	99343000	120990000	110166500	289500000	374860000	332180000	143790000	181220000	110166500	128910000	115450000	110166500			+	28	20	18	48.4	40.2	38.4	57.769	0	323.31	3348500000	300	sp|P02535|K1C10_MOUSE;CON__P02535-1	sp|P02535|K1C10_MOUSE;CON__P02535-1	>sp|P02535|K1C10_MOUSE Keratin, type I cytoskeletal 10 OS=Mus musculus GN=Krt10 PE=1 SV=3;>P02535-1 SWISS-PROT:P02535-1 Tax_Id=10090 Gene_Symbol=Krt10 Isoform 1 of Keratin, type I cytoskeletal 10
4195800	4886800	4541300	24546000	22975000	23760500	20176000	14291000	17233500	12679000	10914000	11796500	5841100	3261200	4551150	14569000	11783000	13176000	25272000	22309000	23790500	8082200	6401500	7241850	78351000	57979000	23790500	15135000	14247000	23790500			+	43	4	2	61.9	8.2	3.5	60.044	0	31.108	377900000	55	CON__P02538;CON__Q9H552	CON__P02538	>P02538 SWISS-PROT:P02538 Tax_Id=9606 Gene_Symbol=KRT6A Keratin, type II cytoskeletal 6A
26296000	48058000	37177000	64071000	38067000	51069000	29263000	64834000	47048500	92841000	115500000	104170500	49658000	46437000	48047500	96369000	87448000	91908500	85707000	46228000	65967500	94681000	86662000	90671500	157820000	188780000	65967500	116830000	110990000	65967500			+	10	10	10	48.7	48.7	48.7	22.975	0	82.206	1646500000	108	CON__P02662	CON__P02662	>P02662 SWISS-PROT:P02662 Alpha-S1-casein - Bos taurus (Bovine).
11461000	8451400	9956200	5994500	12695000	9344750	17535000	19809000	18672000	21597000	26148000	23872500	9708400	10555000	10131700	22392000	31320000	26856000	13678000	17203000	15440500	11429000	12440000	11934500	33623000	40316000	15440500	9656800	14869000	15440500			+	6	6	6	27.5	27.5	27.5	24.348	0	56.875	350880000	57	CON__P02663	CON__P02663	>P02663 SWISS-PROT:P02663 Alpha-S2-casein [Contains: Casocidin-1 - Bos taurus (Bovine).
942710	783520	863115	1051100	1487900	1269500	1887300	957220	1422260	898720	765410	832065	540660	417900	479280	1182000	3133400	2157700	948050	1368400	1158225	1462800	1546300	1504550	1996200	4689000	1158225	2544800	1541000	1158225			+	3	3	3	23.4	23.4	23.4	23.583	0	161.1	30144000	23	CON__P02666	CON__P02666	>P02666 SWISS-PROT:P02666 Beta-casein - Bos taurus (Bovine).
5573500	6506000	6039750	15859000	14315000	15087000	21184000	34149000	27666500	28756000	33843000	31299500	9043100	15032000	12037550	15383000	25762000	20572500	16993000	21942000	19467500	28752000	25843000	27297500	22309000	33623000	19467500	21453000	23008000	19467500			+	7	7	7	48.5	48.5	48.5	18.974	0	106.3	419330000	80	CON__P02668	CON__P02668	>P02668 SWISS-PROT:P02668 Kappa-casein [Contains: Casoxin C;Casoxin 6;Casoxin A;Casoxin B;Casoplatelin] - Bos taurus (Bovine).
37328000	61090000	49209000	62690000	51207000	56948500	68447000	88256000	78351500	98716000	62953000	80834500	54000000	55842000	54921000	135080000	119380000	127230000	83603000	70838000	77220500	80011000	83653000	81832000	121270000	115750000	77220500	91119000	132070000	77220500			+	9	9	9	50	50	50	18.281	0	323.31	1673300000	98	CON__P02754	CON__P02754	>P02754 SWISS-PROT:P02754 Beta-lactoglobulin - Bos taurus (Bovine).
3774000	14457000	9115500	2404400	3898400	3151400	6816000	11456000	9136000	540920	72819000	36679960	14633000	12462000	13547500	4661400	7606700	6134050	10216000	78286000	44251000	2699700	82834000	42766850	68752000	64828000	44251000	231130000	214560000	44251000			+	37	34	31	59.8	58.3	54.4	69.366	0	251.62	908830000	125	CON__P02768-1	CON__P02768-1	>P02768-1 SWISS-PROT:P02768-1 Tax_Id=9606 Gene_Symbol=ALB Isoform 1 of Serum albumin precursor
2856600	2966200	2911400	14689000	36404000	25546500	12079000	15323000	13701000	127150000	143980000	135565000	2797200	6514900	4656050	2486400	2095300	2290850	28367000	52671000	40519000	63520000	95436000	79478000	21961000	23730000	40519000	5030100	4077800	40519000			+	9	5	5	16	9.7	9.7	69.293	0	92.682	664130000	44	CON__P02769	CON__P02769	>P02769 SWISS-PROT:P02769 (Bos taurus) Bovine serum albumin precursor
51032000	50809000	50920500	205200000	184590000	194895000	137700000	130430000	134065000	115080000	94801000	104940500	49506000	66389000	57947500	111920000	92465000	102192500	129040000	131800000	130420000	122680000	121920000	122300000	366130000	398580000	130420000	84690000	87445000	130420000			+	44	35	2	62.9	51.4	4.8	59.998	0	323.31	2732200000	412	CON__P04259	CON__P04259	>P04259 SWISS-PROT:P04259 Tax_Id=9606 Gene_Symbol=KRT6B Keratin, type II cytoskeletal 6B
390660000	503330000	446995000	1007900000	986330000	997115000	1328900000	1073200000	1201050000	914650000	756410000	835530000	603940000	976220000	790080000	1107100000	1371900000	1239500000	1622900000	1820900000	1721900000	1260400000	1534200000	1397300000	1344900000	2551700000	1721900000	1744500000	1731500000	1721900000			+	48	47	32	61.6	61.6	49.1	66.017	0	323.31	24631000000	950	CON__P04264	CON__P04264	>P04264 SWISS-PROT:P04264 Tax_Id=9606 Gene_Symbol=KRT1 Keratin, type II cytoskeletal 1
18759000	14840000	16799500	101550000	103970000	102760000	51520000	50089000	50804500	98684000	67338000	83011000	22408000	17505000	19956500	2675800	4283000	3479400	18460000	20094000	19277000	66224000	80554000	73389000	23784000	26787000	19277000	9683700	10030000	19277000			+	32	27	21	57.3	50.9	41.5	56.283	0	323.31	809240000	220	sp|P07744|K2C4_MOUSE;CON__P07744	sp|P07744|K2C4_MOUSE;CON__P07744	>sp|P07744|K2C4_MOUSE Keratin, type II cytoskeletal 4 OS=Mus musculus GN=Krt4 PE=1 SV=2;>P07744 SWISS-PROT:P07744 Tax_Id=10090 Gene_Symbol=Krt4 Keratin, type II cytoskeletal 4
156420	156900	156660	16210000	11984000	14097000	8126600	9622100	8874350	8534300	8266400	8400350	3226800	3627800	3427300	263820	263560	263690	2983400	2759000	2871200	8740400	6998900	7869650	4378100	2649500	2871200	1118000	1219500	2871200			+	14	1	1	25.8	2.2	2.2	44.091	0.0069444	8.8861	101280000	18	CON__P08727	CON__P08727	>P08727 SWISS-PROT:P08727 Tax_Id=9606 Gene_Symbol=KRT19 Keratin, type I cytoskeletal 19
1090100	1810100	1450100	0	0	0	4139000	4998100	4568550	0	0	0	0	0	0	0	0	0	0	0	0	243530	283170	263350	0	0	0	0	0	0			+	8	2	1	16.8	5.1	2.6	51.385	0	12.889	12564000	2	CON__Q3KNV1;CON__P08729	CON__Q3KNV1;CON__P08729	>Q3KNV1 TREMBL:Q3KNV1;Q96GE1 Tax_Id=9606 Gene_Symbol=KRT7 keratin 7;>P08729 SWISS-PROT:P08729 Tax_Id=9606 Gene_Symbol=KRT7 Keratin, type II cytoskeletal 7
33416000	28909000	31162500	108850000	123970000	116410000	53468000	53477000	53472500	44726000	35901000	40313500	31382000	29277000	30329500	3109200	2215700	2662450	15594000	24064000	19829000	77730000	82005000	79867500	28276000	33503000	19829000	7212700	8269600	19829000			+	25	16	12	58.1	45.1	31.8	47.754	0	260.23	825350000	184	sp|P08730|K1C13_MOUSE;CON__P08730-1;CON__Q2M2I5	sp|P08730|K1C13_MOUSE;CON__P08730-1	>sp|P08730|K1C13_MOUSE Keratin, type I cytoskeletal 13 OS=Mus musculus GN=Krt13 PE=1 SV=2;>P08730-1 SWISS-PROT:P08730-1 Tax_Id=10090 Gene_Symbol=Krt13 Isoform 1 of Keratin, type I cytoskeletal 13
92831000	101410000	97120500	386250000	435820000	411035000	299790000	252560000	276175000	195860000	150430000	173145000	111470000	92511000	101990500	194060000	142840000	168450000	287070000	260800000	273935000	230490000	223740000	227115000	457860000	499410000	273935000	263750000	218800000	273935000			+	39	38	18	67.9	67.9	39.1	51.267	0	323.31	4897800000	546	CON__P08779	CON__P08779	>P08779 SWISS-PROT:P08779 Tax_Id=9606 Gene_Symbol=KRT16 Keratin, type I cytoskeletal 16
0	0	0	0	0	0	0	918600	459300	0	0	0	0	0	0	0	0	0	0	0	0	0	0	0	0	0	0	677360	991060	0	+		+	15	1	1	20.5	4.3	4.3	64.503	1	-2	2587000	1	CON__P12035	CON__P12035	>P12035 SWISS-PROT:P12035 Tax_Id=9606 Gene_Symbol=KRT3 Keratin, type II cytoskeletal 3
265850000	326150000	296000000	450260000	623700000	536980000	515800000	578260000	547030000	483310000	426440000	454875000	368240000	360410000	364325000	446720000	428010000	437365000	425730000	402300000	414015000	666190000	753830000	710010000	1480500000	1323100000	414015000	1937300000	1976500000	414015000			+	37	33	26	52.6	49.6	45.4	59.51	0	323.31	14239000000	556	CON__P13645;CON__Q7Z3Y7;CON__Q7Z3Z0;CON__Q7Z3Y8;CON__Q148H6	CON__P13645	>P13645 SWISS-PROT:P13645 Tax_Id=9606 Gene_Symbol=KRT10 Keratin, type I cytoskeletal 10
318980	347690	333335	279830	290300	285065	7750000	5390900	6570450	3544500	4559400	4051950	202300	251110	226705	320180	214590	267385	862280	1389700	1125990	7716800	5737000	6726900	2213100	2021100	1125990	0	0	1125990			+	21	9	7	47.6	21.8	18.3	49.586	0	104.35	43410000	27	CON__P13646-1;CON__ENSEMBL:ENSP00000377550	CON__P13646-1;CON__ENSEMBL:ENSP00000377550	>P13646-1 SWISS-PROT:P13646-1 Tax_Id=9606 Gene_Symbol=KRT13 Isoform 1 of Keratin, type I cytoskeletal 13;>ENSEMBL:ENSP00000377550 Tax_Id=9606 Gene_Symbol=KRT13 46 kDa protein
8586900	10786000	9686450	25265000	25426000	25345500	26452000	25033000	25742500	15860000	17643000	16751500	14491000	8939700	11715350	24727000	19249000	21988000	51434000	50335000	50884500	19822000	21709000	20765500	52271000	55228000	50884500	86141000	79265000	50884500			+	41	14	6	55.8	21.7	10.8	62.378	0	228.61	638670000	141	CON__P13647	CON__P13647	>P13647 SWISS-PROT:P13647 Tax_Id=9606 Gene_Symbol=KRT5 Keratin, type II cytoskeletal 5
23072000	17570000	20321000	77113000	75964000	76538500	40482000	34702000	37592000	47952000	39716000	43834000	15634000	13155000	14394500	2177700	1833700	2005700	5529100	7110700	6319900	27399000	39525000	33462000	16042000	14802000	6319900	545120	1017400	6319900			+	26	17	15	63.3	51.9	46.9	44.541	0	213.4	501340000	157	sp|P19001|K1C19_MOUSE;CON__P19001;sp|P05784|K1C18_MOUSE;CON__P05784	sp|P19001|K1C19_MOUSE;CON__P19001	>sp|P19001|K1C19_MOUSE Keratin, type I cytoskeletal 19 OS=Mus musculus GN=Krt19 PE=1 SV=1;>P19001 SWISS-PROT:P19001 Tax_Id=10090 Gene_Symbol=Krt19 Keratin, type I cytoskeletal 19
137440	228110	182775	1032100	1161600	1096850	6183800	7388200	6786000	2635100	2796200	2715650	215700	132490	174095	1351100	2520100	1935600	3340900	4566700	3953800	6093200	7673300	6883250	6626000	10472000	3953800	569870	437070	3953800			+	19	11	10	27.6	17.2	15.2	63.91	0	69.544	65561000	51	CON__P19013	CON__P19013	>P19013 SWISS-PROT:P19013 Tax_Id=9606 Gene_Symbol=KRT4 keratin 4
76396	81107	78751.5	266450	441390	353920	185980	98287	142134	395310	158110	276710	0	0	0	132420	112870	122645	1333400	1033000	1183200	507800	302750	405275	17257000	18066000	1183200	14834000	14228000	1183200			+	21	21	21	11.5	11.5	11.5	435.16	0	149.25	69509000	47	CON__P20930	CON__P20930	>P20930 SWISS-PROT:P20930 Tax_Id=9606 Gene_Symbol=FLG Filaggrin
261340000	348430000	304885000	735860000	633890000	684875000	558490000	627380000	592935000	501250000	630910000	566080000	400670000	558200000	479435000	882570000	716180000	799375000	1616000000	1464200000	1540100000	1120400000	1302800000	1211600000	735610000	680460000	1540100000	467060000	485410000	1540100000			+	45	45	44	66.9	66.9	66.9	62.129	0	323.31	14727000000	800	CON__P35527	CON__P35527	>P35527 SWISS-PROT:P35527 Tax_Id=9606 Gene_Symbol=KRT9 Keratin, type I cytoskeletal 9
195350000	259040000	227195000	548710000	645460000	597085000	486840000	580100000	533470000	407920000	374880000	391400000	340160000	284140000	312150000	477340000	376480000	426910000	502340000	618240000	560290000	797770000	852170000	824970000	904260000	1526900000	560290000	1713100000	1594300000	560290000			+	53	53	39	88.2	88.2	73.2	65.865	0	323.31	13485000000	705	CON__P35908;CON__REFSEQ:XP_932229	CON__P35908	>P35908 SWISS-PROT:P35908 Tax_Id=9606 Gene_Symbol=KRT2 Keratin, type II cytoskeletal 2 epidermal
0	0	0	0	2005500	1002750	522180	622320	572250	0	0	0	326490	450360	388425	483980	637950	560965	814880	438220	626550	0	0	0	2337000	2847900	626550	0	298800	626550			+	42	1	1	61.5	2.7	2.7	60.024	0.0068376	8.2168	11786000	9	CON__P48668	CON__P48668	>P48668 SWISS-PROT:P48668 Tax_Id=9606 Gene_Symbol=KRT6C Keratin, type II cytoskeletal 6C
22307000	21483000	21895000	99838000	87385000	93611500	58238000	49683000	53960500	34462000	50748000	42605000	31748000	26360000	29054000	4828300	4427900	4628100	13934000	13718000	13826000	55522000	66619000	61070500	28063000	30956000	13826000	7910600	6261300	13826000			+	37	13	2	57.3	30.2	7.1	59.334	0	256.37	714490000	152	sp|P50446|K2C6A_MOUSE;CON__P50446	sp|P50446|K2C6A_MOUSE;CON__P50446	>sp|P50446|K2C6A_MOUSE Keratin, type II cytoskeletal 6A OS=Mus musculus GN=Krt6a PE=1 SV=3;>P50446 SWISS-PROT:P50446 Tax_Id=10090 Gene_Symbol=Krt6a Keratin, type II cytoskeletal 6A
367680	509330	438505	0	0	0	4702100	3431700	4066900	0	0	0	0	0	0	0	0	0	0	0	0	6107400	6090700	6099050	0	0	0	0	0	0			+	12	5	3	25.6	10.7	7.1	55.802	0	34.888	21209000	13	CON__P78386	CON__P78386	>P78386 SWISS-PROT:P78386 Keratin, type II cuticular Hb5 (Hair keratin, type II Hb5) - Homo sapiens (Human).
2168000	1968200	2068100	4763300	6710600	5736950	4560200	2944000	3752100	2290800	3298700	2794750	2617300	1534900	2076100	448230	0	224115	883570	0	441785	5786900	4677800	5232350	0	1643700	441785	471400	459860	441785			+	13	2	2	17.4	3.8	3.8	65.87	0	11.476	47228000	4	CON__Q01546	CON__Q01546	>Q01546 SWISS-PROT:Q01546 Tax_Id=9606 Gene_Symbol=KRT76 Keratin, type II cytoskeletal 2 oral
3831500	11401000	7616250	36295000	38085000	37190000	20018000	23353000	21685500	16455000	18081000	17268000	2373700	4361300	3367500	13575000	11371000	12473000	5872800	6377600	6125200	30349000	30741000	30545000	69174000	67024000	6125200	13525000	11956000	6125200			+	32	18	4	71.5	52.8	20.1	48.105	0	254.43	434220000	127	CON__Q04695	CON__Q04695	>Q04695 SWISS-PROT:Q04695 Tax_Id=9606 Gene_Symbol=KRT17 Keratin, type I cytoskeletal 17
341850	745050	543450	1293800	1192800	1243300	1341900	625790	983845	753460	481740	617600	769180	545280	657230	0	126020	63010	0	0	0	2235500	1668800	1952150	831240	569520	0	302150	329790	0			+	7	4	4	18.4	10.4	10.4	50.66	0	35.325	14154000	18	sp|Q0VBK2|K2C80_MOUSE;CON__Q0VBK2	sp|Q0VBK2|K2C80_MOUSE;CON__Q0VBK2	>sp|Q0VBK2|K2C80_MOUSE Keratin, type II cytoskeletal 80 OS=Mus musculus GN=Krt80 PE=1 SV=1;>Q0VBK2 TREMBL:Q0VBK2;Q8C1M7 Tax_Id=10090 Gene_Symbol=Krt80 Keratin 80
0	0	0	0	0	0	0	0	0	0	0	0	0	0	0	0	0	0	0	0	0	765630	628370	697000	0	0	0	0	0	0			+	13	2	2	32.4	3	3	46.213	0.001845	11.363	1394000	2	CON__Q14525	CON__Q14525	>Q14525 SWISS-PROT:Q14525 Keratin, type I cuticular HA3-II (Hair keratin, type I HA3-II)
981850	2339400	1660625	3101400	4946200	4023800	7195300	6280100	6737700	4003400	5032100	4517750	5839500	5066800	5453150	8679200	7516700	8097950	9118800	7981300	8550050	6352900	10817000	8584950	11380000	13334000	8550050	10585000	18242000	8550050			+	7	1	0	13.5	2.3	0	55.877	0	47.98	148790000	41	CON__Q14CN4-1;sp|Q6IME9|K2C72_MOUSE;CON__Q6IME9	CON__Q14CN4-1;sp|Q6IME9|K2C72_MOUSE;CON__Q6IME9	>Q14CN4-1 SWISS-PROT:Q14CN4-1 Tax_Id=9606 Gene_Symbol=KRT72 Isoform 1 of Keratin, type II cytoskeletal 72;>sp|Q6IME9|K2C72_MOUSE Keratin, type II cytoskeletal 72 OS=Mus musculus GN=Krt72 PE=3 SV=1;>Q6IME9 TREMBL:Q6IME9 Tax_Id=10090 Gene_Symbol=Krt72 Type-I
606120	924410	765265	0	467260	233630	4472500	6487900	5480200	0	0	0	0	0	0	0	262730	131365	0	0	0	7144400	9385800	8265100	204180	272360	0	0	0	0			+	12	2	1	33.4	7.2	3.6	47.237	0	29.175	30228000	10	CON__Q9UE12;CON__Q15323;CON__Q14532;sp|Q497I4|KRT35_MOUSE;CON__Q497I4;CON__Q92764;sp|Q6IFX3|K1C40_MOUSE	CON__Q9UE12;CON__Q15323	>Q9UE12 TREMBL:Q9UE12 Type I hair keratin 1 - Homo sapiens (Human).;>Q15323 SWISS-PROT:Q15323 Keratin, type I cuticular HA1 (Hair keratin, type I HA1)
26086000	35801000	30943500	88895000	118270000	103582500	58659000	60157000	59408000	151450000	168340000	159895000	190990000	239590000	215290000	58674000	70918000	64796000	177520000	171790000	174655000	240140000	267600000	253870000	148580000	131380000	174655000	62151000	63075000	174655000			+	43	34	31	56.9	48.7	45.8	70.922	0	323.31	2530100000	381	sp|Q3TTY5|K22E_MOUSE;CON__Q3TTY5	sp|Q3TTY5|K22E_MOUSE;CON__Q3TTY5	>sp|Q3TTY5|K22E_MOUSE Keratin, type II cytoskeletal 2 epidermal OS=Mus musculus GN=Krt2 PE=1 SV=1;>Q3TTY5 SWISS-PROT:Q3TTY5 Tax_Id=10090 Gene_Symbol=Krt2 Keratin, type II cytoskeletal 2 epidermal
62352	104610	83481	0	600050	300025	589080	127770	358425	286870	144550	215710	488720	982620	735670	0	0	0	0	99999	49999.5	3236700	2860500	3048600	1164100	1500100	49999.5	0	0	49999.5			+	17	5	5	32.4	13.6	13.6	51.606	0	33.78	12248000	15	sp|Q9Z2K1|K1C16_MOUSE;CON__Q9Z2K1;CON__Q3ZAW8	sp|Q9Z2K1|K1C16_MOUSE;CON__Q9Z2K1;CON__Q3ZAW8	>sp|Q9Z2K1|K1C16_MOUSE Keratin, type I cytoskeletal 16 OS=Mus musculus GN=Krt16 PE=1 SV=3;>Q9Z2K1 SWISS-PROT:Q9Z2K1 Tax_Id=10090 Gene_Symbol=Krt16 Keratin, type I cytoskeletal 16;>Q3ZAW8 TREMBL:Q3ZAW8;Q9EQD6;Q9EQD7 Tax_Id=10090 Gene_Symbol=Krt16 Keratin in
583970	1398700	991335	1401000	3497100	2449050	2997500	3110300	3053900	2040500	2624400	2332450	1117500	1718600	1418050	2097900	3187700	2642800	3961000	5846100	4903550	2496500	3614100	3055300	30653000	30112000	4903550	12877000	11847000	4903550			+	19	19	19	19.1	19.1	19.1	248.07	0	164.55	127180000	62	CON__Q5D862;sp|Q2VIS4|FILA2_MOUSE	CON__Q5D862	>Q5D862 SWISS-PROT:Q5D862 Tax_Id=9606 Gene_Symbol=FLG2 Filaggrin-2
0	0	0	0	0	0	0	0	0	0	0	0	0	0	0	0	0	0	0	307500	153750	0	0	0	0	0	153750	0	27712	153750	+		+	7	1	1	59.1	10.8	10.8	10.662	1	-2	335220	1	CON__Q61782	CON__Q61782	>Q61782 TREMBL:Q61782 Tax_Id=10090 Gene_Symbol=Krt14 Type I epidermal keratin (Fragment)
243550	357610	300580	2639600	4814700	3727150	19840000	32534000	26187000	3452700	3716400	3584550	0	0	0	946210	2612800	1779505	0	3110900	1555450	1511000	120020	815510	817510	1119100	1555450	0	0	1555450			+	16	14	11	35.5	33.2	27.3	64.895	0	101.48	77836000	25	CON__Q9NSB2;CON__Q6ISB0	CON__Q9NSB2;CON__Q6ISB0	>Q9NSB2 SWISS-PROT:Q9NSB2 Keratin, type II cuticular Hb4 (Hair keratin, type II Hb4) - Homo sapiens (Human).;>Q6ISB0 TREMBL:Q6ISB0 Keratin, hair, basic, 4 - Homo sapiens (Human).
438450	195640	317045	0	0	0	866930	1000300	933615	1360500	2135900	1748200	188110	0	94055	808560	779210	793885	535670	270270	402970	1237200	1465500	1351350	1369000	2503900	402970	1913800	3357400	402970			+	7	7	4	18.6	18.6	10.6	50.525	0	47.866	20426000	24	CON__Q6KB66-1	CON__Q6KB66-1	>Q6KB66-1 SWISS-PROT:Q6KB66-1 Tax_Id=9606 Gene_Symbol=KRT80 Isoform 1 of Keratin, type II cytoskeletal 80
483820	761090	622455	0	0	0	3213200	3518300	3365750	0	0	0	28341	0	14170.5	1249400	658980	954190	0	0	0	19772000	15268000	17520000	0	0	0	0	0	0			+	12	11	2	27.8	25.6	4.3	54.195	0	69.737	44953000	19	CON__Q6NT21;CON__P78385;CON__Q14533;sp|Q99M74|KRT82_MOUSE	CON__Q6NT21;CON__P78385;CON__Q14533	>Q6NT21 TREMBL:Q6NT21 Keratin, hair, basic, 3 - Homo sapiens (Human).;>P78385 SWISS-PROT:P78385 Keratin, type II cuticular Hb3 (Hair keratin, type II Hb3) - Homo sapiens (Human).;>Q14533 SWISS-PROT:Q14533 Keratin, type II cuticular Hb1 (Hair keratin, type
688380	1220400	954390	124120	767000	445560	819020	2073200	1446110	0	0	0	488610	760440	624525	2496800	2672300	2584550	3428800	2534900	2981850	1072400	3621500	2346950	7685500	7174900	2981850	8017300	6925600	2981850			+	12	10	10	25.3	21.3	21.3	56.964	0	79.717	52571000	40	CON__Q8N1N4-2;CON__Q7RTT2	CON__Q8N1N4-2;CON__Q7RTT2	>Q8N1N4-2 SWISS-PROT:Q8N1N4-2 Tax_Id=9606 Gene_Symbol=KRT78 Isoform 2 of Keratin, type II cytoskeletal 78;>Q7RTT2 TREMBL:Q7RTT2 Tax_Id=9606 Gene_Symbol=KRT78 Keratin-78
56124	332660	194392	325580	0	162790	337460	538710	438085	0	122550	61275	1263000	1868900	1565950	778980	787920	783450	1591300	1741500	1666400	390160	571140	480650	4394400	5790200	1666400	3326300	3233700	1666400			+	14	10	7	28	20.8	15.1	61.802	0	71.73	27451000	26	CON__Q7Z794	CON__Q7Z794	>Q7Z794 SWISS-PROT:Q7Z794 Tax_Id=9606 Gene_Symbol=KRT77 Keratin 77
2306900	2833500	2570200	5984900	7913400	6949150	6290700	6128600	6209650	7634600	4870500	6252550	4028100	3815500	3921800	8163200	11865000	10014100	22472000	22303000	22387500	11436000	12616000	12026000	13217000	12267000	22387500	3703900	3283700	22387500			+	18	18	18	19.6	19.6	19.6	282.39	0	261.15	173130000	99	CON__Q86YZ3	CON__Q86YZ3	>Q86YZ3 SWISS-PROT:Q86YZ3 Tax_Id=9606 Gene_Symbol=HRNR Hornerin
0	0	0	189730	401110	295420	3190400	3057600	3124000	0	0	0	79095	0	39547.5	0	0	0	0	0	0	1958900	2064400	2011650	1819300	478400	0	0	147210	0			+	20	6	6	29.6	12.3	12.3	59.74	0	37.415	13386000	10	sp|Q8BGZ7|K2C75_MOUSE;CON__Q8BGZ7	sp|Q8BGZ7|K2C75_MOUSE;CON__Q8BGZ7	>sp|Q8BGZ7|K2C75_MOUSE Keratin, type II cytoskeletal 75 OS=Mus musculus GN=Krt75 PE=1 SV=1;>Q8BGZ7 TREMBL:Q8BGZ7;Q99MH7 Tax_Id=10090 Gene_Symbol=Krt75 10 days neonate skin cDNA, RIKEN full-length enriched library, clone:4732475I03 product:CYTOKERATIN homol
0	0	0	0	0	0	1595000	2294800	1944900	0	0	0	0	0	0	0	0	0	0	0	0	7774100	7057600	7415850	0	0	0	0	0	0			+	11	3	1	30.3	11.7	4.8	49.411	0	43.562	18722000	6	CON__Q8IUT8;CON__O76011	CON__Q8IUT8;CON__O76011	>Q8IUT8 TREMBL:Q8IUT8 Type I hair keratin 4 - Homo sapiens (Human).;>O76011 SWISS-PROT:O76011 Keratin, type I cuticular HA4 (Hair keratin, type I HA4)
840640	695530	768085	0	240990	120495	1419800	2086900	1753350	627790	714650	671220	0	209240	104620	0	0	0	0	0	0	0	239430	119715	71576	99826	0	0	0	0			+	8	1	0	11.1	2.1	0	57.552	0.0069324	8.7312	7246300	3	sp|Q8VED5|K2C79_MOUSE;CON__Q8VED5;CON__REFSEQ:XP_092267	sp|Q8VED5|K2C79_MOUSE;CON__Q8VED5	>sp|Q8VED5|K2C79_MOUSE Keratin, type II cytoskeletal 79 OS=Mus musculus GN=Krt79 PE=1 SV=2;>Q8VED5 TREMBL:Q8VED5 Tax_Id=10090 Gene_Symbol=Krt79 Keratin 79
54671000	54812000	54741500	212770000	237320000	225045000	147390000	144130000	145760000	172000000	136590000	154295000	61395000	61855000	61625000	23202000	24303000	23752500	46205000	45640000	45922500	162790000	155780000	159285000	77830000	79835000	45922500	36056000	35285000	45922500			+	42	31	15	69.7	56.9	35.3	61.766	0	323.31	1969900000	343	sp|Q922U2|K2C5_MOUSE;CON__Q922U2	sp|Q922U2|K2C5_MOUSE;CON__Q922U2	>sp|Q922U2|K2C5_MOUSE Keratin, type II cytoskeletal 5 OS=Mus musculus GN=Krt5 PE=1 SV=1;>Q922U2 SWISS-PROT:Q922U2 Tax_Id=10090 Gene_Symbol=Krt5 Keratin, type II cytoskeletal 5
122900	162780	142840	1150400	580850	865625	1322100	754350	1038225	379330	1326600	852965	649100	702320	675710	115870	192860	154365	0	0	0	218580	881220	549900	347860	784100	0	472260	431660	0			+	7	6	5	21.6	19.4	17.1	48.026	0	35.047	10595000	14	sp|Q99PS0|K1C23_MOUSE;CON__Q99PS0	sp|Q99PS0|K1C23_MOUSE;CON__Q99PS0	>sp|Q99PS0|K1C23_MOUSE Keratin, type I cytoskeletal 23 OS=Mus musculus GN=Krt23 PE=1 SV=1;>Q99PS0 SWISS-PROT:Q99PS0 Tax_Id=10090 Gene_Symbol=Krt23 Keratin, type I cytoskeletal 23
0	0	0	0	0	0	0	0	0	0	0	0	0	0	0	0	0	0	0	0	0	0	0	0	0	0	0	288620	378200	0			+	5	2	2	13.7	7.6	7.6	48.131	0	12.191	666820	2	CON__Q9C075	CON__Q9C075	>Q9C075 SWISS-PROT:Q9C075 Tax_Id=9606 Gene_Symbol=KRT23 Keratin, type I cytoskeletal 23
0	291980	145990	0	0	0	0	0	0	0	0	0	0	118830	59415	0	0	0	0	0	0	21461000	19532000	20496500	232610	250250	0	0	0	0			+	10	4	1	33.4	14.3	3.8	44.56	0	65.311	41887000	8	sp|Q9D646|KRT34_MOUSE;CON__Q9D646	sp|Q9D646|KRT34_MOUSE;CON__Q9D646	>sp|Q9D646|KRT34_MOUSE Keratin, type I cuticular Ha4 OS=Mus musculus GN=Krt34 PE=2 SV=1;>Q9D646 TREMBL:Q9D646 Tax_Id=10090 Gene_Symbol=Krt34 10 days neonate skin cDNA, RIKEN full-length enriched library, clone:4733401E01 product:keratin complex 1, acidic,
3324200	5933800	4629000	19272000	28356000	23814000	7783500	7338500	7561000	16197000	23825000	20011000	1640800	1814900	1727850	127860	146440	137150	748160	1271900	1010030	11337000	10624000	10980500	2347600	3349200	1010030	0	113630	1010030			+	18	16	12	48.8	45.7	36.3	50.708	0	181.13	145550000	76	sp|Q9DCV7|K2C7_MOUSE;CON__Q9DCV7	sp|Q9DCV7|K2C7_MOUSE;CON__Q9DCV7	>sp|Q9DCV7|K2C7_MOUSE Keratin, type II cytoskeletal 7 OS=Mus musculus GN=Krt7 PE=1 SV=1;>Q9DCV7 SWISS-PROT:Q9DCV7 Tax_Id=10090 Gene_Symbol=Krt7 Keratin, type II cytoskeletal 7
441630	1338100	889865	8913200	9303300	9108250	2481600	1244900	1863250	9256200	1562700	5409450	558350	395260	476805	565970	284670	425320	0	0	0	4532800	4032800	4282800	0	0	0	1085900	849050	0			+	30	3	3	54.7	9	9	48.161	0	21.328	46846000	14	sp|Q9QWL7|K1C17_MOUSE;CON__Q9QWL7;sp|Q8CCX5|KT222_MOUSE;CON__Q8N1A0	sp|Q9QWL7|K1C17_MOUSE;CON__Q9QWL7	>sp|Q9QWL7|K1C17_MOUSE Keratin, type I cytoskeletal 17 OS=Mus musculus GN=Krt17 PE=1 SV=3;>Q9QWL7 SWISS-PROT:Q9QWL7 Tax_Id=10090 Gene_Symbol=Krt17 Keratin, type I cytoskeletal 17
0	0	0	0	0	0	0	0	0	0	0	0	0	0	0	159190	356130	257660	199880	0	99940	363540	0	181770	0	184060	99940	254650	0	99940	+			14	1	1	70.9	6.1	6.1	20.55	1	-2	1517500	4	mus_MUP10	mus_MUP10	>mus_MUP10
1238300	1939400	1588850	4936500	6855500	5896000	4735900	8424900	6580400	10804000	15039000	12921500	12366000	20562000	16464000	26027000	33028000	29527500	9180400	10885000	10032700	86071000	63089000	74580000	3361400	5584300	10032700	12963000	16862000	10032700				14	12	0	73.3	67.2	0	20.649	0	323.31	353950000	92	mus_MUP9;mus_MUP2;mus_MUP19;mus_MUP16;mus_MUP18;mus_MUP11;mus_MUP15;mus_MUP12;mus_MUP1;mus_MUP7;mus_MUP20/Darcin	mus_MUP9;mus_MUP2;mus_MUP19;mus_MUP16;mus_MUP18;mus_MUP11;mus_MUP15;mus_MUP12;mus_MUP1;mus_MUP7	>mus_MUP9;>mus_MUP2;>mus_MUP19;>mus_MUP16;>mus_MUP18;>mus_MUP11;>mus_MUP15;>mus_MUP12;>mus_MUP1;>mus_MUP7
0	0	0	0	0	0	0	0	0	0	0	0	0	0	0	0	0	0	0	0	0	0	0	0	0	0	0	0	0	0	+			14	1	1	68.3	3.9	3.9	20.668	1	-2	0	1	mus_MUP14;mus_MUP8	mus_MUP14;mus_MUP8	>mus_MUP14;>mus_MUP8
0	0	0	0	0	0	0	0	0	60281	0	30140.5	71252	0	35626	229140	331030	280085	81570	98880	90225	563960	716970	640465	0	0	90225	103370	132870	90225	+			13	1	1	74.4	5.6	5.6	20.638	1	-2	2389300	2	mus_MUP17;mus_MUP13	mus_MUP17;mus_MUP13	>mus_MUP17;>mus_MUP13
29304000	43503000	36403500	24662000	32924000	28793000	30776000	40713000	35744500	52078000	58396000	55237000	45731000	42307000	44019000	45638000	56220000	50929000	93141000	70781000	81961000	179860000	215870000	197865000	30757000	26641000	81961000	75434000	64674000	81961000				15	15	15	70.8	70.8	70.8	20.541	0	290.46	1259400000	240	mus_MUP4;mus_MUP3	mus_MUP4	>mus_MUP4
12552000	20151000	16351500	5706000	2657300	4181650	84437000	93926000	89181500	14123000	15244000	14683500	7159600	6644600	6902100	32277000	35075000	33676000	13540000	14197000	13868500	83499000	103590000	93544500	84894000	62345000	13868500	144170000	141740000	13868500				16	16	14	73.9	73.9	67.8	20.933	0	323.31	977920000	134	mus_MUP5	mus_MUP5	>mus_MUP5
107110000	203890000	155500000	1133200000	939640000	1036420000	902940000	1883300000	1393120000	1196400000	1031200000	1113800000	513650000	460320000	486985000	287800000	222720000	255260000	305590000	310960000	308275000	1072400000	1351000000	1211700000	616520000	559540000	308275000	801720000	850920000	308275000				21	5	5	77.5	27.7	27.7	19.47	0	323.31	14751000000	301	mus_OBP2	mus_OBP2	>mus_OBP2
2951100000	2148900000	2550000000	6404900000	7382800000	6893850000	5470700000	6337400000	5904050000	7086800000	6743600000	6915200000	2375300000	4094500000	3234900000	1518200000	1548800000	1533500000	1795100000	1738000000	1766550000	1918200000	2145700000	2031950000	2456800000	3113200000	1766550000	2297300000	1574100000	1766550000				31	31	2	78.4	78.4	11.1	19.366	0	323.31	71101000000	1632	mus_OBP8	mus_OBP8	>mus_OBP8
714040000	706400000	710220000	3834300000	5508900000	4671600000	1511600000	2725500000	2118550000	3111100000	5172000000	4141550000	1575900000	1100900000	1338400000	337170000	344250000	340710000	2001600000	1913800000	1957700000	2139800000	2402300000	2271050000	941500000	676250000	1957700000	885730000	889600000	1957700000				26	26	10	77.5	77.5	35.8	19.5	0	323.31	38493000000	1478	musM_OBP1*	musM_OBP1*	>musM_OBP1*
1271600000	1597300000	1434450000	4499000000	4923800000	4711400000	2175100000	3076700000	2625900000	3448700000	5134700000	4291700000	1408800000	1335900000	1372350000	864500000	1158600000	1011550000	1641700000	1417900000	1529800000	1950000000	2099600000	2024800000	1403800000	2148700000	1529800000	761420000	767030000	1529800000				27	27	22	80.4	80.4	64.4	18.552	0	323.31	43085000000	1130	musM_OBP5*	musM_OBP5*	>musM_OBP5*
429720000	393120000	411420000	146610000	122550000	134580000	191430000	223680000	207555000	72909000	97374000	85141500	30692000	44020000	37356000	16151000	16948000	16549500	26604000	21013000	23808500	21980000	38851000	30415500	22410000	14127000	23808500	667340	803570	23808500				13	8	8	58.9	42.9	42.9	18.449	0	323.31	1931700000	110	musM_OBP6*	musM_OBP6*	>musM_OBP6*
394970	65498000	32946485	3260400	10937000	7098700	2979500	3627100	3303300	5572200	8325200	6948700	1463300	1904500	1683900	113430000	599380	57014690	0	0	0	432340	757830	595085	529900	700580	0	17727000	0	0				31	2	2	81.9	14.6	14.6	19.352	0	24.986	238140000	13	musM_OBP7*	musM_OBP7*	>musM_OBP7*
0	0	0	101650	107970	104810	0	0	0	146470	147970	147220	0	0	0	0	0	0	67578	522410	294994	200410	712060	456235	103280	531480	294994	513730	1458000	294994		+		2	2	2	0	0	0	237.04	0.0053957	11.032	4613000	2	REV__sp|E9Q3L2|PI4KA_MOUSE	REV__sp|E9Q3L2|PI4KA_MOUSE	>sp|E9Q3L2|PI4KA_MOUSE Phosphatidylinositol 4-kinase alpha OS=Mus musculus GN=Pi4ka PE=1 SV=2
0	0	0	3734100	6864900	5299500	0	0	0	0	583380	291690	0	0	0	0	0	0	280570	163730	222150	0	0	0	0	0	222150	0	0	222150		+		1	1	1	0	0	0	89.881	0.0082237	7.057	11627000	2	REV__sp|P0CW70|D19L2_MOUSE	REV__sp|P0CW70|D19L2_MOUSE	>sp|P0CW70|D19L2_MOUSE Probable C-mannosyltransferase DPY19L2 OS=Mus musculus GN=Dpy19l2 PE=1 SV=1
58121	86216	72168.5	0	588900	294450	267210	0	133605	205820	144870	175345	182780	0	91390	112370	138350	125360	0	79195	39597.5	1484200	1218300	1351250	400750	296900	39597.5	423770	574020	39597.5	+	+		1	1	1	0	0	0	96.551	1	-2	6261800	1	REV__sp|Q5SVT3|ETAA1_MOUSE	REV__sp|Q5SVT3|ETAA1_MOUSE	>sp|Q5SVT3|ETAA1_MOUSE Ewings tumor-associated antigen 1 homolog OS=Mus musculus GN=Etaa1 PE=2 SV=1
5572100	105800	2838950	68508000	46719000	57613500	29051000	257600	14654300	0	11987000	5993500	963700	4036600	2500150	441150	0	220575	36815000	20829000	28822000	1450500	0	725250	10383000	0	28822000	0	0	28822000		+		1	1	1	0	0	0	265.25	0.0094787	6.7104	237120000	6	REV__sp|Q5SWU9|ACACA_MOUSE	REV__sp|Q5SWU9|ACACA_MOUSE	>sp|Q5SWU9|ACACA_MOUSE Acetyl-CoA carboxylase 1 OS=Mus musculus GN=Acaca PE=1 SV=1
412030	647130	529580	4409500	3174900	3792200	0	1232700	616350	3319200	4604200	3961700	821260	3054600	1937930	415390	0	207695	1051000	1436100	1243550	2066200	1253200	1659700	1964100	3902600	1243550	723920	0	1243550		+		2	2	2	0	0	0	289.07	0.003663	11.232	34488000	3	REV__sp|Q6A078|CE290_MOUSE	REV__sp|Q6A078|CE290_MOUSE	>sp|Q6A078|CE290_MOUSE Centrosomal protein of 290 kDa OS=Mus musculus GN=Cep290 PE=1 SV=2
302370	637400	469885	26085000	38268000	32176500	29379000	20942000	25160500	140760000	56813000	98786500	6971000	6608400	6789700	1337700	2115000	1726350	2235400	6009000	4122200	0	19011000	9505500	7635100	32858	4122200	0	573570	4122200	+	+		1	1	1	0	0	0	187.19	1	-2	365720000	4	REV__sp|Q8BSQ9|PB1_MOUSE	REV__sp|Q8BSQ9|PB1_MOUSE	>sp|Q8BSQ9|PB1_MOUSE Protein polybromo-1 OS=Mus musculus GN=Pbrm1 PE=1 SV=4
0	1374300	687150	184240000	368900000	276570000	0	0	0	102740000	164920000	133830000	16579000	29071000	22825000	1784800	3930500	2857650	176540	121280	148910	141320	279380	210350	7335200	10116000	148910	0	0	148910		+		2	2	2	0	0	0	188.74	0.0018519	11.426	891710000	2	REV__sp|Q9JKF1|IQGA1_MOUSE	REV__sp|Q9JKF1|IQGA1_MOUSE	>sp|Q9JKF1|IQGA1_MOUSE Ras GTPase-activating-like protein IQGAP1 OS=Mus musculus GN=Iqgap1 PE=1 SV=2
0	0	0	0	0	0	168000	0	84000	0	0	0	0	0	0	0	0	0	1393700	3206500	2300100	0	0	0	0	0	2300100	0	0	2300100		+		2	2	2	0	0	0	232.75	0.0071556	10.99	4768200	2	REV__sp|Q9JMH9|MY18A_MOUSE	REV__sp|Q9JMH9|MY18A_MOUSE	>sp|Q9JMH9|MY18A_MOUSE Unconventional myosin-XVIIIa OS=Mus musculus GN=Myo18a PE=1 SV=2
726960	1567900	1147430	2078700	2477300	2278000	1892200	1537400	1714800	5878300	4188000	5033150	7981100	7451700	7716400	1719800	2495300	2107550	2762600	3796100	3279350	4495900	5439000	4967450	3298800	4019600	3279350	3164200	2438400	3279350				8	7	7	19.5	17.4	17.4	54.04	0	51.002	69409000	36	sp|A1L317|K1C24_MOUSE	sp|A1L317|K1C24_MOUSE	>sp|A1L317|K1C24_MOUSE Keratin, type I cytoskeletal 24 OS=Mus musculus GN=Krt24 PE=2 SV=2
708310000	1033600000	870955000	1104200000	1801300000	1452750000	1856500000	1689900000	1773200000	1991800000	1915500000	1953650000	873900000	1030000000	951950000	376160000	600810000	488485000	534620000	683290000	608955000	849290000	951920000	900605000	480870000	642690000	608955000	0	232410000	608955000	+			1	1	1	2.9	2.9	2.9	65.474	1	-2	19357000000	0	sp|A2AR50|RGPS1_MOUSE	sp|A2AR50|RGPS1_MOUSE	>sp|A2AR50|RGPS1_MOUSE Ras-specific guanine nucleotide-releasing factor RalGPS1 OS=Mus musculus GN=Ralgps1 PE=1 SV=2
0	0	0	1152500	1213200	1182850	579040	335750	457395	792600	1026700	909650	0	0	0	0	0	0	0	0	0	292520	698600	495560	59708	169650	0	0	0	0				1	1	1	0.3	0.3	0.3	519.2	0.0067227	7.5898	6320300	6	sp|A2ARV4|LRP2_MOUSE	sp|A2ARV4|LRP2_MOUSE	>sp|A2ARV4|LRP2_MOUSE Low-density lipoprotein receptor-related protein 2 OS=Mus musculus GN=Lrp2 PE=1 SV=1
3579100	4133300	3856200	7851800	6824300	7338050	46735000	5639400	26187200	409810000	391160000	400485000	130910000	47233000	89071500	189030000	60313000	124671500	293080000	266300000	279690000	466810000	447480000	457145000	286690000	229710000	279690000	9474600	8917700	279690000				3	3	3	0.1	0.1	0.1	3906.4	0	17.935	3311700000	24	sp|A2ASS6|TITIN_MOUSE	sp|A2ASS6|TITIN_MOUSE	>sp|A2ASS6|TITIN_MOUSE Titin OS=Mus musculus GN=Ttn PE=1 SV=1
4056700	4307800	4182250	4362500	3712300	4037400	5734500	9240100	7487300	6442400	7757500	7099950	4071400	8503900	6287650	542670	894960	718815	5317100	4227500	4772300	8764200	4272600	6518400	1494300	1476000	4772300	187830	252070	4772300				8	8	8	13.3	13.3	13.3	65.722	0	65.45	85618000	47	sp|A2BGH0|BPIB4_MOUSE	sp|A2BGH0|BPIB4_MOUSE	>sp|A2BGH0|BPIB4_MOUSE BPI fold-containing family B member 4 OS=Mus musculus GN=Bpifb4 PE=2 SV=1
0	0	0	1549000	2802100	2175550	0	0	0	1239900	963270	1101585	0	0	0	0	0	0	5929100	3180200	4554650	0	0	0	0	0	4554650	0	0	4554650				5	5	5	35.1	35.1	35.1	12.57	0	29.592	15664000	10	sp|A8R0V4|ESP22_MOUSE	sp|A8R0V4|ESP22_MOUSE	>sp|A8R0V4|ESP22_MOUSE Exocrine gland-secreted peptide 22 OS=Mus musculus GN=Esp22 PE=1 SV=1
0	141230	70615	614780	1937800	1276290	1301500	344400	822950	1065000	1175300	1120150	0	972880	486440	0	186030	93015	0	0	0	1694300	969740	1332020	879560	1003700	0	352520	1704400	0				3	3	3	7.3	7.3	7.3	71.739	0	18.462	14343000	9	sp|B2RUR4|KPRP_MOUSE	sp|B2RUR4|KPRP_MOUSE	>sp|B2RUR4|KPRP_MOUSE Keratinocyte proline-rich protein OS=Mus musculus GN=Kprp PE=2 SV=1
0	0	0	0	0	0	0	0	0	470240	149840	310040	0	0	0	0	0	0	531900	933070	732485	3326100	3609700	3467900	0	0	732485	0	0	732485				3	3	3	5.1	5.1	5.1	87.428	0	19.752	9020800	5	sp|E9PV24|FIBA_MOUSE	sp|E9PV24|FIBA_MOUSE	>sp|E9PV24|FIBA_MOUSE Fibrinogen alpha chain OS=Mus musculus GN=Fga PE=1 SV=1
3234200	2329200	2781700	4010500	3400000	3705250	1945800	2669400	2307600	5017000	3865000	4441000	465360	743950	604655	1566700	1983000	1774850	3363200	160630	1761915	871030	375210	623120	129970	0	1761915	0	0	1761915				2	2	2	0.7	0.7	0.7	565.03	0	11.744	36130000	2	sp|E9PZQ0|RYR1_MOUSE	sp|E9PZQ0|RYR1_MOUSE	>sp|E9PZQ0|RYR1_MOUSE Ryanodine receptor 1 OS=Mus musculus GN=Ryr1 PE=1 SV=1
7546700	10649000	9097850	14166000	20878000	17522000	18174000	20196000	19185000	13519000	12674000	13096500	8300000	15861000	12080500	14807000	19480000	17143500	28057000	22862000	25459500	30218000	24958000	27588000	36938000	44244000	25459500	87265000	94516000	25459500				59	59	59	24.4	24.4	24.4	332.91	0	323.31	545310000	263	sp|E9Q557|DESP_MOUSE	sp|E9Q557|DESP_MOUSE	>sp|E9Q557|DESP_MOUSE Desmoplakin OS=Mus musculus GN=Dsp PE=1 SV=1
2415600	3550000	2982800	11175000	15517000	13346000	6840700	8131100	7485900	6507300	4897200	5702250	3137800	1708300	2423050	763310	762170	762740	1813400	1720700	1767050	9778700	11316000	10547350	2123000	3389200	1767050	599160	1091100	1767050				10	10	10	45.1	45.1	45.1	30.407	0	72.335	97236000	58	sp|G3X9C2|FBX50_MOUSE	sp|G3X9C2|FBX50_MOUSE	>sp|G3X9C2|FBX50_MOUSE F-box only protein 50 OS=Mus musculus GN=Nccrp1 PE=1 SV=2
0	0	0	0	0	0	0	0	0	0	0	0	0	0	0	0	0	0	0	0	0	230760	195870	213315	0	0	0	343210	300950	0				2	2	2	0.6	0.6	0.6	214.06	0.0071174	10.94	1070800	1	sp|G5E8K5|ANK3_MOUSE	sp|G5E8K5|ANK3_MOUSE	>sp|G5E8K5|ANK3_MOUSE Ankyrin-3 OS=Mus musculus GN=Ank3 PE=1 SV=1
1700800	1229400	1465100	1066700	1136800	1101750	345000	0	172500	6139000	9533400	7836200	327680	562340	445010	0	0	0	1371300	1778600	1574950	5434400	6440400	5937400	816280	1051000	1574950	0	0	1574950				7	7	7	12.7	12.7	12.7	73.101	0	51.235	38933000	19	sp|O08677|KNG1_MOUSE	sp|O08677|KNG1_MOUSE	>sp|O08677|KNG1_MOUSE Kininogen-1 OS=Mus musculus GN=Kng1 PE=1 SV=1
617680	417900	517790	2458000	5117800	3787900	7284000	12600000	9942000	1659300	3627600	2643450	6303400	5796000	6049700	0	344620	172310	1646300	2264000	1955150	42537000	77122000	59829500	2128700	4486800	1955150	0	57059	1955150				4	4	4	30.5	30.5	30.5	19.331	0	57.71	176470000	22	sp|O08692|NGP_MOUSE	sp|O08692|NGP_MOUSE	>sp|O08692|NGP_MOUSE Neutrophilic granule protein OS=Mus musculus GN=Ngp PE=1 SV=1
3748600	3345600	3547100	18131000	27417000	22774000	9984800	11910000	10947400	52291000	75772000	64031500	6412200	9630700	8021450	1453100	2568400	2010750	10679000	15694000	13186500	15434000	15625000	15529500	3127400	5333000	13186500	477640	393810	13186500				13	13	13	69.6	69.6	69.6	24.87	0	143.7	289430000	90	sp|O08709|PRDX6_MOUSE	sp|O08709|PRDX6_MOUSE	>sp|O08709|PRDX6_MOUSE Peroxiredoxin-6 OS=Mus musculus GN=Prdx6 PE=1 SV=3
603250	0	301625	3316800	4110000	3713400	1134600	1932100	1533350	5148400	5950300	5549350	0	0	0	0	0	0	1005400	1044800	1025100	2052100	2250600	2151350	0	681250	1025100	0	0	1025100				2	1	1	6.9	4	4	31.052	0.008	6.8335	29230000	5	sp|O08807|PRDX4_MOUSE	sp|O08807|PRDX4_MOUSE	>sp|O08807|PRDX4_MOUSE Peroxiredoxin-4 OS=Mus musculus GN=Prdx4 PE=1 SV=1
2581900	3139300	2860600	25915000	86615000	56265000	21817000	36781000	29299000	43664000	56317000	49990500	26056000	33443000	29749500	7157100	9913300	8535200	26502000	20046000	23274000	73387000	55546000	64466500	19941000	17960000	23274000	2672800	1966900	23274000				6	6	6	60.9	60.9	60.9	19.307	0	84.038	571420000	79	sp|O09049|REG3G_MOUSE	sp|O09049|REG3G_MOUSE	>sp|O09049|REG3G_MOUSE Regenerating islet-derived protein 3-gamma OS=Mus musculus GN=Reg3g PE=1 SV=1
0	0	0	512330	0	256165	0	0	0	0	903510	451755	247760	0	123880	0	0	0	191230	332190	261710	939900	807800	873850	252160	488730	261710	0	317420	261710				1	1	1	8.3	8.3	8.3	26.372	0.0067454	7.6265	4993000	3	sp|O09061|PSB1_MOUSE	sp|O09061|PSB1_MOUSE	>sp|O09061|PSB1_MOUSE Proteasome subunit beta type-1 OS=Mus musculus GN=Psmb1 PE=1 SV=1
202880	425150	314015	0	614840	307420	935940	981680	958810	1302500	1046900	1174700	534750	515530	525140	0	0	0	755390	756320	755855	1374200	1619800	1497000	380810	437020	755855	240750	0	755855				1	1	1	9	9	9	21.066	0.0068143	7.9534	12124000	5	sp|O09114|PTGDS_MOUSE	sp|O09114|PTGDS_MOUSE	>sp|O09114|PTGDS_MOUSE Prostaglandin-H2 D-isomerase OS=Mus musculus GN=Ptgds PE=1 SV=1
2886100	2124300	2505200	1484500	1828400	1656450	2093600	2030100	2061850	4014200	4981500	4497850	994270	2118900	1556585	627210	352100	489655	1089700	1354900	1222300	1639000	2061400	1850200	2283900	1881300	1222300	1666100	1751700	1222300				4	4	4	31.9	31.9	31.9	25.241	0	26.633	39263000	13	sp|O09116|SPRR3_MOUSE	sp|O09116|SPRR3_MOUSE	>sp|O09116|SPRR3_MOUSE Small proline-rich protein 3 OS=Mus musculus GN=Sprr3 PE=2 SV=1
22110000	25238000	23674000	159000000	194040000	176520000	152250000	167930000	160090000	226470000	127790000	177130000	24307000	19860000	22083500	6100000	2469000	4284500	41746000	30825000	36285500	74326000	83968000	79147000	45263000	31948000	36285500	3573600	2941900	36285500				14	14	14	57.1	57.1	57.1	27.497	0	186.4	1442100000	158	sp|O09131|GSTO1_MOUSE;sp|Q8K2Q2|GSTO2_MOUSE	sp|O09131|GSTO1_MOUSE	>sp|O09131|GSTO1_MOUSE Glutathione S-transferase omega-1 OS=Mus musculus GN=Gsto1 PE=1 SV=2
0	0	0	789700	988320	889010	0	0	0	0	0	0	0	0	0	0	0	0	0	0	0	5803600	5651100	5727350	0	0	0	0	0	0				2	2	2	19.9	19.9	19.9	17.744	0	14.495	13233000	6	sp|O35290|ECP3_MOUSE	sp|O35290|ECP3_MOUSE	>sp|O35290|ECP3_MOUSE Eosinophil cationic-type ribonuclease 3 OS=Mus musculus GN=Ear3 PE=1 SV=1
440960	299890	370425	2961500	2872900	2917200	888600	1186100	1037350	1993600	2072600	2033100	172200	280990	226595	171050	154440	162745	313190	231880	272535	1655600	1859100	1757350	180020	206310	272535	0	0	272535				8	8	8	14.4	14.4	14.4	82.105	0	47.805	17941000	16	sp|O35350|CAN1_MOUSE	sp|O35350|CAN1_MOUSE	>sp|O35350|CAN1_MOUSE Calpain-1 catalytic subunit OS=Mus musculus GN=Capn1 PE=1 SV=1
285560	68700	177130	642820	563960	603390	0	470550	235275	840030	451350	645690	0	0	0	0	0	0	0	0	0	1696900	956210	1326555	0	0	0	0	0	0				2	2	2	10.9	10.9	10.9	28.537	0	12.962	5976100	6	sp|O35381|AN32A_MOUSE;sp|Q64G17|AN32C_MOUSE	sp|O35381|AN32A_MOUSE;sp|Q64G17|AN32C_MOUSE	>sp|O35381|AN32A_MOUSE Acidic leucine-rich nuclear phosphoprotein 32 family member A OS=Mus musculus GN=Anp32a PE=1 SV=1;>sp|Q64G17|AN32C_MOUSE Putative acidic leucine-rich nuclear phosphoprotein 32 family member C OS=Mus musculus GN=Anp32c PE=2 SV=3
0	0	0	0	0	0	0	0	0	0	0	0	0	0	0	0	0	0	0	0	0	0	0	0	0	0	0	0	0	0				1	1	1	0.3	0.3	0.3	260.21	0.0094637	6.6946	0	1	sp|O35600|ABCA4_MOUSE	sp|O35600|ABCA4_MOUSE	>sp|O35600|ABCA4_MOUSE Retinal-specific ATP-binding cassette transporter OS=Mus musculus GN=Abca4 PE=2 SV=1
0	0	0	360660	0	180330	0	0	0	1032700	1416400	1224550	202070	250930	226500	0	0	0	216420	0	108210	1787300	1956600	1871950	365420	711740	108210	487190	623370	108210				4	4	4	15.5	15.5	15.5	36.384	0	23.565	9410800	6	sp|O35639|ANXA3_MOUSE	sp|O35639|ANXA3_MOUSE	>sp|O35639|ANXA3_MOUSE Annexin A3 OS=Mus musculus GN=Anxa3 PE=1 SV=4
422040	936870	679455	955890	2260100	1607995	782750	169520	476135	2114200	1747000	1930600	0	0	0	0	0	0	407030	523870	465450	1795500	1076700	1436100	0	290330	465450	420500	463330	465450				3	3	3	15.6	15.6	15.6	36.724	0	19.558	14366000	10	sp|O35640|ANXA8_MOUSE	sp|O35640|ANXA8_MOUSE	>sp|O35640|ANXA8_MOUSE Annexin A8 OS=Mus musculus GN=Anxa8 PE=1 SV=2
0	0	0	0	0	0	0	0	0	0	0	0	0	0	0	0	0	0	0	0	0	0	0	0	0	0	0	199780	291450	0				2	2	2	7.6	7.6	7.6	49.199	0	42.015	491230	3	sp|O35737|HNRH1_MOUSE;sp|Q9Z2X1|HNRPF_MOUSE;sp|P70333|HNRH2_MOUSE	sp|O35737|HNRH1_MOUSE;sp|Q9Z2X1|HNRPF_MOUSE;sp|P70333|HNRH2_MOUSE	>sp|O35737|HNRH1_MOUSE Heterogeneous nuclear ribonucleoprotein H OS=Mus musculus GN=Hnrnph1 PE=1 SV=3;>sp|Q9Z2X1|HNRPF_MOUSE Heterogeneous nuclear ribonucleoprotein F OS=Mus musculus GN=Hnrnpf PE=1 SV=3;>sp|P70333|HNRH2_MOUSE Heterogeneous nuclear ribonucl
2364800	3381200	2873000	0	0	0	4302600	2391100	3346850	0	0	0	4936300	5233700	5085000	383420	150140	266780	0	0	0	572210	495180	533695	0	0	0	626680	669250	0				8	4	4	30.9	14.1	14.1	44.458	0	27.033	25507000	9	sp|O35744|CHIL3_MOUSE	sp|O35744|CHIL3_MOUSE	>sp|O35744|CHIL3_MOUSE Chitinase-like protein 3 OS=Mus musculus GN=Chil3 PE=1 SV=2
207090	277030	242060	1008800	1306500	1157650	407360	976640	692000	872300	384830	628565	0	468550	234275	0	0	0	0	0	0	789550	412590	601070	0	0	0	0	0	0				3	3	3	4.3	4.3	4.3	107.89	0	18.303	7111200	2	sp|O35902|DSG3_MOUSE	sp|O35902|DSG3_MOUSE	>sp|O35902|DSG3_MOUSE Desmoglein-3 OS=Mus musculus GN=Dsg3 PE=2 SV=1
0	0	0	0	0	0	0	0	0	0	0	0	0	0	0	0	0	0	0	0	0	0	0	0	0	0	0	0	0	0	+			5	1	1	17	2.6	2.6	54.587	1	-2	0	1	sp|O35945|AL1A7_MOUSE	sp|O35945|AL1A7_MOUSE	>sp|O35945|AL1A7_MOUSE Aldehyde dehydrogenase, cytosolic 1 OS=Mus musculus GN=Aldh1a7 PE=1 SV=1
0	0	0	0	0	0	0	0	0	0	1294900000	647450000	0	785120000	392560000	0	0	0	303030000	0	151515000	0	372860000	186430000	309240000	0	151515000	0	0	151515000	+			1	1	1	4.8	4.8	4.8	36.572	1	-2	3065100000	3	sp|O54786|DFFA_MOUSE	sp|O54786|DFFA_MOUSE	>sp|O54786|DFFA_MOUSE DNA fragmentation factor subunit alpha OS=Mus musculus GN=Dffa PE=1 SV=2
679480	2160200	1419840	6934400	6838800	6886600	3694600	7426200	5560400	17860000	20591000	19225500	8958300	11201000	10079650	1980600	2872500	2426550	862460	1620100	1241280	5344900	4759400	5052150	2068100	2445300	1241280	0	0	1241280				10	10	10	16.6	16.6	16.6	97.112	0	77.343	108300000	64	sp|O54990|PROM1_MOUSE	sp|O54990|PROM1_MOUSE	>sp|O54990|PROM1_MOUSE Prominin-1 OS=Mus musculus GN=Prom1 PE=1 SV=1
0	0	0	0	0	0	0	0	0	0	0	0	0	0	0	0	0	0	0	0	0	213460	1349700	781580	0	0	0	0	0	0				2	2	2	8.2	8.2	8.2	59.485	0	12.486	1563100	2	sp|O70145|NCF2_MOUSE	sp|O70145|NCF2_MOUSE	>sp|O70145|NCF2_MOUSE Neutrophil cytosol factor 2 OS=Mus musculus GN=Ncf2 PE=1 SV=1
6132100	7462600	6797350	20733000	26632000	23682500	12103000	15966000	14034500	29772000	19965000	24868500	3497100	7772900	5635000	974490	1499000	1236745	8969100	9209200	9089150	21918000	21200000	21559000	8899300	7554300	9089150	3306200	3139800	9089150				10	10	9	44.4	44.4	40.3	27.706	0	149.73	236700000	100	sp|O70456|1433S_MOUSE	sp|O70456|1433S_MOUSE	>sp|O70456|1433S_MOUSE 14-3-3 protein sigma OS=Mus musculus GN=Sfn PE=1 SV=2
449880	237470	343675	3640200	7860700	5750450	1439700	1433900	1436800	3232700	3943200	3587950	357860	656360	507110	162560	258240	210400	1271500	2123200	1697350	2895000	2651000	2773000	303800	573400	1697350	0	0	1697350				3	3	3	25.9	25.9	25.9	28.294	0	22.37	33490000	19	sp|O70514|FGFP1_MOUSE	sp|O70514|FGFP1_MOUSE	>sp|O70514|FGFP1_MOUSE Fibroblast growth factor-binding protein 1 OS=Mus musculus GN=Fgfbp1 PE=1 SV=1
42991000	58316000	50653500	114870000	102680000	108775000	68419000	111380000	89899500	150910000	160350000	155630000	77775000	80568000	79171500	21817000	27698000	24757500	34815000	45126000	39970500	778910000	865610000	822260000	168610000	177830000	39970500	54327000	55502000	39970500				24	24	24	40.1	40.1	40.1	84.998	0	323.31	3198500000	266	sp|O70570|PIGR_MOUSE	sp|O70570|PIGR_MOUSE	>sp|O70570|PIGR_MOUSE Polymeric immunoglobulin receptor OS=Mus musculus GN=Pigr PE=1 SV=1
5114200	4297900	4706050	43381000	67310000	55345500	18923000	24565000	21744000	56943000	74553000	65748000	11090000	12643000	11866500	1721000	3319300	2520150	24106000	37850000	30978000	11379000	16132000	13755500	3757100	6086100	30978000	0	0	30978000				8	8	8	51.4	51.4	51.4	19.92	0	83.373	423170000	73	sp|O88312|AGR2_MOUSE	sp|O88312|AGR2_MOUSE	>sp|O88312|AGR2_MOUSE Anterior gradient protein 2 homolog OS=Mus musculus GN=Agr2 PE=1 SV=1
0	0	0	0	0	0	0	0	0	0	0	0	0	0	0	0	0	0	383180	533560	458370	0	0	0	0	0	458370	0	0	458370				2	2	2	2.5	2.5	2.5	153.91	0.0018416	11.29	916750	2	sp|O88322|NID2_MOUSE	sp|O88322|NID2_MOUSE	>sp|O88322|NID2_MOUSE Nidogen-2 OS=Mus musculus GN=Nid2 PE=1 SV=2
788570	926000	857285	7293700	13777000	10535350	3558300	7685200	5621750	8810800	11160000	9985400	603910	2159600	1381755	0	0	0	1678800	2515500	2097150	5832500	9973000	7902750	241040	1785800	2097150	0	0	2097150				8	8	8	29.4	29.4	29.4	66.406	0	71.476	78790000	31	sp|O88342|WDR1_MOUSE	sp|O88342|WDR1_MOUSE	>sp|O88342|WDR1_MOUSE WD repeat-containing protein 1 OS=Mus musculus GN=Wdr1 PE=1 SV=3
0	110280	55140	262980	525680	394330	0	0	0	3255600	2804200	3029900	209920	384280	297100	129410	0	64705	949060	1200400	1074730	0	521620	260810	150320	194850	1074730	0	0	1074730				2	2	2	10.8	10.8	10.8	34.49	0	15.792	10699000	6	sp|O88531|PPT1_MOUSE	sp|O88531|PPT1_MOUSE	>sp|O88531|PPT1_MOUSE Palmitoyl-protein thioesterase 1 OS=Mus musculus GN=Ppt1 PE=1 SV=2
1400300	1703400	1551850	3034000	4124200	3579100	2206500	2439200	2322850	2332200	2770200	2551200	765810	1063800	914805	26172	1019900	523036	950290	1034700	992495	4590300	4008200	4299250	932180	1038900	992495	268970	1387300	992495				7	7	7	30	30	30	37.402	0	60.888	37096000	30	sp|O88569|ROA2_MOUSE	sp|O88569|ROA2_MOUSE	>sp|O88569|ROA2_MOUSE Heterogeneous nuclear ribonucleoproteins A2/B1 OS=Mus musculus GN=Hnrnpa2b1 PE=1 SV=2
2291300	2341300	2316300	16992000	24535000	20763500	13640000	18366000	16003000	20554000	16852000	18703000	3580700	13136000	8358350	680750	1138600	909675	3705400	3538200	3621800	24194000	21764000	22979000	8521600	9034000	3621800	1675000	739920	3621800				3	3	3	24.2	24.2	24.2	20.489	0	188.78	207280000	39	sp|O88593|PGRP1_MOUSE	sp|O88593|PGRP1_MOUSE	>sp|O88593|PGRP1_MOUSE Peptidoglycan recognition protein 1 OS=Mus musculus GN=Pglyrp1 PE=1 SV=1
544360	119690	332025	2086000	937650	1511825	932470	1333600	1133035	4738300	3693700	4216000	2204400	2763100	2483750	22335	749200	385768	257550	1436300	846925	1148900	3092700	2120800	353260	1210500	846925	0	203120	846925				7	7	7	21	21	21	46.674	0	41.687	27827000	9	sp|O88844|IDHC_MOUSE	sp|O88844|IDHC_MOUSE	>sp|O88844|IDHC_MOUSE Isocitrate dehydrogenase [NADP] cytoplasmic OS=Mus musculus GN=Idh1 PE=1 SV=2
1505500	3127100	2316300	50572000	28480000	39526000	22658000	26612000	24635000	42078000	41957000	42017500	7471300	6744500	7107900	2193700	2953100	2573400	17225000	19159000	18192000	28820000	26539000	27679500	7117300	5530100	18192000	1070600	1470800	18192000				10	10	10	28.8	28.8	28.8	47.585	0	90.807	343280000	72	sp|O88968|TCO2_MOUSE	sp|O88968|TCO2_MOUSE	>sp|O88968|TCO2_MOUSE Transcobalamin-2 OS=Mus musculus GN=Tcn2 PE=1 SV=1
132590	119470	126030	1069700	341510	705605	359840	585450	472645	622420	706090	664255	192200	1378700	785450	0	161980	80990	144590	688340	416465	10277000	10621000	10449000	143100	66139	416465	0	0	416465				6	6	6	21.5	21.5	21.5	50.989	0	58.886	27611000	14	sp|O89053|COR1A_MOUSE	sp|O89053|COR1A_MOUSE	>sp|O89053|COR1A_MOUSE Coronin-1A OS=Mus musculus GN=Coro1a PE=1 SV=5
0	0	0	0	0	0	0	0	0	0	0	0	0	0	0	0	0	0	0	0	0	0	0	0	0	0	0	0	0	0				2	2	2	7.8	7.8	7.8	29.458	0	26.085	0	2	sp|O89094|CASPE_MOUSE	sp|O89094|CASPE_MOUSE	>sp|O89094|CASPE_MOUSE Caspase-14 OS=Mus musculus GN=Casp14 PE=1 SV=1
0	0	0	3725700	5760300	4743000	910030	2000600	1455315	5951500	4586200	5268850	0	0	0	0	0	0	284330	234290	259310	1306000	4156500	2731250	0	253570	259310	0	0	259310				5	5	5	22.1	22.1	22.1	39.771	0	40.489	29169000	16	sp|P00329|ADH1_MOUSE	sp|P00329|ADH1_MOUSE	>sp|P00329|ADH1_MOUSE Alcohol dehydrogenase 1 OS=Mus musculus GN=Adh1 PE=1 SV=2
0	0	0	5311900	8784600	7048250	6232000	7591600	6911800	0	0	0	3277700	4591600	3934650	0	0	0	13372000	19354000	16363000	10052000	12305000	11178500	9399500	3554800	16363000	0	0	16363000				10	10	8	28.4	28.4	22.9	57.643	0	108.66	103830000	52	sp|P00687|AMY1_MOUSE;sp|P00688|AMYP_MOUSE	sp|P00687|AMY1_MOUSE	>sp|P00687|AMY1_MOUSE Alpha-amylase 1 OS=Mus musculus GN=Amy1 PE=1 SV=2
0	0	0	0	0	0	0	0	0	0	0	0	0	0	0	0	0	0	252810	340280	296545	0	0	0	4704000	4458400	296545	0	0	296545				5	5	5	23.4	23.4	23.4	44.282	0	41.661	9755500	6	sp|P00796|RENI2_MOUSE;sp|P06281|RENI1_MOUSE	sp|P00796|RENI2_MOUSE	>sp|P00796|RENI2_MOUSE Renin-2 OS=Mus musculus GN=Ren2 PE=1 SV=1
615070	409460	512265	1460300	3050300	2255300	814310	1036900	925605	12405000	12412000	12408500	1031800	1279100	1155450	0	129620	64810	5590600	5359100	5474850	14380000	16763000	15571500	2022400	3118000	5474850	194530	283490	5474850				19	19	19	15.1	15.1	15.1	186.48	0	139.87	82355000	61	sp|P01027|CO3_MOUSE;CON__Q2UVX4	sp|P01027|CO3_MOUSE	>sp|P01027|CO3_MOUSE Complement C3 OS=Mus musculus GN=C3 PE=1 SV=3
0	0	0	0	0	0	0	0	0	352640	0	176320	0	0	0	0	0	0	0	0	0	0	625390	312695	0	0	0	0	0	0				2	2	2	1.9	1.9	1.9	133.07	0	11.676	978030	2	sp|P01132|EGF_MOUSE	sp|P01132|EGF_MOUSE	>sp|P01132|EGF_MOUSE Pro-epidermal growth factor OS=Mus musculus GN=Egf PE=1 SV=2
33360000	28406000	30883000	52208000	34950000	43579000	18114000	29814000	23964000	51563000	44500000	48031500	30838000	9734900	20286450	2479000	3098300	2788650	14112000	13008000	13560000	234870000	300910000	267890000	52245000	70308000	13560000	7854800	9491100	13560000				6	6	6	32.1	32.1	32.1	18.013	0	48.696	1041900000	47	sp|P01592|IGJ_MOUSE	sp|P01592|IGJ_MOUSE	>sp|P01592|IGJ_MOUSE Immunoglobulin J chain OS=Mus musculus GN=Jchain PE=1 SV=4
1153200	1053000	1103100	930820	1932400	1431610	1344800	1381600	1363200	2889800	2619900	2754850	585080	448110	516595	0	0	0	2541600	1654300	2097950	8533800	12440000	10486900	4738300	5426400	2097950	787910	692560	2097950				2	2	2	32.7	32.7	32.7	12.273	0	14.774	51154000	16	sp|P01631|KV2A7_MOUSE	sp|P01631|KV2A7_MOUSE	>sp|P01631|KV2A7_MOUSE Ig kappa chain V-II region 26-10 OS=Mus musculus PE=1 SV=1
0	0	0	0	0	0	0	0	0	0	0	0	0	0	0	0	0	0	0	0	0	2470000	4708200	3589100	1118100	1173800	0	0	0	0				1	1	1	8.7	8.7	8.7	12.581	0.0067568	7.6763	9470100	3	sp|P01635|KV5A3_MOUSE	sp|P01635|KV5A3_MOUSE	>sp|P01635|KV5A3_MOUSE Ig kappa chain V-V region K2 (Fragment) OS=Mus musculus PE=1 SV=1
159470	162470	160970	0	0	0	1132600	0	566300	0	0	0	1601100	1051700	1326400	0	0	0	0	0	0	16066000	19740000	17903000	391550	615150	0	0	0	0				3	3	3	35.2	35.2	35.2	12.03	0	24.758	40920000	11	sp|P01636|KV5A4_MOUSE	sp|P01636|KV5A4_MOUSE	>sp|P01636|KV5A4_MOUSE Ig kappa chain V-V region MOPC 149 OS=Mus musculus PE=1 SV=1
217360	293350	255355	0	0	0	0	0	0	0	0	0	0	0	0	0	0	0	0	0	0	5339500	4130100	4734800	0	274500	0	0	0	0				1	1	1	13	13	13	12.986	0	19.608	10255000	4	sp|P01638|KV5A6_MOUSE;sp|P01637|KV5A5_MOUSE	sp|P01638|KV5A6_MOUSE;sp|P01637|KV5A5_MOUSE	>sp|P01638|KV5A6_MOUSE Ig kappa chain V-V region L6 (Fragment) OS=Mus musculus PE=4 SV=1;>sp|P01637|KV5A5_MOUSE Ig kappa chain V-V region T1 OS=Mus musculus PE=4 SV=1
0	0	0	858630	1863800	1361215	0	667870	333935	0	1295300	647650	0	386620	193310	0	0	0	0	267810	133905	12435000	13193000	12814000	0	532030	133905	0	0	133905				2	2	2	36.1	36.1	36.1	11.954	0	18.503	31501000	10	sp|P01645|KV5AC_MOUSE;sp|P01644|KV5AB_MOUSE;sp|P01646|KV5AD_MOUSE;sp|P01647|KV5AE_MOUSE;sp|P01643|KV5AA_MOUSE	sp|P01645|KV5AC_MOUSE;sp|P01644|KV5AB_MOUSE;sp|P01646|KV5AD_MOUSE;sp|P01647|KV5AE_MOUSE;sp|P01643|KV5AA_MOUSE	>sp|P01645|KV5AC_MOUSE Ig kappa chain V-V region HP 93G7 OS=Mus musculus PE=1 SV=1;>sp|P01644|KV5AB_MOUSE Ig kappa chain V-V region HP R16.7 OS=Mus musculus PE=1 SV=1;>sp|P01646|KV5AD_MOUSE Ig kappa chain V-V region HP 123E6 OS=Mus musculus PE=1 SV=1;>sp|P
0	511440	255720	0	1597100	798550	1184200	0	592100	1135400	1465900	1300650	3432600	4176600	3804600	0	298880	149440	474650	354030	414340	12526000	11568000	12047000	713750	873010	414340	0	0	414340				1	1	1	16.7	16.7	16.7	12.056	0	11.708	40311000	9	sp|P01649|KV5AG_MOUSE;sp|P01648|KV5AF_MOUSE	sp|P01649|KV5AG_MOUSE;sp|P01648|KV5AF_MOUSE	>sp|P01649|KV5AG_MOUSE Ig kappa chain V-V regions OS=Mus musculus PE=1 SV=1;>sp|P01648|KV5AF_MOUSE Ig kappa chain V-V region HP 91A3 OS=Mus musculus PE=1 SV=1
486180	913110	699645	1700500	2162200	1931350	177640	150830	164235	2906800	4449900	3678350	560470	1003500	781985	121110	0	60555	299040	615340	457190	8807800	9209700	9008750	742090	978370	457190	0	0	457190				2	2	1	24.3	24.3	8.1	11.949	0	105.66	35285000	17	sp|P01657|KV3A5_MOUSE;sp|P01632|KV1A1_MOUSE;sp|P01634|KV5A2_MOUSE	sp|P01657|KV3A5_MOUSE;sp|P01632|KV1A1_MOUSE;sp|P01634|KV5A2_MOUSE	>sp|P01657|KV3A5_MOUSE Ig kappa chain V-III region PC 2413 OS=Mus musculus PE=1 SV=1;>sp|P01632|KV1A1_MOUSE Ig kappa chain V-I region S107A OS=Mus musculus GN=Igkv7-33 PE=2 SV=1;>sp|P01634|KV5A2_MOUSE Ig kappa chain V-V region MOPC 21 OS=Mus musculus PE=1
0	0	0	0	1749200	874600	0	0	0	0	0	0	0	2219900	1109950	2383900	11733000	7058450	0	7259800	3629900	0	4607200	2303600	2434100	0	3629900	2159300	1733200	3629900	+			1	1	1	16.7	16.7	16.7	13.67	1	-2	36280000	2	sp|P01736|TVB3_MOUSE	sp|P01736|TVB3_MOUSE	>sp|P01736|TVB3_MOUSE T-cell receptor beta chain V region PHDS203 (Fragment) OS=Mus musculus PE=4 SV=1
188500	261030	224765	0	0	0	0	0	0	0	188470	94235	0	0	0	0	0	0	0	0	0	1316200	1058900	1187550	0	0	0	0	0	0				2	2	2	16.8	16.8	16.8	12.732	0	14.668	3013100	2	sp|P01800|HVM31_MOUSE;sp|P01799|HVM30_MOUSE;sp|P01798|HVM29_MOUSE;sp|P01797|HVM28_MOUSE;sp|P01796|HVM27_MOUSE;sp|P01802|HVM33_MOUSE;sp|P01801|HVM32_MOUSE	sp|P01800|HVM31_MOUSE;sp|P01799|HVM30_MOUSE;sp|P01798|HVM29_MOUSE;sp|P01797|HVM28_MOUSE;sp|P01796|HVM27_MOUSE;sp|P01802|HVM33_MOUSE;sp|P01801|HVM32_MOUSE	>sp|P01800|HVM31_MOUSE Ig heavy chain V-III region T957 OS=Mus musculus PE=1 SV=2;>sp|P01799|HVM30_MOUSE Ig heavy chain V-III region ABE-47N OS=Mus musculus PE=1 SV=1;>sp|P01798|HVM29_MOUSE Ig heavy chain V-III region E109 OS=Mus musculus PE=1 SV=1;>sp|P01
241460	0	120730	160960	0	80480	0	647820	323910	0	0	0	0	0	0	0	0	0	0	0	0	3567900	2299700	2933800	471140	0	0	0	0	0				3	3	1	38.5	38.5	18.8	13.051	0	21.716	7389000	5	sp|P01812|HVM42_MOUSE	sp|P01812|HVM42_MOUSE	>sp|P01812|HVM42_MOUSE Ig heavy chain V region MOPC 173 OS=Mus musculus PE=1 SV=1
11465000	12567000	12016000	17851000	27918000	22884500	10425000	15090000	12757500	23434000	22464000	22949000	7087800	10008000	8547900	520130	559010	539570	10140000	6469300	8304650	85558000	128140000	106849000	23727000	26716000	8304650	2241200	2365300	8304650				7	7	7	49.1	49.1	49.1	11.778	0	156.94	444750000	87	sp|P01837|IGKC_MOUSE	sp|P01837|IGKC_MOUSE	>sp|P01837|IGKC_MOUSE Ig kappa chain C region OS=Mus musculus PE=1 SV=1
0	0	0	746770	2745200	1745985	822870	113150	468010	2377400	2672500	2524950	431530	1347900	889715	0	0	0	687730	559110	623420	12973000	10040000	11506500	1210600	2060600	623420	0	0	623420				3	3	3	43.8	43.8	43.8	11.575	0	70.954	38789000	19	sp|P01843|LAC1_MOUSE	sp|P01843|LAC1_MOUSE	>sp|P01843|LAC1_MOUSE Ig lambda-1 chain C region OS=Mus musculus PE=1 SV=1
1154300	1469400	1311850	0	0	0	221800	410920	316360	5070300	6794800	5932550	0	443050	221525	0	0	0	1725500	2150500	1938000	6357600	9280800	7819200	1300600	2527200	1938000	0	0	1938000				5	5	5	20.9	20.9	20.9	36.389	0	33.414	38907000	15	sp|P01863|GCAA_MOUSE;sp|P01865|GCAM_MOUSE;sp|P01864|GCAB_MOUSE	sp|P01863|GCAA_MOUSE;sp|P01865|GCAM_MOUSE	>sp|P01863|GCAA_MOUSE Ig gamma-2A chain C region, A allele OS=Mus musculus GN=Ighg PE=1 SV=1;>sp|P01865|GCAM_MOUSE Ig gamma-2A chain C region, membrane-bound form OS=Mus musculus GN=Igh-1a PE=1 SV=3
764760	989270	877015	116010	0	58005	196700	0	98350	1008300	1439700	1224000	231470	446730	339100	0	151140	75570	1748300	1363700	1556000	6925400	6294500	6609950	440750	933700	1556000	0	0	1556000				5	5	5	16.8	16.8	16.8	44.259	0	41.817	23050000	15	sp|P01867|IGG2B_MOUSE	sp|P01867|IGG2B_MOUSE	>sp|P01867|IGG2B_MOUSE Ig gamma-2B chain C region OS=Mus musculus GN=Igh-3 PE=1 SV=3
0	0	0	266370	436950	351660	230730	0	115365	3446600	3636700	3541650	0	0	0	0	0	0	413310	281650	347480	3185900	1844600	2515250	512700	637620	347480	0	0	347480				3	3	3	16	16	16	35.704	0	19.972	14893000	5	sp|P01868|IGHG1_MOUSE;sp|P01869|IGH1M_MOUSE	sp|P01868|IGHG1_MOUSE;sp|P01869|IGH1M_MOUSE	>sp|P01868|IGHG1_MOUSE Ig gamma-1 chain C region secreted form OS=Mus musculus GN=Ighg1 PE=1 SV=1;>sp|P01869|IGH1M_MOUSE Ig gamma-1 chain C region, membrane-bound form OS=Mus musculus GN=Ighg1 PE=1 SV=2
283240	296130	289685	0	0	0	0	0	0	0	0	0	0	0	0	0	0	0	177730	0	88865	1045400	1621800	1333600	0	114450	88865	0	0	88865				2	2	2	6.6	6.6	6.6	49.971	0	13.894	3538700	4	sp|P01872|IGHM_MOUSE	sp|P01872|IGHM_MOUSE	>sp|P01872|IGHM_MOUSE Ig mu chain C region OS=Mus musculus GN=Ighm PE=1 SV=2
158070000	124400000	141235000	135160000	97601000	116380500	244860000	243680000	244270000	322550000	340190000	331370000	245440000	172220000	208830000	17926000	20950000	19438000	63561000	36686000	50123500	1537400000	1192600000	1365000000	189800000	173770000	50123500	67578000	40962000	50123500				16	16	16	61.3	61.3	61.3	36.875	0	323.31	5425400000	159	sp|P01878|IGHA_MOUSE	sp|P01878|IGHA_MOUSE	>sp|P01878|IGHA_MOUSE Ig alpha chain C region OS=Mus musculus PE=1 SV=1
65862	0	32931	0	0	0	0	0	0	432790	383920	408355	0	0	0	0	0	0	0	192600	96300	344100	325750	334925	0	0	96300	0	0	96300				2	2	2	7	7	7	36.855	0	11.762	1745000	3	sp|P14428|HA1Q_MOUSE;sp|P14426|HA13_MOUSE;sp|P03991|HA1W_MOUSE;sp|P04223|HA1K_MOUSE;sp|P01901|HA1B_MOUSE;sp|P01896|HA1Z_MOUSE;sp|P01895|HA1Y_MOUSE;sp|P01898|HA10_MOUSE;sp|P14430|HA18_MOUSE;sp|P14429|HA17_MOUSE;sp|P01899|HA11_MOUSE;sp|P01897|HA1L_MOUSE;sp|P01900|HA12_MOUSE	sp|P14428|HA1Q_MOUSE;sp|P14426|HA13_MOUSE;sp|P03991|HA1W_MOUSE;sp|P04223|HA1K_MOUSE;sp|P01901|HA1B_MOUSE;sp|P01896|HA1Z_MOUSE;sp|P01895|HA1Y_MOUSE;sp|P01898|HA10_MOUSE;sp|P14430|HA18_MOUSE;sp|P14429|HA17_MOUSE;sp|P01899|HA11_MOUSE;sp|P01897|HA1L_MOUSE;sp|P01900|HA12_MOUSE	>sp|P14428|HA1Q_MOUSE H-2 class I histocompatibility antigen, K-Q alpha chain (Fragment) OS=Mus musculus GN=H2-K1 PE=1 SV=1;>sp|P14426|HA13_MOUSE H-2 class I histocompatibility antigen, D-K alpha chain OS=Mus musculus GN=H2-D1 PE=1 SV=1;>sp|P03991|HA1W_MOU
485770	401560	443665	3401600	3640000	3520800	240850	0	120425	7031200	4991200	6011200	510460	1504300	1007380	100260	77318	88789	19184000	25634000	22409000	5586400	2340600	3963500	1674100	1987700	22409000	228600	440500	22409000				7	7	7	68.3	68.3	68.3	15.085	0	47.413	79461000	31	sp|P01942|HBA_MOUSE	sp|P01942|HBA_MOUSE	>sp|P01942|HBA_MOUSE Hemoglobin subunit alpha OS=Mus musculus GN=Hba PE=1 SV=2
123510	152670	138090	1651900	2760600	2206250	301180	650460	475820	9295300	11693000	10494150	0	1340800	670400	0	0	0	21419000	28583000	25001000	4147400	4431000	4289200	433090	1320800	25001000	565280	439830	25001000				11	11	5	83	83	39.5	15.84	0	78.54	89309000	33	sp|P02088|HBB1_MOUSE;CON__P02070;sp|P02104|HBE_MOUSE;CON__Q3SX09	sp|P02088|HBB1_MOUSE	>sp|P02088|HBB1_MOUSE Hemoglobin subunit beta-1 OS=Mus musculus GN=Hbb-b1 PE=1 SV=2
0	0	0	0	0	0	0	0	0	0	0	0	0	0	0	0	0	0	1161600	1358900	1260250	0	0	0	245290	487690	1260250	0	0	1260250				8	2	2	65.3	21.8	21.8	15.878	0	13.635	3253500	5	sp|P02089|HBB2_MOUSE	sp|P02089|HBB2_MOUSE	>sp|P02089|HBB2_MOUSE Hemoglobin subunit beta-2 OS=Mus musculus GN=Hbb-b2 PE=1 SV=2
3133400	4237200	3685300	1515600	8637000	5076300	10463000	9002100	9732550	1262000	6014100	3638050	4619000	1748600	3183800	2135400	623150	1379275	2209100	2657200	2433150	30157000	26152000	28154500	5030100	4494900	2433150	3365900	3114000	2433150				3	3	3	20.6	20.6	20.6	15.315	0	16.733	130570000	3	sp|P02301|H3C_MOUSE;sp|P84244|H33_MOUSE;sp|P84228|H32_MOUSE;sp|P68433|H31_MOUSE	sp|P02301|H3C_MOUSE;sp|P84244|H33_MOUSE;sp|P84228|H32_MOUSE;sp|P68433|H31_MOUSE	>sp|P02301|H3C_MOUSE Histone H3.3C OS=Mus musculus GN=H3f3c PE=3 SV=3;>sp|P84244|H33_MOUSE Histone H3.3 OS=Mus musculus GN=H3f3a PE=1 SV=2;>sp|P84228|H32_MOUSE Histone H3.2 OS=Mus musculus GN=Hist1h3b PE=1 SV=2;>sp|P68433|H31_MOUSE Histone H3.1 OS=Mus musc
214520000	240630000	227575000	585480000	790030000	687755000	110500000	130350000	120425000	146170000	500080000	323125000	77278000	182090000	129684000	115030000	187350000	151190000	412580000	359600000	386090000	388790000	255290000	322040000	223170000	226460000	386090000	71972000	70979000	386090000				3	3	3	24.7	24.7	24.7	16.823	0	76.035	5288300000	100	sp|P02816|PIP_MOUSE	sp|P02816|PIP_MOUSE	>sp|P02816|PIP_MOUSE Prolactin-inducible protein homolog OS=Mus musculus GN=Pip PE=2 SV=3
312010	240520	276265	0	0	0	0	241860	120930	0	0	0	1073200	1096400	1084800	0	0	0	331960	307850	319905	444650	337570	391110	311410	207240	319905	255990	313670	319905				2	2	2	6.8	6.8	6.8	39.991	0	11.925	5474400	2	sp|P03958|ADA_MOUSE	sp|P03958|ADA_MOUSE	>sp|P03958|ADA_MOUSE Adenosine deaminase OS=Mus musculus GN=Ada PE=1 SV=3
0	0	0	0	0	0	0	0	0	0	0	0	0	0	0	0	0	0	0	0	0	0	0	0	0	0	0	0	0	0				1	1	1	2.5	2.5	2.5	43.929	0.0081967	7.0268	0	1	sp|P03987|IGHG3_MOUSE	sp|P03987|IGHG3_MOUSE	>sp|P03987|IGHG3_MOUSE Ig gamma-3 chain C region OS=Mus musculus PE=1 SV=2
0	0	0	0	0	0	0	0	0	0	0	0	0	0	0	0	0	0	0	0	0	0	0	0	1384000	1340200	0	0	0	0				2	2	2	12.3	12.3	12.3	28.722	0	153.83	2724300	3	sp|P04071|K1B16_MOUSE	sp|P04071|K1B16_MOUSE	>sp|P04071|K1B16_MOUSE Kallikrein 1-related peptidase b16 OS=Mus musculus GN=Klk1b16 PE=1 SV=2
88281000	115500000	101890500	237630000	339390000	288510000	169740000	238000000	203870000	368160000	344440000	356300000	269260000	260830000	265045000	76892000	84694000	80793000	91138000	94530000	92834000	445100000	459760000	452430000	182370000	195090000	92834000	185640000	190520000	92834000				34	27	26	40.8	35.8	35.8	65.605	0	323.31	4437000000	411	sp|P04104|K2C1_MOUSE	sp|P04104|K2C1_MOUSE	>sp|P04104|K2C1_MOUSE Keratin, type II cytoskeletal 1 OS=Mus musculus GN=Krt1 PE=1 SV=4
0	0	0	0	0	0	0	0	0	393070	0	196535	0	0	0	0	0	0	83621	0	41810.5	841890	430820	636355	204300	407550	41810.5	0	0	41810.5				3	3	3	3.2	3.2	3.2	85.004	0	18.388	2361300	4	sp|P04186|CFAB_MOUSE	sp|P04186|CFAB_MOUSE	>sp|P04186|CFAB_MOUSE Complement factor B OS=Mus musculus GN=Cfb PE=1 SV=2
1810500	3180000	2495250	6077900	9342000	7709950	5101400	4563400	4832400	10243000	11010000	10626500	1318300	1687100	1502700	1569100	687770	1128435	2193900	5376600	3785250	12464000	11642000	12053000	4088000	6201900	3785250	2547200	1898900	3785250				11	11	11	39.6	39.6	39.6	39.355	0	73.903	103000000	59	sp|P05064|ALDOA_MOUSE	sp|P05064|ALDOA_MOUSE	>sp|P05064|ALDOA_MOUSE Fructose-bisphosphate aldolase A OS=Mus musculus GN=Aldoa PE=1 SV=2
0	0	0	1388400	976930	1182665	428410	407850	418130	452780	663530	558155	83205	0	41602.5	0	0	0	133920	0	66960	515990	700330	608160	305640	183750	66960	0	0	66960				2	2	2	6	6	6	47.411	0	11.837	6240700	4	sp|P05202|AATM_MOUSE	sp|P05202|AATM_MOUSE	>sp|P05202|AATM_MOUSE Aspartate aminotransferase, mitochondrial OS=Mus musculus GN=Got2 PE=1 SV=1
659020	189130	424075	565190	401550	483370	0	0	0	265510	667010	466260	0	0	0	0	0	0	0	0	0	0	0	0	0	7291100	0	794950	0	0	+			14	1	0	46.3	3.1	0	50.151	1	-2	10834000	1	sp|P05213|TBA1B_MOUSE;sp|P68373|TBA1C_MOUSE;sp|Q9JJZ2|TBA8_MOUSE;sp|Q3UX10|TBAL3_MOUSE	sp|P05213|TBA1B_MOUSE;sp|P68373|TBA1C_MOUSE;sp|Q9JJZ2|TBA8_MOUSE	>sp|P05213|TBA1B_MOUSE Tubulin alpha-1B chain OS=Mus musculus GN=Tuba1b PE=1 SV=2;>sp|P68373|TBA1C_MOUSE Tubulin alpha-1C chain OS=Mus musculus GN=Tuba1c PE=1 SV=1;>sp|Q9JJZ2|TBA8_MOUSE Tubulin alpha-8 chain OS=Mus musculus GN=Tuba8 PE=1 SV=1
0	0	0	0	0	0	147910	0	73955	0	0	0	0	0	0	0	0	0	0	0	0	904170	570710	737440	0	55461	0	0	0	0				1	1	1	1.8	1.8	1.8	127.48	0.0069085	8.4633	1678300	2	sp|P05555|ITAM_MOUSE	sp|P05555|ITAM_MOUSE	>sp|P05555|ITAM_MOUSE Integrin alpha-M OS=Mus musculus GN=Itgam PE=1 SV=2
1864600	1783100	1823850	4195400	4558900	4377150	1792900	3012100	2402500	9173000	9443400	9308200	1232200	1733900	1483050	780570	964000	872285	2995600	2628500	2812050	5907400	7339400	6623400	2474100	2086100	2812050	1861700	1469500	2812050				7	7	6	22.6	22.6	19	36.498	0	45.657	67296000	42	sp|P06151|LDHA_MOUSE;sp|P00342|LDHC_MOUSE	sp|P06151|LDHA_MOUSE	>sp|P06151|LDHA_MOUSE L-lactate dehydrogenase A chain OS=Mus musculus GN=Ldha PE=1 SV=3
1009800	0	504900	2558900	2399500	2479200	1451700	535790	993745	2443600	2043200	2243400	222980	0	111490	0	0	0	214680	387140	300910	9417400	7880300	8648850	3025800	3164200	300910	0	0	300910				2	2	2	28	28	28	12.934	0	16.629	36755000	17	sp|P06330|HVM51_MOUSE;sp|P01757|HVM13_MOUSE;sp|P01756|HVM12_MOUSE	sp|P06330|HVM51_MOUSE;sp|P01757|HVM13_MOUSE;sp|P01756|HVM12_MOUSE	>sp|P06330|HVM51_MOUSE Ig heavy chain V region AC38 205.12 OS=Mus musculus PE=1 SV=1;>sp|P01757|HVM13_MOUSE Ig heavy chain V region J558 OS=Mus musculus PE=1 SV=1;>sp|P01756|HVM12_MOUSE Ig heavy chain V region MOPC 104E OS=Mus musculus PE=1 SV=1
0	0	0	0	0	0	0	0	0	272630	622030	447330	0	0	0	0	0	0	0	741230	370615	2072600	2403000	2237800	128060	201150	370615	0	0	370615				4	4	4	13.2	13.2	13.2	45.029	0	26.424	6440800	7	sp|P06728|APOA4_MOUSE	sp|P06728|APOA4_MOUSE	>sp|P06728|APOA4_MOUSE Apolipoprotein A-IV OS=Mus musculus GN=Apoa4 PE=1 SV=3
0	0	0	622230	1599900	1111065	534590	436320	485455	2943000	1513500	2228250	0	1250500	625250	0	0	0	275450	524670	400060	5764600	8774700	7269650	0	392630	400060	0	309800	400060			+	6	6	6	14.5	14.5	14.5	62.766	0	42.101	24942000	13	sp|P06745|G6PI_MOUSE;CON__Q3ZBD7	sp|P06745|G6PI_MOUSE;CON__Q3ZBD7	>sp|P06745|G6PI_MOUSE Glucose-6-phosphate isomerase OS=Mus musculus GN=Gpi PE=1 SV=4;>Q3ZBD7 SWISS-PROT:Q3ZBD7 (Bos taurus) Glucose-6-phosphate isomerase
217820	599130	408475	4116500	11336000	7726250	1365800	2809700	2087750	3415400	3755800	3585600	1544500	1805100	1674800	310590	277610	294100	3043100	3358100	3200600	4084500	5150600	4617550	1287500	1195800	3200600	0	0	3200600				6	6	6	20.7	20.7	20.7	37.547	0	87.68	49673000	36	sp|P06797|CATL1_MOUSE	sp|P06797|CATL1_MOUSE	>sp|P06797|CATL1_MOUSE Cathepsin L1 OS=Mus musculus GN=Ctsl PE=1 SV=2
24136000	18584000	21360000	84838000	102770000	93804000	36155000	54323000	45239000	60126000	67837000	63981500	12065000	17216000	14640500	3270000	5701700	4485850	12107000	14439000	13273000	57706000	53573000	55639500	25182000	26372000	13273000	9118000	6849000	13273000				21	21	21	56	56	56	38.676	0	323.31	692370000	207	sp|P07356|ANXA2_MOUSE	sp|P07356|ANXA2_MOUSE	>sp|P07356|ANXA2_MOUSE Annexin A2 OS=Mus musculus GN=Anxa2 PE=1 SV=2
0	0	0	0	0	0	0	0	0	0	0	0	0	0	0	0	0	0	0	0	0	0	0	0	559000	746400	0	0	0	0				2	1	1	11.5	7.3	7.3	28.531	0.0068611	8.2372	1305400	2	sp|P07628|K1KB8_MOUSE	sp|P07628|K1KB8_MOUSE	>sp|P07628|K1KB8_MOUSE Kallikrein 1-related peptidase b8 OS=Mus musculus GN=Klk1b8 PE=2 SV=1
49249000	34693000	41971000	241640000	233940000	237790000	98185000	89664000	93924500	967920000	756600000	862260000	58613000	67956000	63284500	20079000	16095000	18087000	598350000	562320000	580335000	842670000	928580000	885625000	309120000	359020000	580335000	27630000	31741000	580335000				37	37	33	57.1	57.1	54.8	68.692	0	323.31	6294100000	395	sp|P07724|ALBU_MOUSE	sp|P07724|ALBU_MOUSE	>sp|P07724|ALBU_MOUSE Serum albumin OS=Mus musculus GN=Alb PE=1 SV=3
812510	1874800	1343655	6566200	9011000	7788600	4385400	5966800	5176100	2688400	4225900	3457150	7249800	11742000	9495900	0	0	0	15326000	14917000	15121500	8591200	8692100	8641650	6327700	8215200	15121500	4236900	2726000	15121500				4	4	4	19.1	19.1	19.1	24.753	0	318.85	123560000	29	sp|P07743|BPIA2_MOUSE	sp|P07743|BPIA2_MOUSE	>sp|P07743|BPIA2_MOUSE BPI fold-containing family A member 2 OS=Mus musculus GN=Bpifa2 PE=1 SV=1
0	0	0	0	0	0	0	0	0	923530	936330	929930	0	0	0	0	0	0	2221900	1810000	2015950	790110	2010000	1400055	134380	0	2015950	0	0	2015950				8	2	2	31.1	4.4	4.4	45.823	0	11.985	8826100	5	sp|Q00896|A1AT3_MOUSE;sp|P07758|A1AT1_MOUSE	sp|Q00896|A1AT3_MOUSE;sp|P07758|A1AT1_MOUSE	>sp|Q00896|A1AT3_MOUSE Alpha-1-antitrypsin 1-3 OS=Mus musculus GN=Serpina1c PE=1 SV=2;>sp|P07758|A1AT1_MOUSE Alpha-1-antitrypsin 1-1 OS=Mus musculus GN=Serpina1a PE=1 SV=4
1071700	1000100	1035900	1040500	1875300	1457900	1081400	800480	940940	10287000	17437000	13862000	1556500	976160	1266330	314170	471550	392860	20640000	23153000	21896500	43332000	48550000	45941000	5137500	6673200	21896500	0	175520	21896500				12	12	6	31.8	31.8	17.7	46.879	0	98.188	185570000	70	sp|P07759|SPA3K_MOUSE	sp|P07759|SPA3K_MOUSE	>sp|P07759|SPA3K_MOUSE Serine protease inhibitor A3K OS=Mus musculus GN=Serpina3k PE=1 SV=2
1548500	1712900	1630700	1500600	1842300	1671450	564020	1092200	828110	7013500	7745500	7379500	484190	821720	652955	574500	242970	408735	1612500	2863900	2238200	2435400	4090600	3263000	1782100	2543200	2238200	881430	437100	2238200				16	7	7	22.1	11.3	11.3	84.787	0	110.16	41789000	35	sp|P07901|HS90A_MOUSE	sp|P07901|HS90A_MOUSE	>sp|P07901|HS90A_MOUSE Heat shock protein HSP 90-alpha OS=Mus musculus GN=Hsp90aa1 PE=1 SV=4
129750000	139130000	134440000	304110000	402850000	353480000	187690000	189240000	188465000	383270000	394900000	389085000	148010000	204870000	176440000	44531000	52617000	48574000	59218000	58481000	58849500	437280000	432360000	434820000	95939000	116670000	58849500	33451000	31933000	58849500				40	40	40	59	59	59	77.837	0	323.31	3846300000	501	sp|P08071|TRFL_MOUSE	sp|P08071|TRFL_MOUSE	>sp|P08071|TRFL_MOUSE Lactotransferrin OS=Mus musculus GN=Ltf PE=1 SV=4
1578400	1454000	1516200	21012000	23274000	22143000	10385000	12333000	11359000	15730000	14461000	15095500	1673400	2029400	1851400	133920	173960	153940	1860300	1012100	1436200	10741000	9798100	10269550	4109300	5039200	1436200	116030	0	1436200				8	8	8	36.1	36.1	36.1	25.958	0	55.351	136910000	61	sp|P08074|CBR2_MOUSE	sp|P08074|CBR2_MOUSE	>sp|P08074|CBR2_MOUSE Carbonyl reductase [NADPH] 2 OS=Mus musculus GN=Cbr2 PE=1 SV=1
1011900	470710	741305	2226200	3155000	2690600	545010	906100	725555	1133600	3022400	2078000	176310	0	88155	161550	424510	293030	559960	754200	657080	2393100	2068700	2230900	455040	647720	657080	0	0	657080				7	5	5	10.5	8.7	8.7	92.475	0	35.209	20112000	14	sp|P08113|ENPL_MOUSE	sp|P08113|ENPL_MOUSE	>sp|P08113|ENPL_MOUSE Endoplasmin OS=Mus musculus GN=Hsp90b1 PE=1 SV=2
1200900	852360	1026630	5603600	9887700	7745650	1706600	2604200	2155400	109360	4387900	2248630	81730	731340	406535	0	245490	122745	93986	437250	265618	733120	2930200	1831660	116010	144620	265618	309170	220550	265618				3	3	3	45.4	45.4	45.4	11.186	0	19.796	32396000	17	sp|P08207|S10AA_MOUSE	sp|P08207|S10AA_MOUSE	>sp|P08207|S10AA_MOUSE Protein S100-A10 OS=Mus musculus GN=S100a10 PE=1 SV=2
1602700	1292200	1447450	29602000	35084000	32343000	25027000	21824000	23425500	45797000	48005000	46901000	6498000	5419000	5958500	1133600	1144300	1138950	23067000	27180000	25123500	25351000	21882000	23616500	15059000	19701000	25123500	533460	231580	25123500				14	14	14	44.7	44.7	44.7	35.866	0	137.11	355430000	117	sp|P08226|APOE_MOUSE	sp|P08226|APOE_MOUSE	>sp|P08226|APOE_MOUSE Apolipoprotein E OS=Mus musculus GN=Apoe PE=1 SV=2
1788000	1973300	1880650	3702700	8303200	6002950	2699900	3490400	3095150	21263000	19419000	20341000	1797000	1887300	1842150	1231700	910550	1071125	3708000	4739200	4223600	1316000	4074500	2695250	1745300	3209500	4223600	410830	385360	4223600				4	4	4	32.5	32.5	32.5	15.942	0	30.047	88055000	38	sp|P08228|SODC_MOUSE	sp|P08228|SODC_MOUSE	>sp|P08228|SODC_MOUSE Superoxide dismutase [Cu-Zn] OS=Mus musculus GN=Sod1 PE=1 SV=2
226740	0	113370	1052000	1094500	1073250	413960	307720	360840	1467000	992130	1229565	556610	149480	353045	490760	312930	401845	0	58914	29457	2911200	2618400	2764800	735740	1437200	29457	0	111640	29457				4	4	4	15.4	15.4	15.4	35.611	0	26.431	14937000	14	sp|P08249|MDHM_MOUSE	sp|P08249|MDHM_MOUSE	>sp|P08249|MDHM_MOUSE Malate dehydrogenase, mitochondrial OS=Mus musculus GN=Mdh2 PE=1 SV=3
0	0	0	1226100	1374900	1300500	1024100	1369000	1196550	0	0	0	674100	0	337050	0	0	0	0	0	0	4754200	6527500	5640850	0	0	0	0	0	0				2	1	1	14.9	10.1	10.1	16.689	0	12.298	16950000	4	sp|P08905|LYZ2_MOUSE	sp|P08905|LYZ2_MOUSE	>sp|P08905|LYZ2_MOUSE Lysozyme C-2 OS=Mus musculus GN=Lyz2 PE=1 SV=2
1431300	1938900	1685100	14182000	13187000	13684500	4240700	5665800	4953250	10611000	9465500	10038250	1488200	4032100	2760150	343560	1261500	802530	4593200	6095400	5344300	6208700	6821700	6515200	879010	3406900	5344300	0	404650	5344300				15	15	15	33.8	33.8	33.8	57.058	0	175.85	96258000	61	sp|P09103|PDIA1_MOUSE	sp|P09103|PDIA1_MOUSE	>sp|P09103|PDIA1_MOUSE Protein disulfide-isomerase OS=Mus musculus GN=P4hb PE=1 SV=2
435430	473160	454295	65771	346670	206220	0	68113	34056.5	0	0	0	0	0	0	0	0	0	0	0	0	0	164490	82245	0	0	0	0	0	0				3	3	3	6.5	6.5	6.5	57.514	0	19.565	1553600	4	sp|P09242|PPBT_MOUSE	sp|P09242|PPBT_MOUSE	>sp|P09242|PPBT_MOUSE Alkaline phosphatase, tissue-nonspecific isozyme OS=Mus musculus GN=Alpl PE=1 SV=2
138320	119740	129030	0	249540	124770	162330	268790	215560	538240	0	269120	0	0	0	0	425380	212690	0	348030	174015	263060	380350	321705	0	0	174015	0	0	174015				2	2	2	3.1	3.1	3.1	76.722	0	11.609	2893800	2	sp|P09405|NUCL_MOUSE	sp|P09405|NUCL_MOUSE	>sp|P09405|NUCL_MOUSE Nucleolin OS=Mus musculus GN=Ncl PE=1 SV=2
1101600	1038000	1069800	2148600	6767200	4457900	1619000	3152700	2385850	4980600	5122100	5051350	1704900	1086900	1395900	250220	459830	355025	2284700	3584300	2934500	5704300	7886300	6795300	3048300	3598400	2934500	0	283500	2934500				6	6	6	23.3	23.3	23.3	44.55	0	48.418	55821000	24	sp|P09411|PGK1_MOUSE;sp|P09041|PGK2_MOUSE	sp|P09411|PGK1_MOUSE	>sp|P09411|PGK1_MOUSE Phosphoglycerate kinase 1 OS=Mus musculus GN=Pgk1 PE=1 SV=4
93567	210540	152054	620710	539060	579885	0	0	0	508510	766060	637285	0	0	0	0	0	0	0	0	0	0	0	0	0	0	0	0	0	0				2	2	2	3.6	3.6	3.6	98.255	0	14.104	2738400	4	sp|P09803|CADH1_MOUSE	sp|P09803|CADH1_MOUSE	>sp|P09803|CADH1_MOUSE Cadherin-1 OS=Mus musculus GN=Cdh1 PE=1 SV=1
0	0	0	0	0	0	0	0	0	0	0	0	0	0	0	0	0	0	0	126890	63445	473840	497450	485645	0	0	63445	0	0	63445				1	1	1	9.8	9.8	9.8	11.309	0.0080128	6.8338	1098200	2	sp|P09813|APOA2_MOUSE	sp|P09813|APOA2_MOUSE	>sp|P09813|APOA2_MOUSE Apolipoprotein A-II OS=Mus musculus GN=Apoa2 PE=1 SV=2
0	0	0	0	0	0	0	0	0	0	0	0	0	0	0	0	0	0	0	0	0	0	0	0	0	0	0	0	0	0				1	1	1	1	1	1	76.35	0.0068966	8.4262	0	1	sp|P0C605|KGP1_MOUSE	sp|P0C605|KGP1_MOUSE	>sp|P0C605|KGP1_MOUSE cGMP-dependent protein kinase 1 OS=Mus musculus GN=Prkg1 PE=1 SV=1
3463700	3631400	3547550	5690500	5157300	5423900	4714400	3860500	4287450	5160700	3674600	4417650	3037300	2631300	2834300	2814300	2040700	2427500	3486700	2835900	3161300	6949000	6505500	6727250	6864100	5071100	3161300	2534700	2998600	3161300				3	3	3	26.6	26.6	26.6	14.728	0	27.975	83122000	49	sp|P62984|RL40_MOUSE;sp|P62983|RS27A_MOUSE;sp|P0CG49|UBB_MOUSE;sp|P0CG50|UBC_MOUSE	sp|P62984|RL40_MOUSE;sp|P62983|RS27A_MOUSE;sp|P0CG49|UBB_MOUSE;sp|P0CG50|UBC_MOUSE	>sp|P62984|RL40_MOUSE Ubiquitin-60S ribosomal protein L40 OS=Mus musculus GN=Uba52 PE=1 SV=2;>sp|P62983|RS27A_MOUSE Ubiquitin-40S ribosomal protein S27a OS=Mus musculus GN=Rps27a PE=1 SV=2;>sp|P0CG49|UBB_MOUSE Polyubiquitin-B OS=Mus musculus GN=Ubb PE=2 SV
17474000	16881000	17177500	76249000	85134000	80691500	23193000	38501000	30847000	103510000	99984000	101747000	31589000	40557000	36073000	6790500	7282300	7036400	63922000	80133000	72027500	140890000	146660000	143775000	33555000	44289000	72027500	7510900	5931000	72027500				25	25	25	69.7	69.7	69.7	38.734	0	323.31	1070000000	205	sp|P10107|ANXA1_MOUSE	sp|P10107|ANXA1_MOUSE	>sp|P10107|ANXA1_MOUSE Annexin A1 OS=Mus musculus GN=Anxa1 PE=1 SV=2
9698300	12580000	11139150	32141000	41842000	36991500	19679000	25966000	22822500	53742000	51961000	52851500	11395000	9438900	10416950	4993400	2933600	3963500	22201000	18480000	20340500	32668000	35936000	34302000	15153000	17576000	20340500	19168000	19118000	20340500				9	9	9	26.6	26.6	26.6	50.113	0	84.868	456670000	100	sp|P10126|EF1A1_MOUSE;sp|P62631|EF1A2_MOUSE	sp|P10126|EF1A1_MOUSE	>sp|P10126|EF1A1_MOUSE Elongation factor 1-alpha 1 OS=Mus musculus GN=Eef1a1 PE=1 SV=3
0	0	0	3231700	6267600	4749650	0	3974600	1987300	4650700	5145200	4897950	977310	867000	922155	0	668140	334070	1295900	2023200	1659550	3820600	3071100	3445850	785060	1133100	1659550	0	0	1659550				2	2	2	9.7	9.7	9.7	37.279	0	20.61	37911000	15	sp|P10605|CATB_MOUSE	sp|P10605|CATB_MOUSE	>sp|P10605|CATB_MOUSE Cathepsin B OS=Mus musculus GN=Ctsb PE=1 SV=2
0	0	0	5405400	10167000	7786200	3323100	1365200	2344150	9791100	8437100	9114100	1181200	405730	793465	0	0	0	277680	963790	620735	3001900	3189000	3095450	64308	454950	620735	0	0	620735				3	3	3	32.4	32.4	32.4	11.675	0	22.461	48028000	10	sp|P10639|THIO_MOUSE	sp|P10639|THIO_MOUSE	>sp|P10639|THIO_MOUSE Thioredoxin OS=Mus musculus GN=Txn PE=1 SV=3
437620	536560	487090	6023200	7343300	6683250	4268000	3411600	3839800	25159000	20752000	22955500	3377500	2326400	2851950	560810	554070	557440	10747000	10068000	10407500	10752000	12462000	11607000	2996700	3755900	10407500	156690	64350	10407500				8	8	8	36.7	36.7	36.7	25.97	0	84.783	125750000	55	sp|P10649|GSTM1_MOUSE;sp|Q80W21|GSTM7_MOUSE;sp|P15626|GSTM2_MOUSE;sp|P19639|GSTM3_MOUSE;sp|O35660|GSTM6_MOUSE;sp|P48774|GSTM5_MOUSE	sp|P10649|GSTM1_MOUSE	>sp|P10649|GSTM1_MOUSE Glutathione S-transferase Mu 1 OS=Mus musculus GN=Gstm1 PE=1 SV=2
0	0	0	177770	788900	483335	462310	875580	668945	1456700	86655	771678	313690	982220	647955	0	0	0	0	250380	125190	845740	1516400	1181070	517890	846920	125190	0	0	125190				2	2	2	9	9	9	39.203	0	17.36	9121200	5	sp|P10810|CD14_MOUSE	sp|P10810|CD14_MOUSE	>sp|P10810|CD14_MOUSE Monocyte differentiation antigen CD14 OS=Mus musculus GN=Cd14 PE=1 SV=1
10558000	11983000	11270500	37504000	22516000	30010000	5110100	7403000	6256550	19165000	16168000	17666500	19679000	21563000	20621000	2787000	2261200	2524100	5164200	6174200	5669200	35852000	30763000	33307500	10907000	7695200	5669200	21344000	17233000	5669200				2	2	2	7.1	7.1	7.1	35.677	0	161.67	311830000	29	sp|P11088|FILA_MOUSE	sp|P11088|FILA_MOUSE	>sp|P11088|FILA_MOUSE Filaggrin (Fragment) OS=Mus musculus GN=Flg PE=2 SV=1
0	0	0	0	0	0	950140	2445000	1697570	0	0	0	1135400	3056300	2095850	0	0	0	653640	435070	544355	37334000	38652000	37993000	228670	1403600	544355	0	0	544355				15	15	13	28.7	28.7	25.3	81.181	0	93.058	86294000	25	sp|P11247|PERM_MOUSE	sp|P11247|PERM_MOUSE	>sp|P11247|PERM_MOUSE Myeloperoxidase OS=Mus musculus GN=Mpo PE=1 SV=2
8048400	10168000	9108200	19412000	22110000	20761000	7463100	15078000	11270550	38209000	39879000	39044000	5163500	7237200	6200350	3132700	3809300	3471000	17353000	14201000	15777000	21610000	24991000	23300500	8348500	9652400	15777000	4949000	4491600	15777000				21	21	10	29.1	29.1	16.3	83.28	0	211.72	285310000	118	sp|P11499|HS90B_MOUSE	sp|P11499|HS90B_MOUSE	>sp|P11499|HS90B_MOUSE Heat shock protein HSP 90-beta OS=Mus musculus GN=Hsp90ab1 PE=1 SV=3
0	0	0	942240	1873400	1407820	1844700	4587700	3216200	5117500	7639200	6378350	4468800	5161000	4814900	1082400	552170	817285	188750	486360	337555	32172000	31644000	31908000	3695400	958690	337555	96332	191660	337555				3	3	3	22.5	22.5	22.5	22.875	0	29.461	102700000	18	sp|P11672|NGAL_MOUSE	sp|P11672|NGAL_MOUSE	>sp|P11672|NGAL_MOUSE Neutrophil gelatinase-associated lipocalin OS=Mus musculus GN=Lcn2 PE=1 SV=1
175270	517890	346580	4469900	7698400	6084150	2710100	3459100	3084600	4465500	3608900	4037200	438030	988090	713060	0	0	0	0	410340	205170	2356400	3017900	2687150	472210	679660	205170	0	0	205170				12	7	4	23.3	15.7	8.4	54.565	0	42.974	35468000	24	sp|P11679|K2C8_MOUSE;CON__H-INV:HIT000292931;CON__H-INV:HIT000016045	sp|P11679|K2C8_MOUSE	>sp|P11679|K2C8_MOUSE Keratin, type II cytoskeletal 8 OS=Mus musculus GN=Krt8 PE=1 SV=4
0	0	0	0	0	0	48188	161430	104809	0	0	0	0	0	0	0	0	0	0	0	0	4269800	4035300	4152550	0	0	0	0	0	0				5	5	5	9.3	9.3	9.3	85.025	0	35.487	8514700	6	sp|P11835|ITB2_MOUSE	sp|P11835|ITB2_MOUSE	>sp|P11835|ITB2_MOUSE Integrin beta-2 OS=Mus musculus GN=Itgb2 PE=1 SV=2
0	0	0	0	823640	411820	1282800	1983100	1632950	219720	0	109860	0	0	0	0	0	0	228040	0	114020	1554900	1914500	1734700	0	0	114020	0	0	114020				3	3	3	10.5	10.5	10.5	51.99	0	17.788	8006700	4	sp|P11859|ANGT_MOUSE	sp|P11859|ANGT_MOUSE	>sp|P11859|ANGT_MOUSE Angiotensinogen OS=Mus musculus GN=Agt PE=1 SV=1
0	0	0	0	991540	495770	391450	0	195725	1171700	1750500	1461100	0	0	0	0	0	0	0	0	0	564900	744750	654825	0	0	0	0	0	0				2	2	2	10.1	10.1	10.1	46.291	0	13.17	5614800	3	sp|P12388|PAI2_MOUSE	sp|P12388|PAI2_MOUSE	>sp|P12388|PAI2_MOUSE Plasminogen activator inhibitor 2, macrophage OS=Mus musculus GN=Serpinb2 PE=1 SV=1
680270	261200	470735	3292500	9494400	6393450	3489400	5398000	4443700	12208000	17028000	14618000	1959400	2498400	2228900	0	150110	75055	1924100	3737700	2830900	11210000	11676000	11443000	1632600	3017900	2830900	1391200	587990	2830900				10	10	7	20.1	20.1	14.6	85.941	0	72.054	91637000	44	sp|P13020|GELS_MOUSE	sp|P13020|GELS_MOUSE	>sp|P13020|GELS_MOUSE Gelsolin OS=Mus musculus GN=Gsn PE=1 SV=3
142030	60687	101358	0	529810	264905	0	0	0	0	0	0	0	0	0	0	0	0	0	104090	52045	128610	437240	282925	0	0	52045	0	0	52045				2	2	2	9.3	9.3	9.3	31.419	0	16.061	1402500	3	sp|P14148|RL7_MOUSE	sp|P14148|RL7_MOUSE	>sp|P14148|RL7_MOUSE 60S ribosomal protein L7 OS=Mus musculus GN=Rpl7 PE=1 SV=2
2005300	1583400	1794350	4656500	9166100	6911300	1317400	2398600	1858000	9021500	10333000	9677250	689640	1629500	1159570	0	303300	151650	3509300	4760100	4134700	5760200	7269900	6515050	784280	955240	4134700	0	0	4134700				6	6	6	27.8	27.8	27.8	36.511	0	103.45	66144000	35	sp|P14152|MDHC_MOUSE	sp|P14152|MDHC_MOUSE	>sp|P14152|MDHC_MOUSE Malate dehydrogenase, cytoplasmic OS=Mus musculus GN=Mdh1 PE=1 SV=3
494110	824340	659225	1783000	3075600	2429300	1051300	1002100	1026700	2431400	3636700	3034050	276600	123700	200150	171400	267440	219420	534710	1985100	1259905	2326600	2479200	2402900	419310	1959600	1259905	2536300	1129100	1259905				6	6	6	32.5	32.5	32.5	32.838	0	42.169	28508000	21	sp|P14206|RSSA_MOUSE	sp|P14206|RSSA_MOUSE	>sp|P14206|RSSA_MOUSE 40S ribosomal protein SA OS=Mus musculus GN=Rpsa PE=1 SV=4
2283400	2928300	2605850	8762400	13900000	11331200	1698000	8465800	5081900	7066100	9870600	8468350	2376000	2437900	2406950	605090	278940	442015	1965600	4355000	3160300	11454000	11411000	11432500	1779800	3784100	3160300	0	242640	3160300				8	8	8	34.1	34.1	34.1	47.994	0	63.077	95665000	38	sp|P14211|CALR_MOUSE	sp|P14211|CALR_MOUSE	>sp|P14211|CALR_MOUSE Calreticulin OS=Mus musculus GN=Calr PE=1 SV=1
1556500	2518800	2037650	14457000	18000000	16228500	6359900	11624000	8991950	17686000	15557000	16621500	3021800	3093600	3057700	300990	207970	254480	6590900	4537300	5564100	8068000	9204600	8636300	2770300	3231600	5564100	1396500	1462400	5564100				8	8	8	57.9	57.9	57.9	23.014	0	85.97	131640000	51	sp|P14602|HSPB1_MOUSE	sp|P14602|HSPB1_MOUSE	>sp|P14602|HSPB1_MOUSE Heat shock protein beta-1 OS=Mus musculus GN=Hspb1 PE=1 SV=3
377140	366130	371635	871070	1427900	1149485	870640	597990	734315	171660	623580	397620	65660	207950	136805	0	77562	38781	0	69838	34919	3183800	2903800	3043800	397820	547140	34919	0	0	34919				6	6	6	13.8	13.8	13.8	66.785	0	43.984	12760000	8	sp|P14733|LMNB1_MOUSE	sp|P14733|LMNB1_MOUSE	>sp|P14733|LMNB1_MOUSE Lamin-B1 OS=Mus musculus GN=Lmnb1 PE=1 SV=3
0	0	0	258770	107020	182895	335790	0	167895	856560	1593900	1225230	0	0	0	0	0	0	0	0	0	0	604170	302085	0	0	0	0	0	0				3	3	3	6.8	6.8	6.8	75.884	0	17.411	3756200	4	sp|P14824|ANXA6_MOUSE	sp|P14824|ANXA6_MOUSE	>sp|P14824|ANXA6_MOUSE Annexin A6 OS=Mus musculus GN=Anxa6 PE=1 SV=3
0	125780	62890	324790	0	162395	0	0	0	124460	0	62230	0	0	0	0	0	0	130080	85383	107732	267430	97306	182368	105750	90603	107732	290890	0	107732				2	2	2	6.6	6.6	6.6	34.216	0	11.431	1642500	3	sp|P14869|RLA0_MOUSE	sp|P14869|RLA0_MOUSE	>sp|P14869|RLA0_MOUSE 60S acidic ribosomal protein P0 OS=Mus musculus GN=Rplp0 PE=1 SV=3
0	0	0	0	0	0	0	1907600	953800	663190	1045300	854245	0	0	0	0	0	0	0	0	0	1748000	1169400	1458700	0	0	0	0	0	0				6	1	1	23.6	7.5	7.5	21.266	0.0068729	8.2644	6533500	1	sp|P15864|H12_MOUSE	sp|P15864|H12_MOUSE	>sp|P15864|H12_MOUSE Histone H1.2 OS=Mus musculus GN=Hist1h1c PE=1 SV=2
0	0	0	0	0	0	99801	0	49900.5	0	0	0	0	0	0	0	0	0	0	93805	46902.5	0	144920	72460	2593000	1791600	46902.5	0	219400	46902.5				4	2	2	20.3	8.4	8.4	28.748	0	12.293	4942500	4	sp|P15945|K1KB5_MOUSE	sp|P15945|K1KB5_MOUSE	>sp|P15945|K1KB5_MOUSE Kallikrein 1-related peptidase b5 OS=Mus musculus GN=Klk1b5 PE=2 SV=1
1348900	1073700	1211300	4255000	7607300	5931150	2865800	3610900	3238350	5794400	8323400	7058900	6773600	8691700	7732650	2035200	1914500	1974850	2820700	3658500	3239600	7124800	8439700	7782250	10122000	10971000	3239600	9766600	8022000	3239600				8	8	5	38.7	38.7	23.4	28.774	0	55.662	115220000	52	sp|P15947|KLK1_MOUSE;sp|P00756|K1KB3_MOUSE	sp|P15947|KLK1_MOUSE	>sp|P15947|KLK1_MOUSE Kallikrein-1 OS=Mus musculus GN=Klk1 PE=1 SV=3
0	0	0	0	0	0	0	0	0	0	0	0	0	553290	276645	0	0	0	0	0	0	0	0	0	716170	1440400	0	0	0	0				1	1	1	8.5	8.5	8.5	28.384	0.0069808	8.9837	2709900	2	sp|P15948|K1B22_MOUSE	sp|P15948|K1B22_MOUSE	>sp|P15948|K1B22_MOUSE Kallikrein 1-related peptidase b22 OS=Mus musculus GN=Klk1b22 PE=1 SV=1
0	0	0	0	0	0	0	0	0	0	0	0	0	513380	256690	0	0	0	162260	666860	414560	0	645200	322600	2261600	2495200	414560	0	0	414560				2	2	2	13.4	13.4	13.4	28.9	0	14.394	6744500	6	sp|P15949|K1KB9_MOUSE;sp|P00755|K1KB1_MOUSE	sp|P15949|K1KB9_MOUSE;sp|P00755|K1KB1_MOUSE	>sp|P15949|K1KB9_MOUSE Kallikrein 1-related peptidase b9 OS=Mus musculus GN=Klk1b9 PE=2 SV=1;>sp|P00755|K1KB1_MOUSE Kallikrein 1-related peptidase b1 OS=Mus musculus GN=Klk1b1 PE=2 SV=1
905480	667170	786325	12141000	10320000	11230500	3151300	2137900	2644600	7762900	5443800	6603350	1281600	916790	1099195	102350	163110	132730	2539400	2731200	2635300	4742100	7928500	6335300	1956400	1750300	2635300	291590	337170	2635300				6	6	6	26.9	26.9	26.9	27.515	0	42.785	67270000	37	sp|P16110|LEG3_MOUSE	sp|P16110|LEG3_MOUSE	>sp|P16110|LEG3_MOUSE Galectin-3 OS=Mus musculus GN=Lgals3 PE=1 SV=3
597020	155410	376215	0	0	0	210200	0	105100	0	0	0	195760	0	97880	178200	265470	221835	71558	0	35779	0	0	0	69057	267950	35779	0	0	35779				3	2	2	11.1	7.5	7.5	36.572	0.0018382	11.282	2010600	2	sp|P16125|LDHB_MOUSE	sp|P16125|LDHB_MOUSE	>sp|P16125|LDHB_MOUSE L-lactate dehydrogenase B chain OS=Mus musculus GN=Ldhb PE=1 SV=2
0	40466	20233	2662200	3302000	2982100	641020	1419700	1030360	1202500	1601300	1401900	136670	109140	122905	0	0	0	0	0	0	1228300	1719900	1474100	0	0	0	0	0	0				11	11	11	6.6	6.6	6.6	284.59	0	87.501	14063000	16	sp|P16546|SPTN1_MOUSE	sp|P16546|SPTN1_MOUSE	>sp|P16546|SPTN1_MOUSE Spectrin alpha chain, non-erythrocytic 1 OS=Mus musculus GN=Sptan1 PE=1 SV=4
0	0	0	2459200	2453500	2456350	308200	299670	303935	1471900	2175200	1823550	70316	601270	335793	0	0	0	1009600	362640	686120	779450	653420	716435	196770	263650	686120	0	0	686120				4	4	4	14.6	14.6	14.6	53.844	0	25.56	13105000	7	sp|P16675|PPGB_MOUSE	sp|P16675|PPGB_MOUSE	>sp|P16675|PPGB_MOUSE Lysosomal protective protein OS=Mus musculus GN=Ctsa PE=1 SV=1
4922700	3892900	4407800	19460000	27382000	23421000	8343100	11026000	9684550	31953000	34953000	33453000	7740300	7563600	7651950	1243000	1770000	1506500	10611000	13711000	12161000	42089000	44783000	43436000	7433000	9996900	12161000	2805500	2450400	12161000				11	11	11	59.5	59.5	59.5	35.81	0	88.034	294130000	66	sp|P16858|G3P_MOUSE;sp|Q64467|G3PT_MOUSE	sp|P16858|G3P_MOUSE	>sp|P16858|G3P_MOUSE Glyceraldehyde-3-phosphate dehydrogenase OS=Mus musculus GN=Gapdh PE=1 SV=2
2745600	3606500	3176050	7993300	15138000	11565650	6062500	11561000	8811750	21578000	26340000	23959000	3964600	6014800	4989700	1930300	3114900	2522600	9341000	12696000	11018500	24074000	23919000	23996500	14407000	14760000	11018500	3162400	2825400	11018500				12	12	12	37.1	37.1	37.1	47.14	0	323.31	215230000	98	sp|P17182|ENOA_MOUSE;sp|P17183|ENOG_MOUSE;sp|P21550|ENOB_MOUSE	sp|P17182|ENOA_MOUSE	>sp|P17182|ENOA_MOUSE Alpha-enolase OS=Mus musculus GN=Eno1 PE=1 SV=3
534810	731710	633260	1050100	4108400	2579250	849500	1402100	1125800	9583500	14205000	11894250	1222200	836980	1029590	187360	233780	210570	2923700	3278800	3101250	298920	1366000	832460	1218800	1069600	3101250	0	0	3101250				9	9	9	28.2	28.2	28.2	52.513	0	158.6	45101000	29	sp|P17563|SBP1_MOUSE;sp|Q63836|SBP2_MOUSE	sp|P17563|SBP1_MOUSE;sp|Q63836|SBP2_MOUSE	>sp|P17563|SBP1_MOUSE Selenium-binding protein 1 OS=Mus musculus GN=Selenbp1 PE=1 SV=2;>sp|Q63836|SBP2_MOUSE Selenium-binding protein 2 OS=Mus musculus GN=Selenbp2 PE=1 SV=2
5192600	4576800	4884700	24964000	35630000	30297000	13570000	22620000	18095000	26238000	43275000	34756500	7529600	10970000	9249800	2297500	3759700	3028600	13184000	13577000	13380500	45531000	45533000	45532000	8191200	7058200	13380500	2624800	2805600	13380500				10	10	10	54.3	54.3	54.3	17.971	0	113.49	339130000	97	sp|P17742|PPIA_MOUSE	sp|P17742|PPIA_MOUSE	>sp|P17742|PPIA_MOUSE Peptidyl-prolyl cis-trans isomerase A OS=Mus musculus GN=Ppia PE=1 SV=2
1166300	2778300	1972300	4816800	10858000	7837400	4198700	6856500	5527600	13778000	22054000	17916000	2321000	3864400	3092700	2072900	1874700	1973800	4766700	6646300	5706500	6906300	13151000	10028650	2479800	9868600	5706500	1084600	1201200	5706500				7	7	7	37.5	37.5	37.5	32.191	0	56.28	122740000	48	sp|P17751|TPIS_MOUSE	sp|P17751|TPIS_MOUSE	>sp|P17751|TPIS_MOUSE Triosephosphate isomerase OS=Mus musculus GN=Tpi1 PE=1 SV=4
76898	0	38449	2903300	4904700	3904000	2226300	1368100	1797200	3324100	3290700	3307400	569630	468650	519140	0	0	0	0	196910	98455	505900	0	252950	0	0	98455	0	0	98455				19	1	1	45.5	4.4	4.4	70.175	0.0067002	7.2986	19835000	3	sp|P17879|HS71B_MOUSE	sp|P17879|HS71B_MOUSE	>sp|P17879|HS71B_MOUSE Heat shock 70 kDa protein 1B OS=Mus musculus GN=Hspa1b PE=1 SV=3
713290	608520	660905	713390	0	356695	1108500	1486000	1297250	219830	0	109915	626750	850330	738540	331330	514550	422940	1266300	943480	1104890	0	820890	410445	1611100	1820600	1104890	1051400	966930	1104890				2	2	1	12.8	12.8	8.1	16.794	0	14.177	15653000	12	sp|P17897|LYZ1_MOUSE	sp|P17897|LYZ1_MOUSE	>sp|P17897|LYZ1_MOUSE Lysozyme C-1 OS=Mus musculus GN=Lyz1 PE=1 SV=1
1248100	1710200	1479150	11517000	12664000	12090500	3586200	8459100	6022650	21661000	15120000	18390500	3493300	9965100	6729200	1568600	2619400	2094000	8833400	8313300	8573350	13481000	12168000	12824500	7310500	7693100	8573350	2973300	3893700	8573350				8	8	8	27.8	27.8	27.8	44.953	0	65.623	158280000	52	sp|P18242|CATD_MOUSE	sp|P18242|CATD_MOUSE	>sp|P18242|CATD_MOUSE Cathepsin D OS=Mus musculus GN=Ctsd PE=1 SV=1
0	0	0	0	0	0	0	0	0	0	0	0	0	0	0	0	0	0	0	155000	77500	1032400	560210	796305	450850	472880	77500	0	0	77500				2	1	1	23.1	13.7	13.7	12.872	0.0081433	6.9773	2671400	2	sp|P18525|HVM54_MOUSE	sp|P18525|HVM54_MOUSE	>sp|P18525|HVM54_MOUSE Ig heavy chain V region 5-84 OS=Mus musculus PE=1 SV=1
387360	444580	415970	0	0	0	109840	185860	147850	793370	520320	656845	0	0	0	0	0	0	216890	0	108445	9010200	7733400	8371800	681490	500390	108445	0	0	108445				3	3	2	39.2	39.2	27.8	10.661	0	21.835	20584000	5	sp|P18527|HVM56_MOUSE	sp|P18527|HVM56_MOUSE	>sp|P18527|HVM56_MOUSE Ig heavy chain V region 914 OS=Mus musculus PE=1 SV=1
0	159900	79950	0	164180	82090	0	0	0	604930	1754700	1179815	498600	508120	503360	0	0	0	0	0	0	5542800	3376400	4459600	567150	523160	0	0	0	0				3	2	2	52	40.8	40.8	11.007	0	12.744	13700000	6	sp|P18528|HVM57_MOUSE	sp|P18528|HVM57_MOUSE	>sp|P18528|HVM57_MOUSE Ig heavy chain V region 6.96 OS=Mus musculus PE=4 SV=1
0	0	0	593590	0	296795	0	0	0	0	0	0	0	0	0	0	0	0	0	0	0	366240	539550	452895	0	0	0	0	0	0				1	1	1	13.8	13.8	13.8	13.095	0.0080775	6.8978	1499400	2	sp|P18531|HVM60_MOUSE	sp|P18531|HVM60_MOUSE	>sp|P18531|HVM60_MOUSE Ig heavy chain V region 3-6 OS=Mus musculus GN=Ighv3-6 PE=1 SV=1
2474100	1697100	2085600	1581500	2592900	2087200	2223300	2367500	2295400	8693000	7930400	8311700	4535500	2725800	3630650	759140	1041000	900070	3406600	3108300	3257450	24808000	26786000	25797000	2390300	2027500	3257450	1168100	0	3257450				7	7	7	57.8	57.8	57.8	18.559	0	80.41	102320000	35	sp|P18760|COF1_MOUSE	sp|P18760|COF1_MOUSE	>sp|P18760|COF1_MOUSE Cofilin-1 OS=Mus musculus GN=Cfl1 PE=1 SV=3
37266000	38024000	37645000	441480000	511010000	476245000	941340000	998340000	969840000	660390000	875860000	768125000	393990000	445350000	419670000	29249000	31926000	30587500	74469000	92470000	83469500	294670000	276120000	285395000	99167000	108620000	83469500	16761000	10514000	83469500				14	14	14	54.6	54.6	54.6	36.494	0	323.31	6377000000	226	sp|P18761|CAH6_MOUSE	sp|P18761|CAH6_MOUSE	>sp|P18761|CAH6_MOUSE Carbonic anhydrase 6 OS=Mus musculus GN=Ca6 PE=1 SV=3
0	0	0	1357300	2481500	1919400	0	208370	104185	3872200	6059200	4965700	0	0	0	0	0	0	617830	593850	605840	1359500	1391200	1375350	0	0	605840	0	0	605840				8	8	8	6	6	6	272.43	0	49.308	17941000	9	sp|P19096|FAS_MOUSE	sp|P19096|FAS_MOUSE	>sp|P19096|FAS_MOUSE Fatty acid synthase OS=Mus musculus GN=Fasn PE=1 SV=2
1162200	767060	964630	989560	3313500	2151530	1378600	1712500	1545550	8191900	8746500	8469200	693870	1149700	921785	463420	665380	564400	2049800	2311900	2180850	1964700	2085900	2025300	786950	1010400	2180850	0	0	2180850				4	4	4	30	30	30	23.609	0	50.971	39444000	29	sp|P19157|GSTP1_MOUSE;sp|P46425|GSTP2_MOUSE	sp|P19157|GSTP1_MOUSE;sp|P46425|GSTP2_MOUSE	>sp|P19157|GSTP1_MOUSE Glutathione S-transferase P 1 OS=Mus musculus GN=Gstp1 PE=1 SV=2;>sp|P46425|GSTP2_MOUSE Glutathione S-transferase P 2 OS=Mus musculus GN=Gstp2 PE=1 SV=2
0	0	0	0	0	0	0	0	0	0	0	0	0	0	0	0	0	0	0	0	0	1710300	1403300	1556800	0	0	0	0	0	0				2	2	2	11.2	11.2	11.2	36.713	0	18.346	3113600	3	sp|P19973|LSP1_MOUSE	sp|P19973|LSP1_MOUSE	>sp|P19973|LSP1_MOUSE Lymphocyte-specific protein 1 OS=Mus musculus GN=Lsp1 PE=1 SV=2
6650600	6167300	6408950	31683000	34693000	33188000	12218000	16874000	14546000	31209000	31334000	31271500	15956000	18304000	17130000	1541100	2430200	1985650	6454400	6948800	6701600	10728000	18737000	14732500	6790200	6658100	6701600	1934200	2209800	6701600				20	18	18	35.9	34.2	34.2	72.421	0	202.42	269520000	133	sp|P20029|GRP78_MOUSE	sp|P20029|GRP78_MOUSE	>sp|P20029|GRP78_MOUSE 78 kDa glucose-regulated protein OS=Mus musculus GN=Hspa5 PE=1 SV=3
250000	636070	443035	18591000	26960000	22775500	5118400	6209400	5663900	5086200	7373600	6229900	0	284930	142465	1800200	2003100	1901650	14964000	16666000	15815000	6850100	6011900	6431000	4180700	5197900	15815000	0	148880	15815000				12	12	12	29.1	29.1	29.1	61.115	0	89.519	128330000	42	sp|P20060|HEXB_MOUSE	sp|P20060|HEXB_MOUSE	>sp|P20060|HEXB_MOUSE Beta-hexosaminidase subunit beta OS=Mus musculus GN=Hexb PE=1 SV=2
321230	74910	198070	887450	1317700	1102575	74521	90368	82444.5	170460	147600	159030	57749	94969	76359	0	0	0	0	0	0	691240	477230	584235	0	0	0	0	77821	0				3	3	3	40	40	40	5.6794	0	18.916	4483200	4	sp|P20065|TYB4_MOUSE	sp|P20065|TYB4_MOUSE	>sp|P20065|TYB4_MOUSE Thymosin beta-4 OS=Mus musculus GN=Tmsb4x PE=1 SV=1
500400	97831	299116	0	0	0	348340	644210	496275	143840	646520	395180	136100	144060	140080	0	138310	69155	0	168110	84055	8834100	11575000	10204550	0	195890	84055	0	0	84055				9	9	8	22.3	22.3	20.4	53.687	0	59.354	23573000	11	sp|P20152|VIME_MOUSE	sp|P20152|VIME_MOUSE	>sp|P20152|VIME_MOUSE Vimentin OS=Mus musculus GN=Vim PE=1 SV=3
0	0	0	0	0	0	0	0	0	584510	1159900	872205	0	0	0	0	0	0	0	0	0	1109400	2662700	1886050	0	0	0	0	0	0				4	4	4	8.1	8.1	8.1	90.807	0	30.935	5516500	6	sp|P20918|PLMN_MOUSE	sp|P20918|PLMN_MOUSE	>sp|P20918|PLMN_MOUSE Plasminogen OS=Mus musculus GN=Plg PE=1 SV=3
1158400	573100	865750	3297700	3550400	3424050	1707500	1946900	1827200	3834500	4185800	4010150	1042700	1053500	1048100	250890	358990	304940	1018500	462970	740735	6921400	6215900	6568650	1590600	2497000	740735	867810	854450	740735				5	5	5	15.4	15.4	15.4	32.994	0	33.931	43389000	27	sp|P21107|TPM3_MOUSE;sp|P58774|TPM2_MOUSE;sp|P58771|TPM1_MOUSE;CON__Q3SX28	sp|P21107|TPM3_MOUSE	>sp|P21107|TPM3_MOUSE Tropomyosin alpha-3 chain OS=Mus musculus GN=Tpm3 PE=1 SV=3
0	0	0	0	0	0	0	0	0	0	0	0	0	0	0	0	0	0	0	0	0	0	0	0	0	0	0	0	0	0	+			1	1	1	4.2	4.2	4.2	42.024	1	-2	0	2	sp|P21278|GNA11_MOUSE	sp|P21278|GNA11_MOUSE	>sp|P21278|GNA11_MOUSE Guanine nucleotide-binding protein subunit alpha-11 OS=Mus musculus GN=Gna11 PE=1 SV=1
0	0	0	272990	0	136495	0	0	0	0	0	0	0	0	0	0	0	0	0	0	0	0	0	0	0	0	0	0	0	0				2	2	2	6.3	6.3	6.3	35.988	0	11.829	272990	2	sp|P21300|ALD1_MOUSE;sp|P45377|ALD2_MOUSE	sp|P21300|ALD1_MOUSE;sp|P45377|ALD2_MOUSE	>sp|P21300|ALD1_MOUSE Aldose reductase-related protein 1 OS=Mus musculus GN=Akr1b7 PE=1 SV=4;>sp|P45377|ALD2_MOUSE Aldose reductase-related protein 2 OS=Mus musculus GN=Akr1b8 PE=1 SV=2
1586900	1193700	1390300	9387500	8392700	8890100	3206300	4251100	3728700	6329100	7803400	7066250	2333100	1732300	2032700	463130	485970	474550	4054900	3264300	3659600	3670700	3504700	3587700	860310	1268400	3659600	490230	790900	3659600				4	4	4	32.9	32.9	32.9	15.531	0	34.215	65070000	39	sp|P21460|CYTC_MOUSE	sp|P21460|CYTC_MOUSE	>sp|P21460|CYTC_MOUSE Cystatin-C OS=Mus musculus GN=Cst3 PE=1 SV=2
0	0	0	0	0	0	0	0	0	1203400	4946400	3074900	0	0	0	0	0	0	994380	1122100	1058240	2992400	2212800	2602600	358330	227890	1058240	78510	0	1058240				8	8	8	22.3	22.3	22.3	53.6	0	57.587	14136000	13	sp|P21614|VTDB_MOUSE	sp|P21614|VTDB_MOUSE	>sp|P21614|VTDB_MOUSE Vitamin D-binding protein OS=Mus musculus GN=Gc PE=1 SV=2
3919900	3249200	3584550	32920000	45914000	39417000	16482000	16670000	16576000	39095000	37057000	38076000	12662000	11023000	11842500	3084900	4250300	3667600	24375000	24417000	24396000	15508000	16763000	16135500	7335800	7604500	24396000	0	89030	24396000				19	19	19	46.7	46.7	46.7	51.24	0	164.32	322420000	134	sp|P21956|MFGM_MOUSE	sp|P21956|MFGM_MOUSE	>sp|P21956|MFGM_MOUSE Lactadherin OS=Mus musculus GN=Mfge8 PE=1 SV=3
1552400	1033100	1292750	14337000	13571000	13954000	7592500	7255400	7423950	20884000	25740000	23312000	1360600	2364000	1862300	71447	908450	489948	4193700	4143300	4168500	9022300	11270000	10146150	3995200	3268100	4168500	0	0	4168500				13	13	13	25.9	25.9	25.9	77.06	0	94.3	132560000	59	sp|P21981|TGM2_MOUSE	sp|P21981|TGM2_MOUSE	>sp|P21981|TGM2_MOUSE Protein-glutamine gamma-glutamyltransferase 2 OS=Mus musculus GN=Tgm2 PE=1 SV=4
461500	816880	639190	1037900	280190	659045	0	35126	17563	23277000	23414000	23345500	243660	0	121830	0	0	0	14330000	15446000	14888000	35913000	45634000	40773500	3838600	3850500	14888000	0	0	14888000				9	9	2	35.6	35.6	6.5	45.974	0	128.25	168580000	55	sp|P22599|A1AT2_MOUSE	sp|P22599|A1AT2_MOUSE	>sp|P22599|A1AT2_MOUSE Alpha-1-antitrypsin 1-2 OS=Mus musculus GN=Serpina1b PE=1 SV=2
1207100	510280	858690	10199000	10602000	10400500	11626000	12271000	11948500	10977000	13933000	12455000	671060	1570100	1120580	0	1120400	560200	986610	834580	910595	0	1378200	689100	315400	1007100	910595	0	0	910595				11	11	11	22.4	22.4	22.4	86.771	0	89.726	79209000	36	sp|P23188|FURIN_MOUSE	sp|P23188|FURIN_MOUSE	>sp|P23188|FURIN_MOUSE Furin OS=Mus musculus GN=Furin PE=1 SV=2
0	0	0	0	0	0	0	0	0	4160100	3027700	3593900	0	0	0	0	0	0	0	0	0	751500	2403500	1577500	0	0	0	0	0	0				3	3	3	18.3	18.3	18.3	32.277	0	22.623	10343000	7	sp|P23492|PNPH_MOUSE	sp|P23492|PNPH_MOUSE	>sp|P23492|PNPH_MOUSE Purine nucleoside phosphorylase OS=Mus musculus GN=Pnp PE=1 SV=2
259450	381610	320530	765610	1608800	1187205	456610	1230900	843755	3465100	9118500	6291800	413990	299300	356645	148860	173740	161300	4814500	4888000	4851250	8614900	4830800	6722850	2346100	2360100	4851250	0	0	4851250				9	9	6	23.3	23.3	17.9	61.055	0	56.565	46177000	26	sp|P23953|EST1C_MOUSE	sp|P23953|EST1C_MOUSE	>sp|P23953|EST1C_MOUSE Carboxylesterase 1C OS=Mus musculus GN=Ces1c PE=1 SV=4
0	0	0	0	0	0	0	0	0	0	0	0	0	0	0	0	156440	78220	428380	686110	557245	575480	0	287740	0	182360	557245	229480	268780	557245				3	3	3	6.5	6.5	6.5	59.795	0	17.258	2527000	3	sp|P24270|CATA_MOUSE	sp|P24270|CATA_MOUSE	>sp|P24270|CATA_MOUSE Catalase OS=Mus musculus GN=Cat PE=1 SV=4
1086900	1194100	1140500	9646300	11607000	10626650	4627600	4253700	4440650	9525500	7954900	8740200	2846200	1356700	2101450	288210	362190	325200	3254900	3371300	3313100	2541300	3536800	3039050	1067300	1214500	3313100	0	133320	3313100				8	8	8	36.6	36.6	36.6	23.713	0	50.774	69869000	33	sp|P24369|PPIB_MOUSE	sp|P24369|PPIB_MOUSE	>sp|P24369|PPIB_MOUSE Peptidyl-prolyl cis-trans isomerase B OS=Mus musculus GN=Ppib PE=1 SV=2
2285500	1679300	1982400	8251500	13102000	10676750	4394000	5263800	4828900	7998900	7182100	7590500	2212800	1575500	1894150	282850	154600	218725	1888800	2433300	2161050	6613200	6183600	6398400	2266500	2434000	2161050	0	154370	2161050				6	6	6	22.2	22.2	22.2	39.24	0	109.26	76357000	41	sp|P24452|CAPG_MOUSE	sp|P24452|CAPG_MOUSE	>sp|P24452|CAPG_MOUSE Macrophage-capping protein OS=Mus musculus GN=Capg PE=1 SV=2
14504000	11203000	12853500	39971000	31676000	35823500	16222000	14047000	15134500	36325000	30344000	33334500	3230900	4928600	4079750	837050	721140	779095	11475000	11610000	11542500	13892000	16069000	14980500	7124400	8145700	11542500	86262	0	11542500				5	5	5	35.1	35.1	35.1	25.564	0	73.6	272410000	40	sp|P24472|GSTA4_MOUSE	sp|P24472|GSTA4_MOUSE	>sp|P24472|GSTA4_MOUSE Glutathione S-transferase A4 OS=Mus musculus GN=Gsta4 PE=1 SV=3
0	0	0	0	228310	114155	238320	594710	416515	0	341540	170770	0	167920	83960	0	0	0	0	171510	85755	7404300	4851100	6127700	0	151470	85755	0	0	85755				7	7	7	13.9	13.9	13.9	69.05	0	46.959	14149000	10	sp|P24527|LKHA4_MOUSE	sp|P24527|LKHA4_MOUSE	>sp|P24527|LKHA4_MOUSE Leukotriene A-4 hydrolase OS=Mus musculus GN=Lta4h PE=1 SV=4
1503100	1052600	1277850	4543500	7693700	6118600	4582700	6382900	5482800	20749000	19479000	20114000	2363700	2768000	2565850	249360	739570	494465	4919200	6424800	5672000	5717000	4515100	5116050	2017900	1694000	5672000	0	97471	5672000				11	11	7	34.1	34.1	19.8	54.467	0	92.114	97492000	56	sp|P24549|AL1A1_MOUSE	sp|P24549|AL1A1_MOUSE	>sp|P24549|AL1A1_MOUSE Retinal dehydrogenase 1 OS=Mus musculus GN=Aldh1a1 PE=1 SV=5
0	0	0	389120	2264400	1326760	197440	356270	276855	2434900	3281900	2858400	0	0	0	0	0	0	0	0	0	0	886770	443385	0	0	0	0	0	0				2	2	2	18	18	18	20.274	0	12.915	9810800	6	sp|P25085|IL1RA_MOUSE	sp|P25085|IL1RA_MOUSE	>sp|P25085|IL1RA_MOUSE Interleukin-1 receptor antagonist protein OS=Mus musculus GN=Il1rn PE=2 SV=1
512080	131710	321895	438000	1226600	832300	462600	516110	489355	1321200	605580	963390	0	45254	22627	263400	147110	205255	193530	231660	212595	451730	518470	485100	192460	151320	212595	416360	534870	212595				2	2	2	7.8	7.8	7.8	31.231	0	11.618	8360000	2	sp|P25444|RS2_MOUSE	sp|P25444|RS2_MOUSE	>sp|P25444|RS2_MOUSE 40S ribosomal protein S2 OS=Mus musculus GN=Rps2 PE=1 SV=3
0	0	0	0	0	0	0	213730	106865	0	0	0	0	0	0	0	0	0	0	104140	52070	2929600	4193900	3561750	0	0	52070	0	0	52070				7	7	6	4.4	4.4	3.9	269.82	0	46.645	7441400	9	sp|P26039|TLN1_MOUSE	sp|P26039|TLN1_MOUSE	>sp|P26039|TLN1_MOUSE Talin-1 OS=Mus musculus GN=Tln1 PE=1 SV=2
620790	1337300	979045	7247800	10327000	8787400	2655900	4249700	3452800	8565000	11150000	9857500	2224400	4073000	3148700	503550	784070	643810	1910100	3526500	2718300	7621700	7108200	7364950	1253500	1314400	2718300	584080	266090	2718300				12	12	7	20.6	20.6	14	69.406	0	85.963	77323000	45	sp|P26040|EZRI_MOUSE;sp|P26043|RADI_MOUSE	sp|P26040|EZRI_MOUSE	>sp|P26040|EZRI_MOUSE Ezrin OS=Mus musculus GN=Ezr PE=1 SV=3
0	0	0	0	0	0	0	0	0	0	0	0	0	0	0	0	0	0	0	0	0	190550	156530	173540	0	0	0	0	0	0				7	2	2	10.2	3.5	3.5	67.766	0.0071429	10.987	347080	2	sp|P26041|MOES_MOUSE	sp|P26041|MOES_MOUSE	>sp|P26041|MOES_MOUSE Moesin OS=Mus musculus GN=Msn PE=1 SV=3
0	0	0	0	0	0	0	0	0	0	0	0	0	0	0	0	0	0	0	0	0	0	0	0	0	0	0	0	0	0				2	2	2	2.8	2.8	2.8	100.11	0	11.509	0	2	sp|P26231|CTNA1_MOUSE	sp|P26231|CTNA1_MOUSE	>sp|P26231|CTNA1_MOUSE Catenin alpha-1 OS=Mus musculus GN=Ctnna1 PE=1 SV=1
1243300	1459900	1351600	1026400	976080	1001240	1237500	1224200	1230850	1716200	2811000	2263600	1373100	1478400	1425750	844970	1229600	1037285	3104300	2266300	2685300	1993000	0	996500	1935800	1319700	2685300	1392200	1308000	2685300				1	1	1	12.6	12.6	12.6	12.254	0.0069565	8.9024	29940000	6	sp|P26350|PTMA_MOUSE	sp|P26350|PTMA_MOUSE	>sp|P26350|PTMA_MOUSE Prothymosin alpha OS=Mus musculus GN=Ptma PE=1 SV=2
0	0	0	2985300	2771500	2878400	824020	3319300	2071660	3392000	5260600	4326300	948070	1000900	974485	0	326760	163380	1289400	1058800	1174100	21883000	13511000	17697000	1329000	1227100	1174100	0	0	1174100				2	2	2	50.6	50.6	50.6	10.294	0	15.339	61127000	9	sp|P27005|S10A8_MOUSE	sp|P27005|S10A8_MOUSE	>sp|P27005|S10A8_MOUSE Protein S100-A8 OS=Mus musculus GN=S100a8 PE=1 SV=3
126040	0	63020	815950	541340	678645	0	0	0	0	0	0	0	0	0	0	0	0	0	0	0	0	0	0	0	0	0	0	343870	0				2	2	2	6.2	6.2	6.2	46.109	0	12.479	1827200	4	sp|P27659|RL3_MOUSE	sp|P27659|RL3_MOUSE	>sp|P27659|RL3_MOUSE 60S ribosomal protein L3 OS=Mus musculus GN=Rpl3 PE=1 SV=3
3281200	4136800	3709000	15464000	16684000	16074000	6706000	5942700	6324350	10800000	8517100	9658550	2764600	4247300	3505950	205560	278780	242170	2927100	4069500	3498300	10834000	12809000	11821500	2252300	1549300	3498300	115050	90427	3498300				20	20	20	48.5	48.5	48.5	56.678	0	138.46	113680000	71	sp|P27773|PDIA3_MOUSE	sp|P27773|PDIA3_MOUSE	>sp|P27773|PDIA3_MOUSE Protein disulfide-isomerase A3 OS=Mus musculus GN=Pdia3 PE=1 SV=2
0	0	0	0	0	0	0	0	0	0	0	0	0	0	0	0	0	0	0	0	0	1102600	940420	1021510	0	0	0	0	0	0				2	2	2	6.9	6.9	6.9	29.095	0.0071048	10.913	2043000	2	sp|P28293|CATG_MOUSE	sp|P28293|CATG_MOUSE	>sp|P28293|CATG_MOUSE Cathepsin G OS=Mus musculus GN=Ctsg PE=1 SV=2
0	0	0	0	0	0	0	0	0	0	0	0	0	0	0	0	0	0	500550	1063500	782025	2476700	1844500	2160600	453850	303840	782025	0	0	782025				10	3	3	8.8	3	3	165.3	0	20.288	6643000	4	sp|P28665|MUG1_MOUSE	sp|P28665|MUG1_MOUSE	>sp|P28665|MUG1_MOUSE Murinoglobulin-1 OS=Mus musculus GN=Mug1 PE=1 SV=3
0	0	0	0	0	0	0	0	0	0	0	0	0	0	0	0	0	0	2089100	3640300	2864700	9661200	9755000	9708100	295320	108550	2864700	0	0	2864700				10	10	3	9.4	9.4	3.4	162.38	0	71.951	25550000	19	sp|P28666|MUG2_MOUSE	sp|P28666|MUG2_MOUSE	>sp|P28666|MUG2_MOUSE Murinoglobulin-2 OS=Mus musculus GN=Mug2 PE=1 SV=2
0	0	0	0	0	0	0	0	0	406460	884160	645310	0	0	0	76553	0	38276.5	0	330300	165150	0	259560	129780	0	0	165150	0	0	165150				2	2	2	4.8	4.8	4.8	63.458	0	12.145	1957000	2	sp|P28798|GRN_MOUSE	sp|P28798|GRN_MOUSE	>sp|P28798|GRN_MOUSE Granulins OS=Mus musculus GN=Grn PE=1 SV=2
200970	0	100485	828460	699200	763830	247310	141550	194430	856870	577400	717135	0	0	0	0	0	0	0	71691	35845.5	0	693320	346660	0	0	35845.5	0	0	35845.5				2	2	2	4.2	4.2	4.2	70.67	0	11.561	4316800	3	sp|P29341|PABP1_MOUSE	sp|P29341|PABP1_MOUSE	>sp|P29341|PABP1_MOUSE Polyadenylate-binding protein 1 OS=Mus musculus GN=Pabpc1 PE=1 SV=2
133470	0	66735	1471100	904160	1187630	567830	983720	775775	8631700	10260000	9445850	205990	625200	415595	0	0	0	4769700	3240100	4004900	6185600	8168100	7176850	2828400	3571600	4004900	0	0	4004900				4	4	4	20.9	20.9	20.9	37.325	0	46.251	52547000	23	sp|P29699|FETUA_MOUSE	sp|P29699|FETUA_MOUSE	>sp|P29699|FETUA_MOUSE Alpha-2-HS-glycoprotein OS=Mus musculus GN=Ahsg PE=1 SV=1
1095600	1007000	1051300	1717900	947370	1332635	670140	880200	775170	3679600	4246500	3963050	878170	1329000	1103585	402620	0	201310	1116200	1228200	1172200	806500	1999900	1403200	907770	921720	1172200	0	0	1172200				2	2	2	14	14	14	25.36	0	13.51	23834000	18	sp|P30115|GSTA3_MOUSE	sp|P30115|GSTA3_MOUSE	>sp|P30115|GSTA3_MOUSE Glutathione S-transferase A3 OS=Mus musculus GN=Gsta3 PE=1 SV=2
326710	683840	505275	829750	2364200	1596975	1586300	1884200	1735250	1629000	2048900	1838950	0	649180	324590	0	0	0	374240	0	187120	1019100	1360800	1189950	0	0	187120	0	0	187120				2	2	2	8.1	8.1	8.1	47.003	0	36.484	14756000	12	sp|P30275|KCRU_MOUSE	sp|P30275|KCRU_MOUSE	>sp|P30275|KCRU_MOUSE Creatine kinase U-type, mitochondrial OS=Mus musculus GN=Ckmt1 PE=1 SV=1
0	0	0	714510	754480	734495	926070	192560	559315	304620	0	152310	417000	151110	284055	91489	253890	172690	0	0	0	5621300	5179400	5400350	155250	397650	0	0	0	0				4	3	3	25.2	19.5	19.5	24.162	0	18.001	15159000	5	sp|P30681|HMGB2_MOUSE	sp|P30681|HMGB2_MOUSE	>sp|P30681|HMGB2_MOUSE High mobility group protein B2 OS=Mus musculus GN=Hmgb2 PE=1 SV=3
664490	700910	682700	2007800	5272700	3640250	4998300	3349100	4173700	6727800	7051800	6889800	5856100	5399400	5627750	651100	765620	708360	3263300	3494500	3378900	20365000	39339000	29852000	2585800	3156300	3378900	0	169070	3378900				3	3	3	31.9	31.9	31.9	13.049	0	23.338	115820000	23	sp|P31725|S10A9_MOUSE	sp|P31725|S10A9_MOUSE	>sp|P31725|S10A9_MOUSE Protein S100-A9 OS=Mus musculus GN=S100a9 PE=1 SV=3
0	273770	136885	2098700	2645000	2371850	641990	1158800	900395	3202300	3957400	3579850	0	383500	191750	0	0	0	569520	466870	518195	2003100	2588800	2295950	151400	449350	518195	0	0	518195				2	2	2	35.6	35.6	35.6	10	0	13.923	20591000	10	sp|P31786|ACBP_MOUSE	sp|P31786|ACBP_MOUSE	>sp|P31786|ACBP_MOUSE Acyl-CoA-binding protein OS=Mus musculus GN=Dbi PE=1 SV=2
456020	1751500	1103760	204530	5044300	2624415	606100	246900	426500	3329000	4623500	3976250	0	0	0	0	0	0	0	768760	384380	2423700	582220	1502960	863560	540860	384380	0	0	384380				3	3	3	9	9	9	55.948	0	22.258	21441000	8	sp|P33267|CP2F2_MOUSE	sp|P33267|CP2F2_MOUSE	>sp|P33267|CP2F2_MOUSE Cytochrome P450 2F2 OS=Mus musculus GN=Cyp2f2 PE=1 SV=1
403500	209880	306690	390970	1153000	771985	455250	322270	388760	870540	1213500	1042020	0	0	0	183360	306090	244725	0	209020	104510	1102100	0	551050	190570	0	104510	0	0	104510				2	2	2	17.4	17.4	17.4	12.504	0	12.736	7010100	8	sp|P34884|MIF_MOUSE	sp|P34884|MIF_MOUSE	>sp|P34884|MIF_MOUSE Macrophage migration inhibitory factor OS=Mus musculus GN=Mif PE=1 SV=2
0	0	0	2124200	2284800	2204500	0	0	0	0	0	0	0	0	0	0	0	0	0	0	0	0	0	0	0	0	0	0	0	0				1	1	1	5.2	5.2	5.2	26.157	0.0066116	7.158	4409000	2	sp|P35242|SFTPA_MOUSE	sp|P35242|SFTPA_MOUSE	>sp|P35242|SFTPA_MOUSE Pulmonary surfactant-associated protein A OS=Mus musculus GN=Sftpa1 PE=1 SV=1
0	0	0	232570	0	116285	0	0	0	0	0	0	0	50355	25177.5	0	0	0	0	241920	120960	0	0	0	131180	227210	120960	0	84665	120960				2	2	2	4.3	4.3	4.3	72.257	0.0070796	10.896	967900	2	sp|P35492|HUTH_MOUSE	sp|P35492|HUTH_MOUSE	>sp|P35492|HUTH_MOUSE Histidine ammonia-lyase OS=Mus musculus GN=Hal PE=1 SV=1
2324700	2054000	2189350	11665000	14103000	12884000	6780900	5860100	6320500	16214000	16377000	16295500	1752500	1823200	1787850	2022300	1291900	1657100	6226300	6551100	6388700	10210000	9373800	9791900	5650900	5408900	6388700	3415700	2950300	6388700				8	8	7	47.2	47.2	43.2	22.176	0	61.557	132050000	42	sp|P35700|PRDX1_MOUSE	sp|P35700|PRDX1_MOUSE	>sp|P35700|PRDX1_MOUSE Peroxiredoxin-1 OS=Mus musculus GN=Prdx1 PE=1 SV=1
0	0	0	0	0	0	0	0	0	0	0	0	0	0	0	0	0	0	0	0	0	213120	412810	312965	0	0	0	0	0	0				1	1	1	4.3	4.3	4.3	29.449	0.0067912	7.8524	625930	0	sp|P35846|FOLR1_MOUSE	sp|P35846|FOLR1_MOUSE	>sp|P35846|FOLR1_MOUSE Folate receptor alpha OS=Mus musculus GN=Folr1 PE=1 SV=2
326640	413680	370160	144780	602370	373575	0	0	0	497160	393340	445250	0	288460	144230	0	0	0	0	0	0	0	0	0	0	398790	0	368130	445160	0				2	2	2	14.5	14.5	14.5	17.804	0	11.668	3878500	9	sp|P35979|RL12_MOUSE	sp|P35979|RL12_MOUSE	>sp|P35979|RL12_MOUSE 60S ribosomal protein L12 OS=Mus musculus GN=Rpl12 PE=1 SV=2
0	34617	17308.5	0	0	0	0	0	0	0	0	0	0	0	0	0	0	0	126730	859110	492920	155870	142050	148960	2230800	3105700	492920	0	0	492920				3	3	1	17.2	17.2	7.3	28.463	0	28.55	6654900	7	sp|P36369|K1B26_MOUSE;sp|P36368|EGFB2_MOUSE;sp|Q61754|K1B24_MOUSE	sp|P36369|K1B26_MOUSE;sp|P36368|EGFB2_MOUSE	>sp|P36369|K1B26_MOUSE Kallikrein 1-related peptidase b26 OS=Mus musculus GN=Klk1b26 PE=2 SV=1;>sp|P36368|EGFB2_MOUSE Epidermal growth factor-binding protein type B OS=Mus musculus GN=Egfbp2 PE=1 SV=1
4591800	3014000	3802900	34667000	31343000	33005000	15562000	19284000	17423000	29876000	44164000	37020000	0	13130000	6565000	25711000	57670000	41690500	14721000	14483000	14602000	15530000	26789000	21159500	82398000	94458000	14602000	34811000	0	14602000	+			1	1	1	3.4	3.4	3.4	49.714	1	-2	562200000	2	sp|P36552|HEM6_MOUSE	sp|P36552|HEM6_MOUSE	>sp|P36552|HEM6_MOUSE Oxygen-dependent coproporphyrinogen-III oxidase, mitochondrial OS=Mus musculus GN=Cpox PE=1 SV=2
321110	99717	210414	593740	675540	634640	0	207010	103505	0	646630	323315	0	0	0	0	0	0	0	0	0	254990	372230	313610	61426	0	0	0	0	0				1	1	1	1.6	1.6	1.6	77.043	0.006689	7.2538	3232400	3	sp|P37040|NCPR_MOUSE	sp|P37040|NCPR_MOUSE	>sp|P37040|NCPR_MOUSE NADPH--cytochrome P450 reductase OS=Mus musculus GN=Por PE=1 SV=2
250470	386580	318525	0	0	0	0	0	0	0	0	0	0	0	0	0	0	0	566470	1293500	929985	2232300	1934300	2083300	0	0	929985	0	0	929985				3	3	3	6.9	6.9	6.9	75.444	0	17.605	6663600	4	sp|P39654|LOX15_MOUSE	sp|P39654|LOX15_MOUSE	>sp|P39654|LOX15_MOUSE Arachidonate 15-lipoxygenase OS=Mus musculus GN=Alox15 PE=1 SV=4
304510	361150	332830	1007100	1669900	1338500	1548300	1629500	1588900	1558000	2872400	2215200	365930	695450	530690	0	0	0	0	269830	134915	3039600	5284700	4162150	348880	551380	134915	0	0	134915				6	6	6	17.7	17.7	17.7	51.564	0	38.95	21507000	15	sp|P40124|CAP1_MOUSE	sp|P40124|CAP1_MOUSE	>sp|P40124|CAP1_MOUSE Adenylyl cyclase-associated protein 1 OS=Mus musculus GN=Cap1 PE=1 SV=4
9907300	11873000	10890150	84662000	90228000	87445000	25630000	24094000	24862000	48836000	47564000	48200000	6583000	13329000	9956000	1149700	1063700	1106700	11267000	12670000	11968500	58925000	66054000	62489500	8280300	11245000	11968500	169400	365240	11968500				23	23	23	50.9	50.9	50.9	67.63	0	248.27	533900000	138	sp|P40142|TKT_MOUSE	sp|P40142|TKT_MOUSE	>sp|P40142|TKT_MOUSE Transketolase OS=Mus musculus GN=Tkt PE=1 SV=1
0	0	0	0	0	0	201750	276160	238955	0	0	0	0	0	0	0	0	0	0	0	0	3545000	4605500	4075250	0	0	0	0	0	0				5	5	5	10.3	10.3	10.3	80.534	0	30.891	8628400	8	sp|P41245|MMP9_MOUSE	sp|P41245|MMP9_MOUSE	>sp|P41245|MMP9_MOUSE Matrix metalloproteinase-9 OS=Mus musculus GN=Mmp9 PE=1 SV=2
259570	298270	278920	495070	257750	376410	183040	485350	334195	692390	998740	845565	98119	170740	134430	0	115650	57825	114850	339180	227015	522520	542070	532295	98447	290550	227015	116320	79126	227015				2	2	2	4.4	4.4	4.4	59.555	0	13.944	6157800	6	sp|P42932|TCPQ_MOUSE	sp|P42932|TCPQ_MOUSE	>sp|P42932|TCPQ_MOUSE T-complex protein 1 subunit theta OS=Mus musculus GN=Cct8 PE=1 SV=3
600620	721260	660940	3923300	1947500	2935400	2681500	2470800	2576150	1573700	1694000	1633850	990400	309190	649795	453250	210300	331775	568060	421030	494545	3523500	3525200	3524350	487260	604840	494545	650130	613190	494545				6	3	3	22.8	13.2	13.2	21.977	0	21.077	27969000	10	sp|P43274|H14_MOUSE;sp|Q07133|H1T_MOUSE	sp|P43274|H14_MOUSE	>sp|P43274|H14_MOUSE Histone H1.4 OS=Mus musculus GN=Hist1h1e PE=1 SV=2
153920	187780	170850	1403000	937400	1170200	381760	420840	401300	489810	352310	421060	0	0	0	0	0	0	0	0	0	0	304030	152015	0	122130	0	0	0	0				4	2	2	23.9	19.2	19.2	21.785	0	21.954	4753000	9	sp|P43275|H11_MOUSE	sp|P43275|H11_MOUSE	>sp|P43275|H11_MOUSE Histone H1.1 OS=Mus musculus GN=Hist1h1a PE=1 SV=2
1588700	1513000	1550850	3045600	3506800	3276200	3292200	1951900	2622050	2423500	1301600	1862550	757010	1080600	918805	1112900	775180	944040	891620	1125500	1008560	4182700	4306500	4244600	1185000	1465100	1008560	0	1246000	1008560				3	3	3	10.8	10.8	10.8	22.576	0	19.767	36751000	34	sp|P43276|H15_MOUSE	sp|P43276|H15_MOUSE	>sp|P43276|H15_MOUSE Histone H1.5 OS=Mus musculus GN=Hist1h1b PE=1 SV=2
5230100	6452400	5841250	15255000	13822000	14538500	16438000	7948200	12193100	7102400	4788300	5945350	6766600	4636800	5701700	3209500	2552600	2881050	2612800	3548000	3080400	26053000	29178000	27615500	5814800	4887800	3080400	2399900	2804300	3080400				6	6	1	22.6	22.6	7.2	22.099	0	39.638	171500000	36	sp|P43277|H13_MOUSE	sp|P43277|H13_MOUSE	>sp|P43277|H13_MOUSE Histone H1.3 OS=Mus musculus GN=Hist1h1d PE=1 SV=2
121720	300300	211010	588440	2174100	1381270	706790	1320500	1013645	1570500	3646000	2608250	243610	377300	310455	0	141020	70510	753310	653140	703225	147620	1092200	619910	0	321670	703225	0	0	703225				5	5	5	23.7	23.7	23.7	35.732	0	33.749	14158000	9	sp|P45376|ALDR_MOUSE	sp|P45376|ALDR_MOUSE	>sp|P45376|ALDR_MOUSE Aldose reductase OS=Mus musculus GN=Akr1b1 PE=1 SV=3
0	0	0	149850	550890	350370	122710	0	61355	302230	0	151115	0	0	0	0	0	0	0	0	0	0	0	0	0	0	0	0	0	0				2	2	2	6.7	6.7	6.7	46.481	0	12.673	1125700	3	sp|P45952|ACADM_MOUSE	sp|P45952|ACADM_MOUSE	>sp|P45952|ACADM_MOUSE Medium-chain specific acyl-CoA dehydrogenase, mitochondrial OS=Mus musculus GN=Acadm PE=1 SV=1
0	0	0	0	0	0	0	0	0	0	0	0	0	0	0	0	0	0	0	0	0	0	0	0	0	0	0	0	0	0	+			1	1	1	5.2	5.2	5.2	47.417	1	-2	0	12	sp|P46096|SYT1_MOUSE	sp|P46096|SYT1_MOUSE	>sp|P46096|SYT1_MOUSE Synaptotagmin-1 OS=Mus musculus GN=Syt1 PE=1 SV=1
0	0	0	1023900	548260	786080	264000	341000	302500	658670	458500	558585	0	224680	112340	0	0	0	423740	482500	453120	1459100	2256800	1857950	351940	224670	453120	193940	0	453120				3	3	3	20.6	20.6	20.6	24.489	0	23.842	8911700	8	sp|P46638|RB11B_MOUSE;sp|P62492|RB11A_MOUSE	sp|P46638|RB11B_MOUSE;sp|P62492|RB11A_MOUSE	>sp|P46638|RB11B_MOUSE Ras-related protein Rab-11B OS=Mus musculus GN=Rab11b PE=1 SV=3;>sp|P62492|RB11A_MOUSE Ras-related protein Rab-11A OS=Mus musculus GN=Rab11a PE=1 SV=3
164580	314700	239640	563980	229310	396645	114800	194330	154565	1129500	2363200	1746350	0	0	0	0	0	0	0	0	0	0	0	0	0	739870	0	0	0	0				2	2	2	7	7	7	50.02	0	13.326	5814200	2	sp|P46664|PURA2_MOUSE	sp|P46664|PURA2_MOUSE	>sp|P46664|PURA2_MOUSE Adenylosuccinate synthetase isozyme 2 OS=Mus musculus GN=Adss PE=1 SV=2
486370	747260	616815	2710800	2954200	2832500	0	1575200	787600	102720	1372300	737510	0	122680	61340	0	0	0	0	171960	85980	5972500	5729600	5851050	711070	1197600	85980	955380	0	85980				8	8	8	20	20	20	56.537	0	50.379	24810000	18	sp|P47738|ALDH2_MOUSE	sp|P47738|ALDH2_MOUSE	>sp|P47738|ALDH2_MOUSE Aldehyde dehydrogenase, mitochondrial OS=Mus musculus GN=Aldh2 PE=1 SV=1
27930000	22868000	25399000	84576000	106990000	95783000	48800000	60239000	54519500	73923000	75782000	74852500	14340000	16710000	15525000	3975300	4024700	4000000	29209000	24748000	26978500	80550000	68487000	74518500	16822000	16486000	26978500	354570	661540	26978500				16	16	16	39.7	39.7	39.7	50.48	0	144.58	777480000	142	sp|P47739|AL3A1_MOUSE;sp|P47740|AL3A2_MOUSE	sp|P47739|AL3A1_MOUSE	>sp|P47739|AL3A1_MOUSE Aldehyde dehydrogenase, dimeric NADP-preferring OS=Mus musculus GN=Aldh3a1 PE=1 SV=2
371250	372920	372085	1604000	2215500	1909750	414930	872050	643490	1831400	1255200	1543300	0	0	0	0	172260	86130	387010	529930	458470	1413900	1665200	1539550	461600	333450	458470	0	0	458470				2	2	2	8.7	8.7	8.7	32.939	0	13.133	13901000	7	sp|P47753|CAZA1_MOUSE;sp|P47754|CAZA2_MOUSE	sp|P47753|CAZA1_MOUSE;sp|P47754|CAZA2_MOUSE	>sp|P47753|CAZA1_MOUSE F-actin-capping protein subunit alpha-1 OS=Mus musculus GN=Capza1 PE=1 SV=4;>sp|P47754|CAZA2_MOUSE F-actin-capping protein subunit alpha-2 OS=Mus musculus GN=Capza2 PE=1 SV=3
0	0	0	229900	477990	353945	0	373040	186520	406880	456270	431575	0	0	0	0	0	0	217600	122730	170165	471080	683490	577285	0	0	170165	0	0	170165				1	1	1	7.2	7.2	7.2	31.345	0.0068847	8.4249	3439000	3	sp|P47757|CAPZB_MOUSE	sp|P47757|CAPZB_MOUSE	>sp|P47757|CAPZB_MOUSE F-actin-capping protein subunit beta OS=Mus musculus GN=Capzb PE=1 SV=3
328300	148810	238555	226500	872420	549460	0	362910	181455	929250	1009500	969375	0	0	0	0	0	0	0	0	0	0	520630	260315	0	0	0	0	0	0				3	3	3	6.5	6.5	6.5	78.538	0	18.996	4398400	5	sp|P47856|GFPT1_MOUSE	sp|P47856|GFPT1_MOUSE	>sp|P47856|GFPT1_MOUSE Glutamine--fructose-6-phosphate aminotransferase [isomerizing] 1 OS=Mus musculus GN=Gfpt1 PE=1 SV=3
332360	852390	592375	3725800	8599000	6162400	1885000	3507300	2696150	19767000	37513000	28640000	1795700	785320	1290510	194950	626530	410740	6547700	10990000	8768850	8840800	9993100	9416950	1416400	7821400	8768850	185120	0	8768850				10	10	10	36.1	36.1	36.1	35.752	0	72.332	125380000	49	sp|P48036|ANXA5_MOUSE	sp|P48036|ANXA5_MOUSE	>sp|P48036|ANXA5_MOUSE Annexin A5 OS=Mus musculus GN=Anxa5 PE=1 SV=1
284050	103000	193525	1241600	1033000	1137300	835820	1015500	925660	703980	395600	549790	80040	0	40020	0	0	0	796670	480620	638645	1289200	2729100	2009150	3985500	4501000	638645	7285700	6902900	638645				12	12	12	22.1	22.1	22.1	74.237	0	95.686	33663000	25	sp|P48678|LMNA_MOUSE	sp|P48678|LMNA_MOUSE	>sp|P48678|LMNA_MOUSE Prelamin-A/C OS=Mus musculus GN=Lmna PE=1 SV=2
16410000	17465000	16937500	360260000	210950000	285605000	184350000	287680000	236015000	32774000	66741000	49757500	275200000	237520000	256360000	61348000	22983000	42165500	22848000	24487000	23667500	29594000	18249000	23921500	3218100	4864100	23667500	8775700	8440200	23667500				4	4	4	19	19	19	32.027	0	44.491	1894200000	66	sp|P49183|DNAS1_MOUSE	sp|P49183|DNAS1_MOUSE	>sp|P49183|DNAS1_MOUSE Deoxyribonuclease-1 OS=Mus musculus GN=Dnase1 PE=1 SV=2
0	0	0	59976	691490	375733	0	0	0	0	0	0	0	0	0	0	0	0	0	0	0	6656600	7056400	6856500	0	0	0	0	0	0				12	10	10	18.3	14.9	14.9	81.379	0	59.813	14465000	14	sp|P49290|PERE_MOUSE	sp|P49290|PERE_MOUSE	>sp|P49290|PERE_MOUSE Eosinophil peroxidase OS=Mus musculus GN=Epx PE=1 SV=2
826700	1971800	1399250	2708400	817810	1763105	446750	0	223375	0	0	0	406790	365260	386025	0	0	0	536200	1145000	840600	6980600	8464500	7722550	2065200	2481500	840600	621320	1112000	840600				3	3	3	37.8	37.8	37.8	11.083	0	27.333	30950000	22	sp|P50543|S10AB_MOUSE	sp|P50543|S10AB_MOUSE	>sp|P50543|S10AB_MOUSE Protein S100-A11 OS=Mus musculus GN=S100a11 PE=1 SV=1
283920	1070600	677260	2289700	4655800	3472750	617510	2442400	1529955	2047200	4303500	3175350	347460	271380	309420	0	0	0	297720	683250	490485	2660300	2928300	2794300	176810	289100	490485	0	0	490485				4	4	4	11.8	11.8	11.8	84.921	0	52.501	25365000	23	sp|P51125|ICAL_MOUSE	sp|P51125|ICAL_MOUSE	>sp|P51125|ICAL_MOUSE Calpastatin OS=Mus musculus GN=Cast PE=1 SV=2
694540	829680	762110	5414400	4878400	5146400	5114700	8516700	6815700	1968700	2538900	2253800	5727800	8729400	7228600	542720	761490	652105	1203900	1402700	1303300	37295000	40364000	38829500	3138700	2943200	1303300	0	0	1303300				3	3	3	25	25	25	19.453	0	323.31	132060000	34	sp|P51437|CAMP_MOUSE	sp|P51437|CAMP_MOUSE	>sp|P51437|CAMP_MOUSE Cathelicidin antimicrobial peptide OS=Mus musculus GN=Camp PE=1 SV=2
262940	476590	369765	1168000	2043500	1605750	1446000	1586500	1516250	0	816450	408225	202820	679160	440990	156890	336430	246660	427470	599230	513350	1500500	890280	1195390	377250	429910	513350	415840	387880	513350				5	5	5	15.4	15.4	15.4	32.931	0	31.416	14204000	15	sp|P51881|ADT2_MOUSE;sp|P48962|ADT1_MOUSE;sp|Q3V132|ADT4_MOUSE	sp|P51881|ADT2_MOUSE	>sp|P51881|ADT2_MOUSE ADP/ATP translocase 2 OS=Mus musculus GN=Slc25a5 PE=1 SV=3
58720	0	29360	2003900	624140	1314020	0	0	0	0	0	0	1101200	889240	995220	260370	408450	334410	935870	1008300	972085	4120900	4471000	4295950	569650	540090	972085	0	0	972085				3	3	3	10.4	10.4	10.4	39.565	0	25.721	16992000	9	sp|P52430|PON1_MOUSE	sp|P52430|PON1_MOUSE	>sp|P52430|PON1_MOUSE Serum paraoxonase/arylesterase 1 OS=Mus musculus GN=Pon1 PE=1 SV=2
2502800	3924100	3213450	9916200	15918000	12917100	7519300	9635800	8577550	18803000	22628000	20715500	3463300	6166300	4814800	639400	2220500	1429950	7845600	7976200	7910900	37168000	36577000	36872500	5937100	6648500	7910900	2106800	1820800	7910900				17	17	17	37.5	37.5	37.5	57.844	0	166.61	209410000	109	sp|P52480|KPYM_MOUSE;sp|P53657|KPYR_MOUSE	sp|P52480|KPYM_MOUSE	>sp|P52480|KPYM_MOUSE Pyruvate kinase PKM OS=Mus musculus GN=Pkm PE=1 SV=4
0	95989	47994.5	599560	847060	723310	0	247380	123690	0	0	0	0	0	0	0	0	0	220650	0	110325	0	611960	305980	69607	0	110325	0	0	110325				3	3	3	10.9	10.9	10.9	34.086	0	19.448	2692200	5	sp|P52624|UPP1_MOUSE	sp|P52624|UPP1_MOUSE	>sp|P52624|UPP1_MOUSE Uridine phosphorylase 1 OS=Mus musculus GN=Upp1 PE=1 SV=2
0	182880	91440	1888000	2131800	2009900	868700	1193200	1030950	1758100	1881700	1819900	0	0	0	0	0	0	0	0	0	504650	955010	729830	147750	0	0	0	0	0				3	3	3	5.2	5.2	5.2	99.96	0	18.157	11512000	11	sp|P55292|DSC2_MOUSE	sp|P55292|DSC2_MOUSE	>sp|P55292|DSC2_MOUSE Desmocollin-2 OS=Mus musculus GN=Dsc2 PE=1 SV=1
0	154390	77195	279610	1474900	877255	132990	116450	124720	718390	1563000	1140695	1045100	1037900	1041500	267460	68165	167812	284070	593520	438795	1375800	1472800	1424300	541670	884780	438795	183940	0	438795				3	3	3	4.6	4.6	4.6	98.937	0	20.936	12195000	16	sp|P55849|DSC1_MOUSE	sp|P55849|DSC1_MOUSE	>sp|P55849|DSC1_MOUSE Desmocollin-1 OS=Mus musculus GN=Dsc1 PE=1 SV=2
256850	316470	286660	873400	1260300	1066850	964690	374890	669790	0	0	0	0	133710	66855	0	0	0	0	0	0	0	1012400	506200	429560	145960	0	0	0	0				1	1	1	15.7	15.7	15.7	15.241	0	11.464	5768200	6	sp|P56395|CYB5_MOUSE	sp|P56395|CYB5_MOUSE	>sp|P56395|CYB5_MOUSE Cytochrome b5 OS=Mus musculus GN=Cyb5a PE=1 SV=2
0	0	0	0	0	0	0	0	0	0	0	0	0	0	0	0	0	0	0	0	0	0	666300	333150	0	0	0	0	0	0				2	2	2	3.5	3.5	3.5	95.832	0	16.266	666300	3	sp|P56399|UBP5_MOUSE	sp|P56399|UBP5_MOUSE	>sp|P56399|UBP5_MOUSE Ubiquitin carboxyl-terminal hydrolase 5 OS=Mus musculus GN=Usp5 PE=1 SV=1
1942500	2702600	2322550	14808000	18167000	16487500	9532200	9821100	9676650	13930000	17528000	15729000	4191800	5364100	4777950	364040	1419400	891720	2317100	2741400	2529250	14860000	14439000	14649500	3524900	3783600	2529250	3167200	2641400	2529250				15	15	15	45	45	45	56.3	0	121.05	147250000	64	sp|P56480|ATPB_MOUSE	sp|P56480|ATPB_MOUSE	>sp|P56480|ATPB_MOUSE ATP synthase subunit beta, mitochondrial OS=Mus musculus GN=Atp5b PE=1 SV=2
0	167990	83995	0	0	0	0	295610	147805	0	0	0	103320	0	51660	0	0	0	0	0	0	162790	0	81395	165360	184490	0	0	0	0				2	2	2	24.7	24.7	24.7	10.929	0.0018315	11.251	1079600	2	sp|P56567|CYTA_MOUSE	sp|P56567|CYTA_MOUSE	>sp|P56567|CYTA_MOUSE Cystatin-A OS=Mus musculus GN=Csta PE=3 SV=1
236640	240920	238780	178900	0	89450	0	0	0	155940	0	77970	0	0	0	226490	63740	145115	0	0	0	0	0	0	0	260290	0	202120	284460	0				1	1	1	2.7	2.7	2.7	52.673	0.003643	11.122	1849500	2	sp|P56959|FUS_MOUSE	sp|P56959|FUS_MOUSE	>sp|P56959|FUS_MOUSE RNA-binding protein FUS OS=Mus musculus GN=Fus PE=1 SV=1
221080	0	110540	0	263890	131945	107150	0	53575	250140	272120	261130	0	0	0	0	0	0	248430	118080	183255	72916	668600	370758	0	156330	183255	0	0	183255				2	2	2	7.5	7.5	7.5	31.293	0	13.667	2378700	3	sp|P57776|EF1D_MOUSE	sp|P57776|EF1D_MOUSE	>sp|P57776|EF1D_MOUSE Elongation factor 1-delta OS=Mus musculus GN=Eef1d PE=1 SV=3
12847000	12581000	12714000	53680000	60811000	57245500	23815000	43411000	33613000	37186000	40903000	39044500	6540900	8746600	7643750	1317900	2396300	1857100	19693000	19892000	19792500	69997000	86293000	78145000	14964000	17774000	19792500	2631500	1517700	19792500				37	37	25	53.7	53.7	38.9	104.98	0	323.31	537000000	256	sp|P57780|ACTN4_MOUSE;sp|O88990|ACTN3_MOUSE	sp|P57780|ACTN4_MOUSE	>sp|P57780|ACTN4_MOUSE Alpha-actinin-4 OS=Mus musculus GN=Actn4 PE=1 SV=1
1400200	1437600	1418900	3670100	6250300	4960200	2309100	2691100	2500100	6629500	6084700	6357100	889670	940870	915270	122730	215720	169225	1168900	1886200	1527550	5709300	7265300	6487300	4343900	3942800	1527550	1586700	1702500	1527550				13	13	13	20.6	20.6	20.6	95.313	0	84.051	60247000	46	sp|P58252|EF2_MOUSE	sp|P58252|EF2_MOUSE	>sp|P58252|EF2_MOUSE Elongation factor 2 OS=Mus musculus GN=Eef2 PE=1 SV=2
0	0	0	324120	1164600	744360	371440	0	185720	304760	909750	607255	0	0	0	0	0	0	0	0	0	676010	1043800	859905	0	256950	0	0	188070	0				2	2	2	13.1	13.1	13.1	19.667	0	12.912	5239500	5	sp|P59999|ARPC4_MOUSE	sp|P59999|ARPC4_MOUSE	>sp|P59999|ARPC4_MOUSE Actin-related protein 2/3 complex subunit 4 OS=Mus musculus GN=Arpc4 PE=1 SV=3
0	0	0	520480	920450	720465	832710	1313900	1073305	778860	1585400	1182130	0	84254	42127	260370	0	130185	0	419830	209915	351400	719200	535300	178100	152330	209915	918410	304440	209915				3	3	3	12.4	12.4	12.4	37.497	0	18.835	9340100	11	sp|P60335|PCBP1_MOUSE;sp|Q61990|PCBP2_MOUSE;sp|P57722|PCBP3_MOUSE	sp|P60335|PCBP1_MOUSE;sp|Q61990|PCBP2_MOUSE;sp|P57722|PCBP3_MOUSE	>sp|P60335|PCBP1_MOUSE Poly(rC)-binding protein 1 OS=Mus musculus GN=Pcbp1 PE=1 SV=1;>sp|Q61990|PCBP2_MOUSE Poly(rC)-binding protein 2 OS=Mus musculus GN=Pcbp2 PE=1 SV=1;>sp|P57722|PCBP3_MOUSE Poly(rC)-binding protein 3 OS=Mus musculus GN=Pcbp3 PE=1 SV=3
158530000	134020000	146275000	308630000	494830000	401730000	185520000	275050000	230285000	463860000	432500000	448180000	106630000	131900000	119265000	32446000	44693000	38569500	122280000	123210000	122745000	617780000	617390000	617585000	113400000	108400000	122745000	63909000	59582000	122745000				17	17	8	57.3	57.3	33.6	41.736	0	323.31	4594600000	313	sp|P60710|ACTB_MOUSE;sp|P63260|ACTG_MOUSE;sp|Q8BFZ3|ACTBL_MOUSE	sp|P60710|ACTB_MOUSE;sp|P63260|ACTG_MOUSE	>sp|P60710|ACTB_MOUSE Actin, cytoplasmic 1 OS=Mus musculus GN=Actb PE=1 SV=1;>sp|P63260|ACTG_MOUSE Actin, cytoplasmic 2 OS=Mus musculus GN=Actg1 PE=1 SV=1
0	111770	55885	293560	0	146780	207060	119390	163225	0	426350	213175	0	0	0	0	0	0	0	0	0	754020	500740	627380	80261	34926	0	0	0	0				2	1	1	12.6	6.8	6.8	21.258	0.0079365	6.7426	2528100	1	sp|P60766|CDC42_MOUSE	sp|P60766|CDC42_MOUSE	>sp|P60766|CDC42_MOUSE Cell division control protein 42 homolog OS=Mus musculus GN=Cdc42 PE=1 SV=2
397710	449670	423690	1712000	1522200	1617100	1168100	752090	960095	2212100	1377400	1794750	336720	346810	341765	0	0	0	770860	997840	884350	1917400	3074600	2496000	1165200	1477000	884350	1214400	1135600	884350				5	5	4	14.8	14.8	10.8	46.153	0	34.583	22028000	14	sp|P60843|IF4A1_MOUSE;sp|P10630|IF4A2_MOUSE	sp|P60843|IF4A1_MOUSE;sp|P10630|IF4A2_MOUSE	>sp|P60843|IF4A1_MOUSE Eukaryotic initiation factor 4A-I OS=Mus musculus GN=Eif4a1 PE=1 SV=1;>sp|P10630|IF4A2_MOUSE Eukaryotic initiation factor 4A-II OS=Mus musculus GN=Eif4a2 PE=1 SV=2
0	0	0	827530	969190	898360	0	344620	172310	770970	1236600	1003785	0	143100	71550	0	0	0	0	0	0	2233600	2125400	2179500	173160	218580	0	0	0	0				3	3	3	9.6	9.6	9.6	44.76	0	18.926	9042800	4	sp|P61161|ARP2_MOUSE	sp|P61161|ARP2_MOUSE	>sp|P61161|ARP2_MOUSE Actin-related protein 2 OS=Mus musculus GN=Actr2 PE=1 SV=1
468020	736640	602330	1197700	1720600	1459150	654850	1214900	934875	3240400	2184500	2712450	311070	0	155535	0	0	0	0	351390	175695	1533000	1662200	1597600	0	0	175695	0	0	175695				3	3	3	19.9	19.9	19.9	20.697	0	25.214	15275000	17	sp|P84078|ARF1_MOUSE;sp|P61205|ARF3_MOUSE;sp|P84084|ARF5_MOUSE;sp|Q8BSL7|ARF2_MOUSE;sp|P61750|ARF4_MOUSE	sp|P84078|ARF1_MOUSE;sp|P61205|ARF3_MOUSE;sp|P84084|ARF5_MOUSE;sp|Q8BSL7|ARF2_MOUSE	>sp|P84078|ARF1_MOUSE ADP-ribosylation factor 1 OS=Mus musculus GN=Arf1 PE=1 SV=2;>sp|P61205|ARF3_MOUSE ADP-ribosylation factor 3 OS=Mus musculus GN=Arf3 PE=2 SV=2;>sp|P84084|ARF5_MOUSE ADP-ribosylation factor 5 OS=Mus musculus GN=Arf5 PE=1 SV=2;>sp|Q8BSL7
177900	0	88950	835130	790950	813040	0	445280	222640	887210	568910	728060	235120	83402	159261	114190	0	57095	0	313000	156500	966030	871740	918885	0	0	156500	0	0	156500				1	1	1	12.6	12.6	12.6	10.871	0.0067114	7.4482	6288900	2	sp|P61957|SUMO2_MOUSE;sp|Q9Z172|SUMO3_MOUSE	sp|P61957|SUMO2_MOUSE;sp|Q9Z172|SUMO3_MOUSE	>sp|P61957|SUMO2_MOUSE Small ubiquitin-related modifier 2 OS=Mus musculus GN=Sumo2 PE=1 SV=1;>sp|Q9Z172|SUMO3_MOUSE Small ubiquitin-related modifier 3 OS=Mus musculus GN=Sumo3 PE=1 SV=1
786000	867910	826955	1614500	2412900	2013700	667930	678710	673320	2281600	1696200	1988900	70477	222360	146418	379330	454180	416755	258410	422500	340455	4146000	3587100	3866550	369880	734130	340455	666270	760430	340455				7	7	7	19.9	19.9	19.9	50.976	0	48.888	23077000	18	sp|P61979|HNRPK_MOUSE	sp|P61979|HNRPK_MOUSE	>sp|P61979|HNRPK_MOUSE Heterogeneous nuclear ribonucleoprotein K OS=Mus musculus GN=Hnrnpk PE=1 SV=1
0	0	0	216270	0	108135	0	0	0	0	0	0	0	0	0	0	0	0	0	0	0	555410	1113800	834605	0	0	0	0	0	0				3	2	2	15.4	11.3	11.3	28.302	0	28.871	1885500	4	sp|P61982|1433G_MOUSE	sp|P61982|1433G_MOUSE	>sp|P61982|1433G_MOUSE 14-3-3 protein gamma OS=Mus musculus GN=Ywhag PE=1 SV=2
2526700	2146200	2336450	4740200	2014100	3377150	0	654830	327415	3947800	14691000	9319400	548400	265480	406940	1167900	1305700	1236800	5972300	6170900	6071600	15307000	16237000	15772000	4121700	4720800	6071600	1660100	1127000	6071600				7	3	3	55.7	36.9	36.9	16.837	0	49.303	89325000	26	sp|P62204|CALM_MOUSE	sp|P62204|CALM_MOUSE	>sp|P62204|CALM_MOUSE Calmodulin OS=Mus musculus GN=Calm1 PE=1 SV=2
445280	118180	281730	1252500	719890	986195	327680	564180	445930	922500	917060	919780	155390	204670	180030	0	152910	76455	260470	351920	306195	320160	683310	501735	180210	301520	306195	484280	328780	306195				2	2	2	11.5	11.5	11.5	24.205	0	12.852	8690900	12	sp|P62242|RS8_MOUSE	sp|P62242|RS8_MOUSE	>sp|P62242|RS8_MOUSE 40S ribosomal protein S8 OS=Mus musculus GN=Rps8 PE=1 SV=2
1158500	1168900	1163700	3104200	1521900	2313050	2326000	2598400	2462200	5808500	7608000	6708250	354050	700730	527390	209260	77489	143374	532460	1119300	825880	3512000	2295900	2903950	779290	1196500	825880	604150	611630	825880				7	6	6	36.9	32.9	32.9	29.174	0	48.54	37287000	30	sp|P62259|1433E_MOUSE	sp|P62259|1433E_MOUSE	>sp|P62259|1433E_MOUSE 14-3-3 protein epsilon OS=Mus musculus GN=Ywhae PE=1 SV=1
359580	0	179790	275260	338810	307035	350880	0	175440	0	0	0	272750	204980	238865	436060	0	218030	0	145450	72725	0	362800	181400	204490	239390	72725	0	490080	72725				2	2	2	15.9	15.9	15.9	16.273	0	13.296	3680500	2	sp|P62264|RS14_MOUSE	sp|P62264|RS14_MOUSE	>sp|P62264|RS14_MOUSE 40S ribosomal protein S14 OS=Mus musculus GN=Rps14 PE=1 SV=3
119500	79937	99718.5	0	409930	204965	0	298050	149025	343230	492070	417650	0	0	0	0	0	0	0	0	0	296360	243650	270005	0	132220	0	64954	0	0				2	2	2	11.2	11.2	11.2	17.718	0	12.042	2479900	3	sp|P62270|RS18_MOUSE	sp|P62270|RS18_MOUSE	>sp|P62270|RS18_MOUSE 40S ribosomal protein S18 OS=Mus musculus GN=Rps18 PE=1 SV=3
423480	386490	404985	0	1667500	833750	436340	1028100	732220	314760	403650	359205	0	143820	71910	100830	0	50415	0	0	0	0	570000	285000	0	204160	0	0	0	0				2	2	2	16.6	16.6	16.6	17.222	0	12.356	5679100	5	sp|P62301|RS13_MOUSE	sp|P62301|RS13_MOUSE	>sp|P62301|RS13_MOUSE 40S ribosomal protein S13 OS=Mus musculus GN=Rps13 PE=1 SV=2
129840	151670	140755	317920	0	158960	0	401930	200965	800110	619130	709620	0	167710	83855	0	155840	77920	0	0	0	327380	205180	266280	99047	131830	0	0	0	0				2	2	2	6.1	6.1	6.1	29.597	0	11.671	3507600	5	sp|P62702|RS4X_MOUSE	sp|P62702|RS4X_MOUSE	>sp|P62702|RS4X_MOUSE 40S ribosomal protein S4, X isoform OS=Mus musculus GN=Rps4x PE=1 SV=2
492210	328300	410255	1103000	1088000	1095500	456450	814870	635660	1309100	831020	1070060	0	432530	216265	49872	208230	129051	315290	269390	292340	386780	728410	557595	245430	222880	292340	0	274440	292340				1	1	1	8.3	8.3	8.3	17.695	0.0094488	6.6803	9556100	8	sp|P62751|RL23A_MOUSE	sp|P62751|RL23A_MOUSE	>sp|P62751|RL23A_MOUSE 60S ribosomal protein L23a OS=Mus musculus GN=Rpl23a PE=1 SV=1
301890	209500	255695	300420	766780	533600	270320	412580	341450	1298000	1199200	1248600	0	0	0	0	0	0	264390	228040	246215	774150	895610	834880	0	293120	246215	0	0	246215				1	1	1	14.4	14.4	14.4	12.861	0	11.691	7214000	4	sp|P62774|MTPN_MOUSE	sp|P62774|MTPN_MOUSE	>sp|P62774|MTPN_MOUSE Myotrophin OS=Mus musculus GN=Mtpn PE=1 SV=2
22141000	25960000	24050500	48260000	39214000	43737000	44049000	51641000	47845000	46727000	41308000	44017500	23958000	38131000	31044500	10702000	5226100	7964050	10116000	17707000	13911500	128480000	164650000	146565000	19128000	21011000	13911500	15145000	12015000	13911500				10	10	10	53.4	53.4	53.4	11.367	0	166.5	785560000	90	sp|P62806|H4_MOUSE	sp|P62806|H4_MOUSE	>sp|P62806|H4_MOUSE Histone H4 OS=Mus musculus GN=Hist1h4a PE=1 SV=2
0	0	0	0	0	0	0	0	0	0	0	0	313470	212220	262845	0	0	0	0	0	0	918360	886380	902370	0	0	0	0	0	0				2	2	2	27	27	27	7.7871	0	12.85	2330400	7	sp|P62810|WFD18_MOUSE	sp|P62810|WFD18_MOUSE	>sp|P62810|WFD18_MOUSE WAP four-disulfide core domain protein 18 OS=Mus musculus GN=Wfdc18 PE=3 SV=1
3547800	2508000	3027900	187650	277440	232545	159370	0	79685	597400	698370	647885	86024	162500	124262	0	0	0	0	126360	63180	341650	0	170825	0	232550	63180	0	208080	63180				1	1	1	2.9	2.9	2.9	56.55	0.0070053	9.4252	9133100	2	sp|P62814|VATB2_MOUSE	sp|P62814|VATB2_MOUSE	>sp|P62814|VATB2_MOUSE V-type proton ATPase subunit B, brain isoform OS=Mus musculus GN=Atp6v1b2 PE=1 SV=1
366300	492970	429635	992260	832220	912240	205510	653860	429685	477050	1377100	927075	0	403610	201805	154170	343050	248610	9989700	15270000	12629850	10415000	14820000	12617500	3197800	4278200	12629850	350180	501690	12629850				3	3	2	21.5	21.5	16.1	22.677	0	20.391	65120000	5	sp|P62821|RAB1A_MOUSE	sp|P62821|RAB1A_MOUSE	>sp|P62821|RAB1A_MOUSE Ras-related protein Rab-1A OS=Mus musculus GN=Rab1A PE=1 SV=3
192610	278060	235335	553140	473560	513350	281980	340430	311205	0	599420	299710	0	0	0	219730	77329	148530	363180	295020	329100	557810	727610	642710	208600	328260	329100	156430	202500	329100				1	1	1	5.1	5.1	5.1	24.423	0.0067797	7.8191	5855700	4	sp|P62827|RAN_MOUSE	sp|P62827|RAN_MOUSE	>sp|P62827|RAN_MOUSE GTP-binding nuclear protein Ran OS=Mus musculus GN=Ran PE=1 SV=3
0	0	0	0	0	0	0	0	0	0	0	0	0	0	0	0	0	0	0	0	0	0	0	0	0	0	0	0	0	0	+			1	1	1	10.7	10.7	10.7	14.865	1	-2	0	1	sp|P62830|RL23_MOUSE	sp|P62830|RL23_MOUSE	>sp|P62830|RL23_MOUSE 60S ribosomal protein L23 OS=Mus musculus GN=Rpl23 PE=1 SV=1
190080	551470	370775	333350	826550	579950	486690	474830	480760	633530	730540	682035	0	452470	226235	150890	173720	162305	104660	0	52330	608690	0	304345	0	413220	52330	0	0	52330				1	1	1	17.4	17.4	17.4	7.8409	0.0081566	6.9911	6130700	7	sp|P62858|RS28_MOUSE	sp|P62858|RS28_MOUSE	>sp|P62858|RS28_MOUSE 40S ribosomal protein S28 OS=Mus musculus GN=Rps28 PE=1 SV=1
186570	229590	208080	517510	0	258755	147790	360300	254045	884470	0	442235	0	0	0	0	0	0	274880	86182	180531	0	631020	315510	184210	185670	180531	0	0	180531				1	1	1	7.6	7.6	7.6	11.605	0.0070299	9.7484	3688200	2	sp|P62897|CYC_MOUSE	sp|P62897|CYC_MOUSE	>sp|P62897|CYC_MOUSE Cytochrome c, somatic OS=Mus musculus GN=Cycs PE=1 SV=2
376430	394780	385605	1400700	1004300	1202500	512010	368310	440160	2228800	603200	1416000	0	0	0	0	181080	90540	200110	461120	330615	123140	1116700	619920	368960	445010	330615	1351400	839390	330615				4	4	4	24.7	24.7	24.7	26.674	0	29.888	11975000	13	sp|P62908|RS3_MOUSE	sp|P62908|RS3_MOUSE	>sp|P62908|RS3_MOUSE 40S ribosomal protein S3 OS=Mus musculus GN=Rps3 PE=1 SV=1
391840	295570	343705	711490	178570	445030	319070	336190	327630	643130	254520	448825	97296	57071	77183.5	161190	239370	200280	105070	352580	228825	345550	235710	290630	0	217400	228825	307740	303090	228825				2	2	2	10.5	10.5	10.5	28.024	0	12.631	5552500	7	sp|P62918|RL8_MOUSE	sp|P62918|RL8_MOUSE	>sp|P62918|RL8_MOUSE 60S ribosomal protein L8 OS=Mus musculus GN=Rpl8 PE=1 SV=2
394800	396840	395820	262010	410520	336265	297560	304320	300940	719880	625570	672725	241550	266010	253780	245460	134720	190090	0	0	0	468690	742000	605345	200750	0	0	0	267230	0				1	1	1	5.9	5.9	5.9	35.73	0.0066778	7.2286	5977900	7	sp|P62960|YBOX1_MOUSE	sp|P62960|YBOX1_MOUSE	>sp|P62960|YBOX1_MOUSE Nuclease-sensitive element-binding protein 1 OS=Mus musculus GN=Ybx1 PE=1 SV=3
616840	539450	578145	2906600	6002500	4454550	3423000	4197900	3810450	7997300	8058100	8027700	1076400	1636600	1356500	70330	244690	157510	1485600	1819100	1652350	10012000	10148000	10080000	1228100	1592800	1652350	0	273980	1652350			+	6	6	6	53.6	53.6	53.6	14.957	0	41.698	63329000	30	sp|P62962|PROF1_MOUSE;CON__P02584	sp|P62962|PROF1_MOUSE;CON__P02584	>sp|P62962|PROF1_MOUSE Profilin-1 OS=Mus musculus GN=Pfn1 PE=1 SV=2;>P02584 SWISS-PROT:P02584 (Bos taurus) Profilin-1
9791600	10267000	10029300	19905000	29079000	24492000	15209000	15169000	15189000	34074000	37693000	35883500	7539700	8718600	8129150	3689800	4390600	4040200	13386000	12043000	12714500	32421000	34898000	33659500	9254100	11965000	12714500	7532900	8298000	12714500				21	21	17	37.3	37.3	29.9	70.87	0	196.21	325330000	172	sp|P63017|HSP7C_MOUSE;sp|P17156|HSP72_MOUSE	sp|P63017|HSP7C_MOUSE	>sp|P63017|HSP7C_MOUSE Heat shock cognate 71 kDa protein OS=Mus musculus GN=Hspa8 PE=1 SV=1
124400	372220	248310	1230700	673980	952340	1195600	367360	781480	757770	583480	670625	219610	127180	173395	0	0	0	0	1023600	511800	861610	1618400	1240005	1278900	347720	511800	0	0	511800				2	2	2	15.7	15.7	15.7	19.462	0	15.107	10783000	13	sp|P63028|TCTP_MOUSE	sp|P63028|TCTP_MOUSE	>sp|P63028|TCTP_MOUSE Translationally-controlled tumor protein OS=Mus musculus GN=Tpt1 PE=1 SV=1
1255300	1152400	1203850	0	1131400	565700	965370	1130400	1047885	238560	560150	399355	192520	0	96260	528840	100790	314815	119770	852610	486190	564750	529350	547050	334110	523940	486190	0	445390	486190				3	3	3	8	8	8	60.955	0	19.455	10626000	5	sp|P63038|CH60_MOUSE	sp|P63038|CH60_MOUSE	>sp|P63038|CH60_MOUSE 60 kDa heat shock protein, mitochondrial OS=Mus musculus GN=Hspd1 PE=1 SV=1
3772800	4418400	4095600	11484000	19538000	15511000	6743900	7831900	7287900	15543000	17105000	16324000	3027800	3444000	3235900	1034800	1069000	1051900	5560900	6782100	6171500	17386000	18680000	18033000	3993900	5160100	6171500	1888600	1245600	6171500				9	8	7	43.7	39.6	35.9	27.771	0	323.31	155710000	69	sp|P63101|1433Z_MOUSE	sp|P63101|1433Z_MOUSE	>sp|P63101|1433Z_MOUSE 14-3-3 protein zeta/delta OS=Mus musculus GN=Ywhaz PE=1 SV=1
1096900	1157700	1127300	854800	2329700	1592250	2015200	1618500	1816850	972600	505480	739040	342010	455860	398935	921760	574590	748175	1339900	1091500	1215700	2802400	2897900	2850150	955910	718060	1215700	235940	304000	1215700				4	4	3	19.1	19.1	13.5	24.893	0	28.377	23191000	22	sp|P63158|HMGB1_MOUSE	sp|P63158|HMGB1_MOUSE	>sp|P63158|HMGB1_MOUSE High mobility group protein B1 OS=Mus musculus GN=Hmgb1 PE=1 SV=2
411340	286030	348685	1101900	1038600	1070250	449980	689530	569755	1355500	994360	1174930	158420	0	79210	0	0	0	166140	665850	415995	2309300	2213600	2261450	0	274890	415995	0	181310	415995				4	4	4	46.1	46.1	46.1	16.832	0	30.476	12297000	13	sp|P63242|IF5A1_MOUSE;sp|Q8BGY2|IF5A2_MOUSE	sp|P63242|IF5A1_MOUSE;sp|Q8BGY2|IF5A2_MOUSE	>sp|P63242|IF5A1_MOUSE Eukaryotic translation initiation factor 5A-1 OS=Mus musculus GN=Eif5a PE=1 SV=2;>sp|Q8BGY2|IF5A2_MOUSE Eukaryotic translation initiation factor 5A-2 OS=Mus musculus GN=Eif5a2 PE=1 SV=3
29408000	12386000	20897000	81404000	74085000	77744500	38164000	47294000	42729000	65892000	52833000	59362500	17101000	20396000	18748500	2575100	3536800	3055950	12011000	13779000	12895000	102360000	86366000	94363000	11502000	12807000	12895000	8281900	5926700	12895000				13	4	4	38.7	15.1	15.1	42.051	0	44.787	698110000	37	sp|P68134|ACTS_MOUSE;sp|P68033|ACTC_MOUSE;sp|P62737|ACTA_MOUSE;sp|P63268|ACTH_MOUSE	sp|P68134|ACTS_MOUSE;sp|P68033|ACTC_MOUSE;sp|P62737|ACTA_MOUSE;sp|P63268|ACTH_MOUSE	>sp|P68134|ACTS_MOUSE Actin, alpha skeletal muscle OS=Mus musculus GN=Acta1 PE=1 SV=1;>sp|P68033|ACTC_MOUSE Actin, alpha cardiac muscle 1 OS=Mus musculus GN=Actc1 PE=1 SV=1;>sp|P62737|ACTA_MOUSE Actin, aortic smooth muscle OS=Mus musculus GN=Acta2 PE=1 SV=
173070	248140	210605	303720	380360	342040	122480	192660	157570	653320	472830	563075	124680	104430	114555	136030	58975	97502.5	288810	263130	275970	0	280840	140420	161450	0	275970	0	0	275970				5	3	3	24.5	16.7	16.7	27.778	0	18.012	3964900	6	sp|P68254|1433T_MOUSE	sp|P68254|1433T_MOUSE	>sp|P68254|1433T_MOUSE 14-3-3 protein theta OS=Mus musculus GN=Ywhaq PE=1 SV=1
848120	962810	905465	0	239330	119665	237920	950220	594070	0	0	0	0	0	0	447430	84936	266183	672080	98786	385433	1616500	2464000	2040250	862360	90686	385433	3015100	2782700	385433				13	3	3	44.6	10	10	49.924	0	17.81	15373000	7	sp|P68368|TBA4A_MOUSE	sp|P68368|TBA4A_MOUSE	>sp|P68368|TBA4A_MOUSE Tubulin alpha-4A chain OS=Mus musculus GN=Tuba4a PE=1 SV=1
24686000	30800000	27743000	36120000	47847000	41983500	31303000	39203000	35253000	72984000	72339000	72661500	17502000	26584000	22043000	12599000	24020000	18309500	37984000	40944000	39464000	39280000	34925000	37102500	21565000	29913000	39464000	19882000	23498000	39464000				14	14	1	46.3	46.3	3.1	50.135	0	269.71	683980000	154	sp|P68369|TBA1A_MOUSE;sp|P05214|TBA3_MOUSE	sp|P68369|TBA1A_MOUSE;sp|P05214|TBA3_MOUSE	>sp|P68369|TBA1A_MOUSE Tubulin alpha-1A chain OS=Mus musculus GN=Tuba1a PE=1 SV=1;>sp|P05214|TBA3_MOUSE Tubulin alpha-3 chain OS=Mus musculus GN=Tuba3a PE=1 SV=1
18805000	26587000	22696000	49295000	153520000	101407500	44982000	66367000	55674500	93041000	141730000	117385500	22404000	34528000	28466000	15022000	12536000	13779000	45043000	45994000	45518500	58965000	66967000	62966000	24122000	26592000	45518500	19729000	26800000	45518500				17	17	4	53.7	53.7	16	49.83	0	323.31	993030000	259	sp|P68372|TBB4B_MOUSE;sp|Q9D6F9|TBB4A_MOUSE;sp|Q922F4|TBB6_MOUSE	sp|P68372|TBB4B_MOUSE;sp|Q9D6F9|TBB4A_MOUSE	>sp|P68372|TBB4B_MOUSE Tubulin beta-4B chain OS=Mus musculus GN=Tubb4b PE=1 SV=1;>sp|Q9D6F9|TBB4A_MOUSE Tubulin beta-4A chain OS=Mus musculus GN=Tubb4a PE=1 SV=3
0	0	0	7477800	9782900	8630350	0	3134500	1567250	4005700	1243800	2624750	0	574190	287095	0	0	0	5169000	2511700	3840350	0	3404000	1702000	1544700	0	3840350	0	0	3840350				3	2	2	13.8	9.8	9.8	28.211	0	11.865	38848000	2	sp|P68510|1433F_MOUSE	sp|P68510|1433F_MOUSE	>sp|P68510|1433F_MOUSE 14-3-3 protein eta OS=Mus musculus GN=Ywhah PE=1 SV=2
392460	122140	257300	1215300	1162100	1188700	1675100	293630	984365	826510	2313200	1569855	0	0	0	0	0	0	457320	679430	568375	280750	458660	369705	0	0	568375	0	236120	568375				5	5	5	17.3	17.3	17.3	42.111	0	29.174	10113000	9	sp|P70124|SPB5_MOUSE	sp|P70124|SPB5_MOUSE	>sp|P70124|SPB5_MOUSE Serpin B5 OS=Mus musculus GN=Serpinb5 PE=1 SV=1
0	0	0	1284400	647850	966125	458320	641440	549880	949050	1318600	1133825	0	0	0	0	0	0	132140	0	66070	674270	0	337135	0	0	66070	0	0	66070				2	2	2	9	9	9	49.857	0	12.719	6106100	4	sp|P70158|ASM3A_MOUSE	sp|P70158|ASM3A_MOUSE	>sp|P70158|ASM3A_MOUSE Acid sphingomyelinase-like phosphodiesterase 3a OS=Mus musculus GN=Smpdl3a PE=1 SV=2
0	0	0	0	0	0	0	0	0	0	0	0	0	0	0	0	0	0	120770	0	60385	0	327730	163865	0	0	60385	0	0	60385				1	1	1	1.7	1.7	1.7	97.183	0.0081037	6.9122	448500	2	sp|P70168|IMB1_MOUSE	sp|P70168|IMB1_MOUSE	>sp|P70168|IMB1_MOUSE Importin subunit beta-1 OS=Mus musculus GN=Kpnb1 PE=1 SV=2
1014500	959300	986900	2698100	6409000	4553550	1948300	3091800	2520050	12264000	10372000	11318000	565270	389640	477455	588560	243960	416260	2343600	4199400	3271500	2822100	2565900	2694000	951850	536540	3271500	0	275320	3271500				5	5	5	52.4	52.4	52.4	20.83	0	35.863	54239000	30	sp|P70296|PEBP1_MOUSE	sp|P70296|PEBP1_MOUSE	>sp|P70296|PEBP1_MOUSE Phosphatidylethanolamine-binding protein 1 OS=Mus musculus GN=Pebp1 PE=1 SV=3
0	161130	80565	353990	0	176995	0	0	0	1655800	0	827900	332440	286920	309680	0	0	0	0	509130	254565	0	0	0	0	0	254565	0	0	254565				2	2	2	31	31	31	13.777	0	12.979	3299400	3	sp|P70349|HINT1_MOUSE	sp|P70349|HINT1_MOUSE	>sp|P70349|HINT1_MOUSE Histidine triad nucleotide-binding protein 1 OS=Mus musculus GN=Hint1 PE=1 SV=3
0	0	0	3216600	5020100	4118350	687600	453010	570305	3164700	4209800	3687250	0	0	0	0	0	0	1777400	2443200	2110300	7274100	7316400	7295250	8410400	10749000	2110300	0	0	2110300				6	6	6	13.4	13.4	13.4	68.081	0	45.684	54723000	34	sp|P70412|CUZD1_MOUSE	sp|P70412|CUZD1_MOUSE	>sp|P70412|CUZD1_MOUSE CUB and zona pellucida-like domain-containing protein 1 OS=Mus musculus GN=Cuzd1 PE=1 SV=2
705040	634260	669650	1774400	1324000	1549200	900800	1286700	1093750	2555700	2109000	2332350	996360	939070	967715	107980	152690	130335	369680	426760	398220	672630	672980	672805	108070	415740	398220	0	0	398220				4	4	4	15.5	15.5	15.5	38.6	0	24.372	16152000	13	sp|P70441|NHRF1_MOUSE	sp|P70441|NHRF1_MOUSE	>sp|P70441|NHRF1_MOUSE Na(+)/H(+) exchange regulatory cofactor NHE-RF1 OS=Mus musculus GN=Slc9a3r1 PE=1 SV=3
0	0	0	0	0	0	0	0	0	0	0	0	0	0	0	0	0	0	0	0	0	1941900	1402800	1672350	0	0	0	0	0	0				2	2	2	10.4	10.4	10.4	39.666	0	13.027	3344700	3	sp|P70460|VASP_MOUSE	sp|P70460|VASP_MOUSE	>sp|P70460|VASP_MOUSE Vasodilator-stimulated phosphoprotein OS=Mus musculus GN=Vasp PE=1 SV=4
868010	1361900	1114955	0	1476400	738200	198670	853060	525865	869160	617180	743170	235990	0	117995	0	367850	183925	743930	1186400	965165	637920	1132700	885310	814140	1026200	965165	0	0	965165				3	3	3	19.5	19.5	19.5	23.384	0	27.529	12389000	9	sp|Q60817|NACA_MOUSE;sp|P70670|NACAM_MOUSE	sp|Q60817|NACA_MOUSE;sp|P70670|NACAM_MOUSE	>sp|Q60817|NACA_MOUSE Nascent polypeptide-associated complex subunit alpha OS=Mus musculus GN=Naca PE=1 SV=1;>sp|P70670|NACAM_MOUSE Nascent polypeptide-associated complex subunit alpha, muscle-specific form OS=Mus musculus GN=Naca PE=1 SV=2
0	0	0	0	735130	367565	0	0	0	1020200	1244500	1132350	0	0	0	0	0	0	0	364000	182000	0	417540	208770	0	0	182000	0	0	182000				1	1	1	3	3	3	59.623	0.0079239	6.7311	3781400	2	sp|P80316|TCPE_MOUSE	sp|P80316|TCPE_MOUSE	>sp|P80316|TCPE_MOUSE T-complex protein 1 subunit epsilon OS=Mus musculus GN=Cct5 PE=1 SV=1
0	156660	78330	322390	337610	330000	0	247180	123590	208990	381230	295110	0	0	0	0	0	0	138000	186610	162305	0	392180	196090	0	125050	162305	0	0	162305				2	2	2	4	4	4	60.629	0	13.396	2495900	10	sp|P80318|TCPG_MOUSE	sp|P80318|TCPG_MOUSE	>sp|P80318|TCPG_MOUSE T-complex protein 1 subunit gamma OS=Mus musculus GN=Cct3 PE=1 SV=1
5281600	6436500	5859050	41205000	46890000	44047500	13271000	17679000	15475000	33838000	30298000	32068000	8932300	12441000	10686650	4146600	3531300	3838950	18807000	23320000	21063500	18045000	17141000	17593000	9404400	10218000	21063500	0	224730	21063500				17	17	17	46.7	46.7	46.7	50.304	0	199.88	321110000	124	sp|P81117|NUCB2_MOUSE	sp|P81117|NUCB2_MOUSE	>sp|P81117|NUCB2_MOUSE Nucleobindin-2 OS=Mus musculus GN=Nucb2 PE=1 SV=2
0	0	0	154550	0	77275	0	0	0	0	0	0	0	0	0	0	0	0	0	0	0	763080	1114600	938840	0	0	0	0	0	0				3	2	2	25.7	19.9	19.9	21.308	0.0018349	11.26	2032200	2	sp|P84096|RHOG_MOUSE	sp|P84096|RHOG_MOUSE	>sp|P84096|RHOG_MOUSE Rho-related GTP-binding protein RhoG OS=Mus musculus GN=Rhog PE=1 SV=1
0	0	0	0	0	0	0	0	0	0	0	0	0	0	0	0	0	0	0	0	0	0	0	0	0	0	0	0	0	0				1	1	1	8.7	8.7	8.7	23.466	0	45.035	0	4	sp|P84099|RL19_MOUSE	sp|P84099|RL19_MOUSE	>sp|P84099|RL19_MOUSE 60S ribosomal protein L19 OS=Mus musculus GN=Rpl19 PE=1 SV=1
2131800	2117000	2124400	9426500	12413000	10919750	5203600	4902500	5053050	5708000	4769200	5238600	1699900	1845900	1772900	779700	238470	509085	1800900	2870700	2335800	24160000	16886000	20523000	3694600	3662500	2335800	1385500	1700900	2335800				15	15	15	27.9	27.9	27.9	128.62	0	170.6	107400000	69	sp|P97347|RPTN_MOUSE	sp|P97347|RPTN_MOUSE	>sp|P97347|RPTN_MOUSE Repetin OS=Mus musculus GN=Rptn PE=2 SV=2
298440	487270	392855	2044400	1308900	1676650	865720	544760	705240	985020	420880	702950	487920	768050	627985	783960	425590	604775	0	1079800	539900	974570	1746000	1360285	868060	775140	539900	11168000	9214800	539900				9	9	9	18.5	18.5	18.5	80.895	0	106.33	35247000	33	sp|P97350|PKP1_MOUSE	sp|P97350|PKP1_MOUSE	>sp|P97350|PKP1_MOUSE Plakophilin-1 OS=Mus musculus GN=Pkp1 PE=1 SV=1
167290	0	83645	0	1202800	601400	0	413780	206890	0	0	0	0	425180	212590	0	0	0	0	0	0	0	414010	207005	0	0	0	0	0	0				2	2	2	11.7	11.7	11.7	29.885	0.0018484	11.385	2623100	2	sp|P97351|RS3A_MOUSE	sp|P97351|RS3A_MOUSE	>sp|P97351|RS3A_MOUSE 40S ribosomal protein S3a OS=Mus musculus GN=Rps3a PE=1 SV=3
8876700	3731900	6304300	28871000	25821000	27346000	15887000	15298000	15592500	72857000	83867000	78362000	17679000	28085000	22882000	5360800	7280500	6320650	13038000	13331000	13184500	13175000	11995000	12585000	17696000	22273000	13184500	2480300	0	13184500				4	4	4	23.7	23.7	23.7	28.625	0	149.87	407610000	39	sp|P97361|BPIA1_MOUSE	sp|P97361|BPIA1_MOUSE	>sp|P97361|BPIA1_MOUSE BPI fold-containing family A member 1 OS=Mus musculus GN=Bpifa1 PE=1 SV=3
0	0	0	0	0	0	0	0	0	0	0	0	0	0	0	0	0	0	0	0	0	0	214840	107420	0	0	0	0	0	0				1	1	1	2.9	2.9	2.9	38.707	0.0080257	6.839	214840	2	sp|P97369|NCF4_MOUSE	sp|P97369|NCF4_MOUSE	>sp|P97369|NCF4_MOUSE Neutrophil cytosol factor 4 OS=Mus musculus GN=Ncf4 PE=1 SV=2
542030	720180	631105	806730	1176100	991415	0	815430	407715	1017800	1508900	1263350	0	0	0	0	0	0	198300	331250	264775	1287700	1616300	1452000	539680	259140	264775	0	0	264775				4	4	4	22.1	22.1	22.1	28.673	0	52.827	10820000	9	sp|P97371|PSME1_MOUSE	sp|P97371|PSME1_MOUSE	>sp|P97371|PSME1_MOUSE Proteasome activator complex subunit 1 OS=Mus musculus GN=Psme1 PE=1 SV=2
0	0	0	0	692780	346390	0	498580	249290	0	0	0	30818	81520	56169	0	0	0	131860	234400	183130	1748300	1412500	1580400	0	198980	183130	0	0	183130				2	2	2	5	5	5	54.079	0	11.682	5029700	5	sp|P97384|ANX11_MOUSE	sp|P97384|ANX11_MOUSE	>sp|P97384|ANX11_MOUSE Annexin A11 OS=Mus musculus GN=Anxa11 PE=1 SV=2
192590	265900	229245	1101700	1141100	1121400	575490	337440	456465	1346100	571230	958665	0	0	0	0	0	0	0	270190	135095	0	519320	259660	194270	280980	135095	0	0	135095				2	2	2	9.7	9.7	9.7	35.915	0	14.977	6796400	2	sp|P97429|ANXA4_MOUSE	sp|P97429|ANXA4_MOUSE	>sp|P97429|ANXA4_MOUSE Annexin A4 OS=Mus musculus GN=Anxa4 PE=1 SV=4
539090	512870	525980	0	549760	274880	0	222700	111350	3231700	1738400	2485050	206230	278790	242510	0	0	0	170130	122910	146520	0	446130	223065	216290	0	146520	0	0	146520				3	3	3	4.2	4.2	4.2	109.65	0	26.237	8235000	8	sp|P97449|AMPN_MOUSE	sp|P97449|AMPN_MOUSE	>sp|P97449|AMPN_MOUSE Aminopeptidase N OS=Mus musculus GN=Anpep PE=1 SV=4
91413	124700	108056	3700200	5102200	4401200	4816100	4760300	4788200	7111800	11182000	9146900	0	447170	223585	190670	0	95335	1849300	2469500	2159400	1035400	1609700	1322550	659120	844980	2159400	0	0	2159400				7	7	7	12.9	12.9	12.9	108.96	0	60.586	45995000	29	sp|P97467|AMD_MOUSE	sp|P97467|AMD_MOUSE	>sp|P97467|AMD_MOUSE Peptidyl-glycine alpha-amidating monooxygenase OS=Mus musculus GN=Pam PE=1 SV=2
5320900	9241200	7281050	40569000	35813000	38191000	10873000	8603600	9738300	31540000	26000000	28770000	927830	587240	757535	2854000	2234200	2544100	13245000	8027100	10636050	24436000	16954000	20695000	1553700	2691600	10636050	1344100	1149000	10636050				7	7	7	46.9	46.9	46.9	16.696	0	47.746	243960000	53	sp|P97802|ANG3_MOUSE;sp|Q3TMQ6|ANG4_MOUSE;sp|Q64438|ANG2_MOUSE	sp|P97802|ANG3_MOUSE	>sp|P97802|ANG3_MOUSE Angiogenin-3 OS=Mus musculus GN=Ang3 PE=1 SV=2
0	0	0	1019700	916050	967875	678460	964920	821690	741970	905450	823710	0	145450	72725	0	0	0	0	321750	160875	347080	574780	460930	0	0	160875	0	0	160875				2	2	2	9.4	9.4	9.4	24.988	0	12.251	6615600	5	sp|P97805|FAM3D_MOUSE;sp|Q9D8T0|FAM3A_MOUSE	sp|P97805|FAM3D_MOUSE;sp|Q9D8T0|FAM3A_MOUSE	>sp|P97805|FAM3D_MOUSE Protein FAM3D OS=Mus musculus GN=Fam3d PE=2 SV=2;>sp|Q9D8T0|FAM3A_MOUSE Protein FAM3A OS=Mus musculus GN=Fam3a PE=2 SV=1
0	0	0	0	0	0	0	0	0	0	0	0	0	0	0	0	0	0	0	0	0	0	0	0	0	0	0	0	0	0				1	1	1	7.3	7.3	7.3	29.622	0.0066007	7.0857	0	1	sp|P97822|AN32E_MOUSE	sp|P97822|AN32E_MOUSE	>sp|P97822|AN32E_MOUSE Acidic leucine-rich nuclear phosphoprotein 32 family member E OS=Mus musculus GN=Anp32e PE=1 SV=2
9604400	7639500	8621950	131600000	75529000	103564500	89609000	722180	45165590	605530	178370	391950	72579000	107700000	90139500	0	43225000	21612500	41765000	0	20882500	0	144030000	72015000	33403000	0	20882500	63024000	75470000	20882500	+			1	1	1	0.7	0.7	0.7	201.82	1	-2	896690000	1	sp|P97927|LAMA4_MOUSE	sp|P97927|LAMA4_MOUSE	>sp|P97927|LAMA4_MOUSE Laminin subunit alpha-4 OS=Mus musculus GN=Lama4 PE=1 SV=2
5748100	7001300	6374700	7813700	10413000	9113350	8628400	9013400	8820900	9607900	12771000	11189450	4772700	5327400	5050050	4170500	4729600	4450050	7205600	6620600	6913100	9673100	9228900	9451000	4141400	5104100	6913100	5653400	4132400	6913100				15	4	3	46.2	15.5	12.2	49.67	0	27.523	141760000	50	sp|P99024|TBB5_MOUSE;sp|A2AQ07|TBB1_MOUSE;CON__ENSEMBL:ENSBTAP00000025008	sp|P99024|TBB5_MOUSE	>sp|P99024|TBB5_MOUSE Tubulin beta-5 chain OS=Mus musculus GN=Tubb5 PE=1 SV=1
1851600	2050100	1950850	5187700	5058400	5123050	1746400	3423000	2584700	6592000	3235800	4913900	1147400	1648000	1397700	761070	454090	607580	857510	939860	898685	3535500	2484300	3009900	2120400	1716400	898685	768700	1032300	898685				4	4	4	69.6	69.6	69.6	11.651	0	45.974	46611000	19	sp|P99027|RLA2_MOUSE	sp|P99027|RLA2_MOUSE	>sp|P99027|RLA2_MOUSE 60S acidic ribosomal protein P2 OS=Mus musculus GN=Rplp2 PE=1 SV=3
1686500	1791700	1739100	2512300	3973500	3242900	2162700	2676400	2419550	4439700	5623300	5031500	534600	540080	537340	0	143830	71915	245560	512050	378805	5353900	7014700	6184300	192880	435900	378805	0	0	378805				4	4	4	22.4	22.4	22.4	21.897	0	25.275	39840000	13	sp|P99029|PRDX5_MOUSE	sp|P99029|PRDX5_MOUSE	>sp|P99029|PRDX5_MOUSE Peroxiredoxin-5, mitochondrial OS=Mus musculus GN=Prdx5 PE=1 SV=2
0	0	0	146830	0	73415	0	0	0	371970	388170	380070	0	0	0	0	0	0	0	0	0	729920	434890	582405	0	121180	0	0	0	0				4	3	3	3.7	2.9	2.9	146.56	0	22.292	2193000	5	sp|Q00519|XDH_MOUSE	sp|Q00519|XDH_MOUSE	>sp|Q00519|XDH_MOUSE Xanthine dehydrogenase/oxidase OS=Mus musculus GN=Xdh PE=1 SV=5
6281900	5497700	5889800	46028000	51211000	48619500	71655000	41842000	56748500	10656000	10649000	10652500	17759000	5630900	11694950	17850000	4784400	11317200	64515000	20481000	42498000	118100000	38298000	78199000	48234000	9236200	42498000	17493000	14149000	42498000	+			1	1	1	1.6	1.6	1.6	91.784	1	-2	620350000	13	sp|Q00547|HMMR_MOUSE	sp|Q00547|HMMR_MOUSE	>sp|Q00547|HMMR_MOUSE Hyaluronan mediated motility receptor OS=Mus musculus GN=Hmmr PE=1 SV=4
863740	938630	901185	3859600	5875000	4867300	416790	2064100	1240445	5749300	8513700	7131500	82383	283910	183146	0	0	0	1218600	2087800	1653200	10709000	10719000	10714000	737650	910120	1653200	0	0	1653200				10	10	10	26.6	26.6	26.6	59.262	0	66.078	55030000	33	sp|Q00612|G6PD1_MOUSE;sp|P97324|G6PD2_MOUSE	sp|Q00612|G6PD1_MOUSE	>sp|Q00612|G6PD1_MOUSE Glucose-6-phosphate 1-dehydrogenase X OS=Mus musculus GN=G6pdx PE=1 SV=3
176970	377560	277265	403820	241010	322415	0	0	0	4606100	3006600	3806350	0	239840	119920	0	0	0	8746800	9289000	9017900	11171000	15606000	13388500	5425700	5214800	9017900	0	0	9017900				7	7	7	26.1	26.1	26.1	30.615	0	46.607	64506000	27	sp|Q00623|APOA1_MOUSE;CON__P15497	sp|Q00623|APOA1_MOUSE	>sp|Q00623|APOA1_MOUSE Apolipoprotein A-I OS=Mus musculus GN=Apoa1 PE=1 SV=2
0	0	0	0	0	0	0	0	0	0	0	0	0	0	0	0	0	0	3086700	2456000	2771350	4270900	4888300	4579600	0	0	2771350	0	0	2771350				9	3	3	33.2	9.4	9.4	45.998	0	19.331	14702000	10	sp|Q00897|A1AT4_MOUSE	sp|Q00897|A1AT4_MOUSE	>sp|Q00897|A1AT4_MOUSE Alpha-1-antitrypsin 1-4 OS=Mus musculus GN=Serpina1d PE=1 SV=1
0	0	0	0	0	0	0	0	0	0	0	0	0	0	0	0	0	0	1626000	1105500	1365750	2901900	3609600	3255750	0	0	1365750	0	0	1365750				6	2	2	24	9.4	9.4	45.891	0	21.126	9243000	4	sp|Q00898|A1AT5_MOUSE	sp|Q00898|A1AT5_MOUSE	>sp|Q00898|A1AT5_MOUSE Alpha-1-antitrypsin 1-5 OS=Mus musculus GN=Serpina1e PE=1 SV=1
299250	424270	361760	609210	479880	544545	1246300	0	623150	985780	0	492890	392480	0	196240	204730	86107	145418	732220	500130	616175	2166300	1051600	1608950	343030	517520	616175	0	0	616175				4	4	4	38.2	38.2	38.2	17.363	0	23.964	10039000	8	sp|Q01768|NDKB_MOUSE;sp|P15532|NDKA_MOUSE	sp|Q01768|NDKB_MOUSE;sp|P15532|NDKA_MOUSE	>sp|Q01768|NDKB_MOUSE Nucleoside diphosphate kinase B OS=Mus musculus GN=Nme2 PE=1 SV=1;>sp|P15532|NDKA_MOUSE Nucleoside diphosphate kinase A OS=Mus musculus GN=Nme1 PE=1 SV=1
1499600	1643800	1571700	5021000	8465400	6743200	3309200	3049000	3179100	7061300	11074000	9067650	1160600	2626500	1893550	162410	286960	224685	1734600	2041600	1888100	6456000	5493300	5974650	3042900	3160200	1888100	533740	101390	1888100				13	13	13	25.3	25.3	25.3	89.321	0	110.18	67924000	39	sp|Q01853|TERA_MOUSE	sp|Q01853|TERA_MOUSE	>sp|Q01853|TERA_MOUSE Transitional endoplasmic reticulum ATPase OS=Mus musculus GN=Vcp PE=1 SV=4
271490	0	135745	320850	397800	359325	0	416900	208450	1880600	419270	1149935	0	0	0	0	79709	39854.5	146970	182890	164930	463250	948540	705895	0	0	164930	0	0	164930				5	5	5	5.8	5.8	5.8	117.81	0	28.994	5528300	6	sp|Q02053|UBA1_MOUSE;sp|P31254|UBA1Y_MOUSE	sp|Q02053|UBA1_MOUSE	>sp|Q02053|UBA1_MOUSE Ubiquitin-like modifier-activating enzyme 1 OS=Mus musculus GN=Uba1 PE=1 SV=1
3857100	3517400	3687250	19502000	13043000	16272500	10791000	16510000	13650500	11153000	12733000	11943000	7628800	6705400	7167100	6351800	7427900	6889850	10186000	11096000	10641000	19511000	12291000	15901000	22510000	18150000	10641000	33048000	34909000	10641000				25	25	25	43.1	43.1	43.1	81.8	0	207.27	280920000	155	sp|Q02257|PLAK_MOUSE;sp|Q02248|CTNB1_MOUSE	sp|Q02257|PLAK_MOUSE	>sp|Q02257|PLAK_MOUSE Junction plakoglobin OS=Mus musculus GN=Jup PE=1 SV=3
0	0	0	0	0	0	0	0	0	0	402620	201310	518610	1017600	768105	0	0	0	0	0	0	0	0	0	0	0	0	373080	651360	0				1	1	1	0.6	0.6	0.6	222.88	0.0070175	9.7035	2963300	5	sp|Q91Z83|MYH7_MOUSE;sp|Q02566|MYH6_MOUSE	sp|Q91Z83|MYH7_MOUSE;sp|Q02566|MYH6_MOUSE	>sp|Q91Z83|MYH7_MOUSE Myosin-7 OS=Mus musculus GN=Myh7 PE=2 SV=1;>sp|Q02566|MYH6_MOUSE Myosin-6 OS=Mus musculus GN=Myh6 PE=1 SV=2
3710900	6348300	5029600	54549000	70576000	62562500	17691000	16118000	16904500	59698000	40992000	50345000	14116000	14267000	14191500	4382700	3580500	3981600	20830000	23223000	22026500	15021000	18439000	16730000	10403000	10301000	22026500	3560000	727260	22026500				24	24	24	56	56	56	53.408	0	209.18	408530000	157	sp|Q02819|NUCB1_MOUSE	sp|Q02819|NUCB1_MOUSE	>sp|Q02819|NUCB1_MOUSE Nucleobindin-1 OS=Mus musculus GN=Nucb1 PE=1 SV=2
3415200	3348000	3381600	6767000	7519800	7143400	4294100	5576900	4935500	6387300	8824300	7605800	1939200	2538600	2238900	434250	1165000	799625	1259900	2041100	1650500	5641900	6678300	6160100	1446600	2026100	1650500	1280100	3228400	1650500				11	11	11	27.7	27.7	27.7	59.752	0	82.272	75812000	50	sp|Q03265|ATPA_MOUSE	sp|Q03265|ATPA_MOUSE	>sp|Q03265|ATPA_MOUSE ATP synthase subunit alpha, mitochondrial OS=Mus musculus GN=Atp5a1 PE=1 SV=1
0	0	0	0	578450	289225	679290	269900	474595	352580	117390	234985	116060	0	58030	0	0	0	0	158460	79230	85652	169710	127681	0	0	79230	0	189740	79230				2	2	2	8.6	8.6	8.6	27.679	0.0053763	11.015	2717200	2	sp|Q03401|CRIS1_MOUSE	sp|Q03401|CRIS1_MOUSE	>sp|Q03401|CRIS1_MOUSE Cysteine-rich secretory protein 1 OS=Mus musculus GN=Crisp1 PE=2 SV=1
92013	0	46006.5	0	0	0	0	0	0	1191700	1201200	1196450	0	317050	158525	317190	0	158595	197610	690770	444190	324870	0	162435	0	0	444190	0	0	444190				2	2	2	6	6	6	42.713	0.0036232	11.102	4332400	2	sp|Q04447|KCRB_MOUSE	sp|Q04447|KCRB_MOUSE	>sp|Q04447|KCRB_MOUSE Creatine kinase B-type OS=Mus musculus GN=Ckb PE=1 SV=1
557650	659720	608685	0	964190	482095	396380	1489300	942840	350810	422650	386730	0	567150	283575	121250	0	60625	0	0	0	6133800	6844100	6488950	228160	589160	0	0	0	0				4	4	2	25.5	25.5	14.6	21.441	0	23.758	19324000	4	sp|Q05144|RAC2_MOUSE	sp|Q05144|RAC2_MOUSE	>sp|Q05144|RAC2_MOUSE Ras-related C3 botulinum toxin substrate 2 OS=Mus musculus GN=Rac2 PE=1 SV=1
648850	371070	509960	1765700	3078800	2422250	356680	1604100	980390	3928100	6853300	5390700	0	0	0	430020	0	215010	1366300	1770800	1568550	326230	1947300	1136765	5634400	0	1568550	998710	0	1568550				5	5	5	47.4	47.4	47.4	15.137	0	33.846	31080000	14	sp|Q05816|FABP5_MOUSE	sp|Q05816|FABP5_MOUSE	>sp|Q05816|FABP5_MOUSE Fatty acid-binding protein, epidermal OS=Mus musculus GN=Fabp5 PE=1 SV=3
4310400	10950000	7630200	4624400	6881000	5752700	6852100	197030	3524565	8429400	0	4214700	2900300	0	1450150	0	864250	432125	9127700	3507100	6317400	9703300	5122600	7412950	5012900	4798500	6317400	2221900	1036200	6317400				2	2	2	2	2	2	129.68	0	12.101	86539000	4	sp|Q05920|PYC_MOUSE	sp|Q05920|PYC_MOUSE	>sp|Q05920|PYC_MOUSE Pyruvate carboxylase, mitochondrial OS=Mus musculus GN=Pc PE=1 SV=1
0	0	0	203940000	192470000	198205000	2000200	2371100	2185650	3373000	2198800	2785900	0	0	0	0	0	0	27671000	23846000	25758500	380640	525230	452935	15399000	10676000	25758500	256870	214410	25758500				3	3	3	19.8	19.8	19.8	10.519	0	18.932	485320000	15	sp|Q06318|UTER_MOUSE	sp|Q06318|UTER_MOUSE	>sp|Q06318|UTER_MOUSE Uteroglobin OS=Mus musculus GN=Scgb1a1 PE=1 SV=1
11417000	13885000	12651000	34280000	31693000	32986500	23751000	24371000	24061000	79648000	70013000	74830500	32246000	20280000	26263000	2837800	2838200	2838000	6120100	8391900	7256000	76787000	61616000	69201500	8531600	9090900	7256000	2139700	1362000	7256000				15	15	15	33	33	33	51.655	0	302.63	521300000	121	sp|Q06890|CLUS_MOUSE	sp|Q06890|CLUS_MOUSE	>sp|Q06890|CLUS_MOUSE Clusterin OS=Mus musculus GN=Clu PE=1 SV=1
148060	0	74030	0	0	0	260730	0	130365	0	112750	56375	527430	688560	607995	85508	234470	159989	163970	962900	563435	1372600	0	686300	1793700	3912800	563435	148320	205460	563435				5	5	5	11.8	11.8	11.8	77.308	0	33.98	10617000	22	sp|Q08189|TGM3_MOUSE	sp|Q08189|TGM3_MOUSE	>sp|Q08189|TGM3_MOUSE Protein-glutamine gamma-glutamyltransferase E OS=Mus musculus GN=Tgm3 PE=1 SV=2
108330	0	54165	922880	1328700	1125790	0	248140	124070	0	244790	122395	0	0	0	0	0	0	0	0	0	357370	248610	302990	0	91912	0	0	0	0				1	1	1	7.5	7.5	7.5	15.609	0.0081301	6.9615	3550700	3	sp|Q08652|RET2_MOUSE	sp|Q08652|RET2_MOUSE	>sp|Q08652|RET2_MOUSE Retinol-binding protein 2 OS=Mus musculus GN=Rbp2 PE=2 SV=2
11581000	20330000	15955500	236160000	182990000	209575000	48397000	142620000	95508500	94792000	142590000	118691000	32439000	30655000	31547000	2233100	3120300	2676700	27829000	24813000	26321000	122730000	149220000	135975000	24431000	30884000	26321000	0	423110	26321000				9	9	9	49	49	49	37.174	0	175.11	1328200000	159	sp|Q09PK2|APRV1_MOUSE	sp|Q09PK2|APRV1_MOUSE	>sp|Q09PK2|APRV1_MOUSE Retroviral-like aspartic protease 1 OS=Mus musculus GN=Asprv1 PE=1 SV=1
0	0	0	0	0	0	0	0	0	0	0	0	0	0	0	0	0	0	0	0	0	0	0	0	0	0	0	0	0	0	+			1	1	1	0.6	0.6	0.6	191.81	1	-2	0	1	sp|Q0P5X1|LRIQ1_MOUSE	sp|Q0P5X1|LRIQ1_MOUSE	>sp|Q0P5X1|LRIQ1_MOUSE Leucine-rich repeat and IQ domain-containing protein 1 OS=Mus musculus GN=Lrriq1 PE=2 SV=2
35260000	41875000	38567500	647330	2640600	1643965	0	0	0	0	0	0	0	0	0	7830100	13142000	10486050	389640000	618020000	503830000	299000000	294090000	296545000	92771000	84725000	503830000	2148700	1690800	503830000				11	11	11	52	52	52	11.346	0	167	1883500000	86	sp|Q3LHH8|ESP1_MOUSE	sp|Q3LHH8|ESP1_MOUSE	>sp|Q3LHH8|ESP1_MOUSE Exocrine gland-secreted peptide 1 OS=Mus musculus GN=Esp1 PE=1 SV=1
603770	251940	427855	3832900	3507600	3670250	2029300	2973800	2501550	3035800	3148900	3092350	375660	599470	487565	60546	204420	132483	335760	701180	518470	7255100	7875700	7565400	785900	745510	518470	234490	687180	518470				6	6	6	44.2	44.2	44.2	19.779	0	41.555	39245000	21	sp|Q3THE2|ML12B_MOUSE;sp|Q9CQ19|MYL9_MOUSE	sp|Q3THE2|ML12B_MOUSE;sp|Q9CQ19|MYL9_MOUSE	>sp|Q3THE2|ML12B_MOUSE Myosin regulatory light chain 12B OS=Mus musculus GN=Myl12b PE=1 SV=2;>sp|Q9CQ19|MYL9_MOUSE Myosin regulatory light polypeptide 9 OS=Mus musculus GN=Myl9 PE=1 SV=3
163970	294130	229050	0	0	0	0	0	0	0	83035	41517.5	69771	64429	67100	608520	419480	514000	0	73060	36530	0	155260	77630	977950	903660	36530	453610	195400	36530				1	1	1	1.7	1.7	1.7	51.117	0	12.46	4462300	2	sp|Q3TRJ4|K1C26_MOUSE	sp|Q3TRJ4|K1C26_MOUSE	>sp|Q3TRJ4|K1C26_MOUSE Keratin, type I cytoskeletal 26 OS=Mus musculus GN=Krt26 PE=2 SV=1
0	0	0	386710	852940	619825	0	0	0	2025700	2790400	2408050	243600	673140	458370	0	0	0	282350	214740	248545	0	1111700	555850	0	0	248545	0	0	248545				5	5	4	5.4	5.4	4.6	148.28	0	29.841	8581200	7	sp|Q3TYQ9|AOXD_MOUSE	sp|Q3TYQ9|AOXD_MOUSE	>sp|Q3TYQ9|AOXD_MOUSE Aldehyde oxidase 4 OS=Mus musculus GN=Aox4 PE=1 SV=1
0	0	0	0	0	0	0	0	0	0	0	0	0	0	0	0	0	0	0	0	0	5030100	3450200	4240150	0	0	0	0	0	0				4	4	4	17.7	17.7	17.7	28.648	0	23.938	8480300	5	sp|Q3UP87|ELNE_MOUSE	sp|Q3UP87|ELNE_MOUSE	>sp|Q3UP87|ELNE_MOUSE Neutrophil elastase OS=Mus musculus GN=Elane PE=2 SV=1
21634000	25291000	23462500	120390000	124640000	122515000	288580000	331520000	310050000	240370000	232920000	236645000	132810000	123860000	128335000	11014000	11298000	11156000	51644000	55822000	53733000	338030000	352620000	345325000	65573000	62035000	53733000	25280000	25876000	53733000				32	32	32	25.6	25.6	25.6	162.34	0	323.31	2641200000	405	sp|Q3UU35|OVOS_MOUSE	sp|Q3UU35|OVOS_MOUSE	>sp|Q3UU35|OVOS_MOUSE Ovostatin homolog OS=Mus musculus GN=Ovos PE=2 SV=2
5964500	9573600	7769050	20217000	38133000	29175000	15014000	8398300	11706150	15265000	10705000	12985000	30646000	30354000	30500000	27070000	8293400	17681700	54905000	32631000	43768000	145520000	26920000	86220000	34772000	20096000	43768000	39372000	42652000	43768000				28	21	15	47.3	39.6	30.6	62.844	0	323.31	616510000	130	sp|Q3UV17|K22O_MOUSE	sp|Q3UV17|K22O_MOUSE	>sp|Q3UV17|K22O_MOUSE Keratin, type II cytoskeletal 2 oral OS=Mus musculus GN=Krt76 PE=1 SV=1
0	0	0	0	1117700	558850	780590	240930	510760	384090	0	192045	0	0	0	0	0	0	0	0	0	0	744680	372340	0	0	0	0	0	0				1	1	1	4.3	4.3	4.3	79.248	0.0069204	8.4858	3268000	2	sp|Q3UZ39|LRRF1_MOUSE	sp|Q3UZ39|LRRF1_MOUSE	>sp|Q3UZ39|LRRF1_MOUSE Leucine-rich repeat flightless-interacting protein 1 OS=Mus musculus GN=Lrrfip1 PE=1 SV=2
0	0	0	1260800	1815700	1538250	429720	0	214860	743140	452070	597605	0	0	0	222640	0	111320	0	0	0	1922000	1504100	1713050	239530	403980	0	102510	0	0				4	4	4	10.7	10.7	10.7	57.298	0	24.613	9096200	6	sp|Q3UZZ4|OLFM4_MOUSE	sp|Q3UZZ4|OLFM4_MOUSE	>sp|Q3UZZ4|OLFM4_MOUSE Olfactomedin-4 OS=Mus musculus GN=Olfm4 PE=2 SV=1
761110	1473900	1117505	87524000	127980000	107752000	72791000	87089000	79940000	3949900	4230800	4090350	1827200	1297500	1562350	0	0	0	907910	1630000	1268955	1330900	2091200	1711050	1832700	1736900	1268955	0	390750	1268955				12	12	12	31.7	31.7	31.7	52.695	0	323.31	398850000	51	sp|Q5BKQ4|LIPR1_MOUSE	sp|Q5BKQ4|LIPR1_MOUSE	>sp|Q5BKQ4|LIPR1_MOUSE Inactive pancreatic lipase-related protein 1 OS=Mus musculus GN=Pnliprp1 PE=1 SV=2
0	0	0	0	0	0	0	0	0	0	0	0	0	0	0	1305700	3314900	2310300	0	0	0	0	0	0	1697000	2575600	0	684590	738340	0				1	1	1	0.9	0.9	0.9	112.67	0.0082102	7.0314	10316000	3	sp|Q5PR68|CE112_MOUSE	sp|Q5PR68|CE112_MOUSE	>sp|Q5PR68|CE112_MOUSE Centrosomal protein of 112 kDa OS=Mus musculus GN=Cep112 PE=2 SV=2
12211000	17038000	14624500	27418000	25075000	26246500	14913000	16946000	15929500	27522000	28628000	28075000	10106000	6910700	8508350	4589100	2518200	3553650	15810000	11786000	13798000	30141000	31813000	30977000	10544000	8512500	13798000	6618500	5114700	13798000				6	6	6	40.3	40.3	40.3	21.957	0	55.289	314210000	48	sp|Q5SXG7|VMO1_MOUSE	sp|Q5SXG7|VMO1_MOUSE	>sp|Q5SXG7|VMO1_MOUSE Vitelline membrane outer layer protein 1 homolog OS=Mus musculus GN=Vmo1 PE=3 SV=1
300310	180360	240335	0	671830	335915	0	0	0	0	0	0	0	0	0	0	0	0	0	0	0	0	0	0	0	0	0	0	0	0				2	2	2	5	5	5	80.253	0	12.619	1152500	2	sp|Q60604|ADSV_MOUSE	sp|Q60604|ADSV_MOUSE	>sp|Q60604|ADSV_MOUSE Adseverin OS=Mus musculus GN=Scin PE=1 SV=3
2735000	2752200	2743600	8075900	4409400	6242650	2190000	3428800	2809400	4835100	3882600	4358850	967680	462210	714945	444290	131680	287985	1072800	2002900	1537850	6707100	9134900	7921000	1225900	1621700	1537850	894020	856680	1537850				5	5	5	31.8	31.8	31.8	16.93	0	34.62	57831000	27	sp|Q60605|MYL6_MOUSE;sp|Q8CI43|MYL6B_MOUSE	sp|Q60605|MYL6_MOUSE	>sp|Q60605|MYL6_MOUSE Myosin light polypeptide 6 OS=Mus musculus GN=Myl6 PE=1 SV=3
468570	234740	351655	0	0	0	401540	862790	632165	501480	566110	533795	267580	429690	348635	181440	286840	234140	391050	0	195525	966500	1273800	1120150	188020	349790	195525	392250	357550	195525				2	2	2	6.8	6.8	6.8	38.354	0	12.441	8119700	13	sp|Q60668|HNRPD_MOUSE	sp|Q60668|HNRPD_MOUSE	>sp|Q60668|HNRPD_MOUSE Heterogeneous nuclear ribonucleoprotein D0 OS=Mus musculus GN=Hnrnpd PE=1 SV=2
0	0	0	271490	137520	204505	0	316140	158070	1006200	1888700	1447450	0	0	0	96928	0	48464	220090	0	110045	581960	747290	664625	0	229840	110045	0	0	110045				3	3	3	8.8	8.8	8.8	62.581	0	16.785	5496200	3	sp|Q60864|STIP1_MOUSE	sp|Q60864|STIP1_MOUSE	>sp|Q60864|STIP1_MOUSE Stress-induced-phosphoprotein 1 OS=Mus musculus GN=Stip1 PE=1 SV=1
53306	0	26653	0	0	0	0	0	0	0	366380	183190	0	0	0	0	0	0	0	0	0	80545	0	40272.5	0	0	0	358010	387420	0				2	2	2	7.8	7.8	7.8	32.351	0.0036166	11.091	1245700	3	sp|Q60932|VDAC1_MOUSE	sp|Q60932|VDAC1_MOUSE	>sp|Q60932|VDAC1_MOUSE Voltage-dependent anion-selective channel protein 1 OS=Mus musculus GN=Vdac1 PE=1 SV=3
14924000	14931000	14927500	82115000	69710000	75912500	91843000	92315000	92079000	55610000	47039000	51324500	17802000	24299000	21050500	3507100	5600300	4553700	15902000	15076000	15489000	75108000	70050000	72579000	44166000	56412000	15489000	4815100	5601900	15489000				14	14	14	16.1	16.1	16.1	226.81	0	191.9	806830000	136	sp|Q60997|DMBT1_MOUSE	sp|Q60997|DMBT1_MOUSE	>sp|Q60997|DMBT1_MOUSE Deleted in malignant brain tumors 1 protein OS=Mus musculus GN=Dmbt1 PE=1 SV=2
152300	81498	116899	0	0	0	0	121020	60510	0	0	0	0	0	0	0	0	0	0	0	0	150760	2964100	1557430	0	0	0	0	0	0				2	2	2	8.6	8.6	8.6	50.372	0	18.402	3469700	2	sp|Q61029|LAP2B_MOUSE;sp|Q61033|LAP2A_MOUSE	sp|Q61029|LAP2B_MOUSE;sp|Q61033|LAP2A_MOUSE	>sp|Q61029|LAP2B_MOUSE Lamina-associated polypeptide 2, isoforms beta/delta/epsilon/gamma OS=Mus musculus GN=Tmpo PE=1 SV=4;>sp|Q61033|LAP2A_MOUSE Lamina-associated polypeptide 2, isoforms alpha/zeta OS=Mus musculus GN=Tmpo PE=1 SV=4
0	0	0	121200	0	60600	134480	425540	280010	0	0	0	0	0	0	0	0	0	0	0	0	2612700	3019200	2815950	0	0	0	0	0	0				3	3	3	13.4	13.4	13.4	27.625	0	19.273	6313100	5	sp|Q61096|PRTN3_MOUSE	sp|Q61096|PRTN3_MOUSE	>sp|Q61096|PRTN3_MOUSE Myeloblastin OS=Mus musculus GN=Prtn3 PE=1 SV=2
1522600	2081100	1801850	9829900	12687000	11258450	3127200	4940100	4033650	23703000	18634000	21168500	6192100	9673300	7932700	3530200	5899300	4714750	6546200	11495000	9020600	4171200	4208200	4189700	8494600	13439000	9020600	285340	0	9020600				11	11	11	24.1	24.1	24.1	52.455	0	96.63	150460000	71	sp|Q61114|BPIB1_MOUSE	sp|Q61114|BPIB1_MOUSE	>sp|Q61114|BPIB1_MOUSE BPI fold-containing family B member 1 OS=Mus musculus GN=Bpifb1 PE=2 SV=4
143510	354350	248930	2241800	1534700	1888250	762080	1087900	924990	7688100	11660000	9674050	2709100	4461500	3585300	0	432570	216285	4205200	3960900	4083050	6068000	8231600	7149800	2603100	4065600	4083050	0	68919	4083050				12	12	12	18.1	18.1	18.1	121.15	0	90.178	62279000	37	sp|Q61147|CERU_MOUSE	sp|Q61147|CERU_MOUSE	>sp|Q61147|CERU_MOUSE Ceruloplasmin OS=Mus musculus GN=Cp PE=1 SV=2
963020	842880	902950	2000700	3829500	2915100	354520	1779600	1067060	533540	912390	722965	516580	751700	634140	617720	647360	632540	2078300	2503500	2290900	3261700	2817900	3039800	2072400	2978100	2290900	1744900	2141500	2290900				5	5	5	31.8	31.8	31.8	21.778	0	31.925	33348000	20	sp|Q61171|PRDX2_MOUSE	sp|Q61171|PRDX2_MOUSE	>sp|Q61171|PRDX2_MOUSE Peroxiredoxin-2 OS=Mus musculus GN=Prdx2 PE=1 SV=3
0	0	0	0	0	0	0	0	0	0	0	0	0	0	0	0	0	0	0	0	0	0	0	0	0	0	0	0	0	0				2	2	2	8.7	8.7	8.7	34.807	0.0036364	11.115	0	2	sp|Q61176|ARGI1_MOUSE	sp|Q61176|ARGI1_MOUSE	>sp|Q61176|ARGI1_MOUSE Arginase-1 OS=Mus musculus GN=Arg1 PE=1 SV=1
4837700	3191500	4014600	35888000	51818000	43853000	33159000	31465000	32312000	73842000	77559000	75700500	16780000	16043000	16411500	3646300	4247900	3947100	19058000	22877000	20967500	24882000	28425000	26653500	9974500	12838000	20967500	1297200	1569600	20967500				17	17	17	36.4	36.4	36.4	61.422	0	120.59	473400000	118	sp|Q61207|SAP_MOUSE	sp|Q61207|SAP_MOUSE	>sp|Q61207|SAP_MOUSE Prosaposin OS=Mus musculus GN=Psap PE=1 SV=2
678410	825810	752110	994240	2340800	1667520	2287300	3444000	2865650	3546200	4168700	3857450	312480	736670	524575	340020	349280	344650	848020	1652500	1250260	30591000	36313000	33452000	677580	1450400	1250260	590250	555860	1250260				22	22	17	46.1	46.1	38.4	70.148	0	155.2	92702000	49	sp|Q61233|PLSL_MOUSE	sp|Q61233|PLSL_MOUSE	>sp|Q61233|PLSL_MOUSE Plastin-2 OS=Mus musculus GN=Lcp1 PE=1 SV=4
0	0	0	0	0	0	0	505510	252755	0	0	0	0	0	0	0	0	0	0	0	0	1002700	1678000	1340350	0	0	0	0	0	0				1	1	1	5.9	5.9	5.9	43.893	0.0081699	6.9968	3186200	2	sp|Q61362|CH3L1_MOUSE	sp|Q61362|CH3L1_MOUSE	>sp|Q61362|CH3L1_MOUSE Chitinase-3-like protein 1 OS=Mus musculus GN=Chi3l1 PE=1 SV=3
0	0	0	0	356320	178160	0	0	0	0	651820	325910	249500	0	124750	0	0	0	0	0	0	0	0	0	0	0	0	0	0	0				2	2	2	5.8	5.8	5.8	50.167	0	11.463	1257600	3	sp|Q61398|PCOC1_MOUSE	sp|Q61398|PCOC1_MOUSE	>sp|Q61398|PCOC1_MOUSE Procollagen C-endopeptidase enhancer 1 OS=Mus musculus GN=Pcolce PE=1 SV=2
141340	0	70670	0	0	0	0	0	0	0	0	0	304450	0	152225	0	0	0	165100	501400	333250	0	0	0	0	73551	333250	0	0	333250				2	2	2	4.3	4.3	4.3	69.422	0.005386	11.027	1185800	3	sp|Q61468|MSLN_MOUSE	sp|Q61468|MSLN_MOUSE	>sp|Q61468|MSLN_MOUSE Mesothelin OS=Mus musculus GN=Msln PE=1 SV=1
513530	234360	373945	389380	830460	609920	348820	374080	361450	369080	435740	402410	851790	1268300	1060045	141690	125360	133525	0	192880	96440	941730	1472200	1206965	180610	748550	96440	0	182890	96440				2	2	2	5.9	5.9	5.9	62.832	0	22.43	9601500	10	sp|Q61508|ECM1_MOUSE	sp|Q61508|ECM1_MOUSE	>sp|Q61508|ECM1_MOUSE Extracellular matrix protein 1 OS=Mus musculus GN=Ecm1 PE=1 SV=2
465170	490440	477805	1542800	4649700	3096250	539850	959550	749700	2115300	1014700	1565000	0	0	0	0	0	0	362200	0	181100	2079400	825870	1452635	692590	565560	181100	0	0	181100				6	6	5	18.7	18.7	16.2	50.537	0	38.417	16303000	19	sp|Q61598|GDIB_MOUSE	sp|Q61598|GDIB_MOUSE	>sp|Q61598|GDIB_MOUSE Rab GDP dissociation inhibitor beta OS=Mus musculus GN=Gdi2 PE=1 SV=1
1318100	1676100	1497100	15227000	19335000	17281000	4205700	9643800	6924750	10287000	8710300	9498650	3339000	3307500	3323250	0	353030	176515	1150100	2592400	1871250	41138000	38022000	39580000	2210300	2727200	1871250	0	0	1871250				9	9	9	59	59	59	22.851	0	160.14	165240000	47	sp|Q61599|GDIR2_MOUSE	sp|Q61599|GDIR2_MOUSE	>sp|Q61599|GDIR2_MOUSE Rho GDP-dissociation inhibitor 2 OS=Mus musculus GN=Arhgdib PE=1 SV=3
32257000	29061000	30659000	774370000	877760000	826065000	263720000	257010000	260365000	595650000	482850000	539250000	93765000	91921000	92843000	29384000	34502000	31943000	102710000	101180000	101945000	185370000	210110000	197740000	43072000	43445000	101945000	5458700	5589100	101945000				19	19	19	45	45	45	38.752	0	323.31	4259200000	267	sp|Q61646|HPT_MOUSE	sp|Q61646|HPT_MOUSE	>sp|Q61646|HPT_MOUSE Haptoglobin OS=Mus musculus GN=Hp PE=1 SV=1
5063700	4802900	4933300	22181000	29560000	25870500	9970000	11325000	10647500	18454000	15134000	16794000	3265700	3323400	3294550	935880	1203300	1069590	3839500	5339200	4589350	12122000	13784000	12953000	2680300	4198000	4589350	2315500	1746400	4589350				19	16	1	45.4	37.9	4.2	70.078	0	141.01	171240000	100	sp|Q61696|HS71A_MOUSE	sp|Q61696|HS71A_MOUSE	>sp|Q61696|HS71A_MOUSE Heat shock 70 kDa protein 1A OS=Mus musculus GN=Hspa1a PE=1 SV=2
3921800	4224200	4073000	13813000	19650000	16731500	8296800	8443000	8369900	12613000	16955000	14784000	4606800	4208300	4407550	367550	676570	522060	2807400	3800600	3304000	15384000	19342000	17363000	8084100	8764100	3304000	1899200	1742900	3304000				29	8	8	53.9	19.4	19.4	52.866	0	75.486	159600000	75	sp|Q61781|K1C14_MOUSE;CON__Q7Z3Y9	sp|Q61781|K1C14_MOUSE	>sp|Q61781|K1C14_MOUSE Keratin, type I cytoskeletal 14 OS=Mus musculus GN=Krt14 PE=1 SV=2
93337	123720	108528	581810	573490	577650	1277900	1526500	1402200	1579300	1630700	1605000	1193700	1582300	1388000	0	94935	47467.5	925450	971150	948300	1503600	2657400	2080500	135520	0	948300	1290100	1386100	948300				4	4	4	3.7	3.7	3.7	165.85	0	22.866	19127000	5	sp|Q61838|PZP_MOUSE	sp|Q61838|PZP_MOUSE	>sp|Q61838|PZP_MOUSE Pregnancy zone protein OS=Mus musculus GN=Pzp PE=1 SV=3
1936700	1985500	1961100	3223000	14635000	8929000	11604000	9878300	10741150	5648800	95008	2871904	3383100	0	1691550	5223900	9763500	7493700	4361100	12486000	8423550	701120	0	350560	8391400	8930000	8423550	17426000	18694000	8423550				2	2	2	1.1	1.1	1.1	274.22	0.0036298	11.109	138370000	3	sp|Q62261|SPTB2_MOUSE	sp|Q62261|SPTB2_MOUSE	>sp|Q62261|SPTB2_MOUSE Spectrin beta chain, non-erythrocytic 1 OS=Mus musculus GN=Sptbn1 PE=1 SV=2
9674100	10303000	9988550	10118000	22842000	16480000	11340000	10157000	10748500	27463000	30053000	28758000	9570300	5464600	7517450	4355400	5485200	4920300	9609800	8751300	9180550	18011000	18296000	18153500	12122000	12920000	9180550	7131700	4919100	9180550				7	7	6	59.7	59.7	48.6	15.765	0	58.093	248590000	55	sp|Q62266|SPR1A_MOUSE	sp|Q62266|SPR1A_MOUSE	>sp|Q62266|SPR1A_MOUSE Cornifin-A OS=Mus musculus GN=Sprr1a PE=1 SV=1
0	69970	34985	308110	0	154055	175250	285060	230155	451130	1363400	907265	0	0	0	0	0	0	0	0	0	964540	220780	592660	0	0	0	0	0	0				2	2	2	20.1	20.1	20.1	24.313	0.0036036	11.077	3838200	1	sp|Q62393|TPD52_MOUSE	sp|Q62393|TPD52_MOUSE	>sp|Q62393|TPD52_MOUSE Tumor protein D52 OS=Mus musculus GN=Tpd52 PE=1 SV=2
74237	0	37118.5	0	0	0	317830	0	158915	0	0	0	0	0	0	0	0	0	0	0	0	0	1521100	760550	0	0	0	0	0	0				2	2	2	7.6	7.6	7.6	48.699	0	11.647	1913200	2	sp|Q62418|DBNL_MOUSE	sp|Q62418|DBNL_MOUSE	>sp|Q62418|DBNL_MOUSE Drebrin-like protein OS=Mus musculus GN=Dbnl PE=1 SV=2
258000	357310	307655	1934600	2808500	2371550	1085600	1631300	1358450	2068900	3414400	2741650	0	0	0	0	0	0	0	598750	299375	1629800	1867600	1748700	212520	668310	299375	0	0	299375				3	3	3	26	26	26	23.782	0	30.092	18535000	5	sp|Q62422|OSTF1_MOUSE	sp|Q62422|OSTF1_MOUSE	>sp|Q62422|OSTF1_MOUSE Osteoclast-stimulating factor 1 OS=Mus musculus GN=Ostf1 PE=1 SV=2
801940	1394400	1098170	0	3920900	1960450	0	1206000	603000	3480000	3135700	3307850	0	737740	368870	0	0	0	334770	333400	334085	2523200	4003800	3263500	887880	882880	334085	0	0	334085				2	2	2	32.7	32.7	32.7	11.045	0	12.472	23643000	5	sp|Q62426|CYTB_MOUSE	sp|Q62426|CYTB_MOUSE	>sp|Q62426|CYTB_MOUSE Cystatin-B OS=Mus musculus GN=Cstb PE=1 SV=1
3050500	3609100	3329800	30153000	48393000	39273000	30529000	33070000	31799500	143130000	112330000	127730000	28413000	25680000	27046500	3878000	4358900	4118450	21122000	24046000	22584000	19207000	23179000	21193000	36848000	32246000	22584000	16502000	17609000	22584000				6	6	6	43.4	43.4	43.4	20.626	0	144.2	657350000	94	sp|Q62471|VNS1_MOUSE	sp|Q62471|VNS1_MOUSE	>sp|Q62471|VNS1_MOUSE Vomeronasal secretory protein 1 OS=Mus musculus GN=Lcn3 PE=2 SV=2
400350	433240	416795	12412000	13165000	12788500	1229700	2481200	1855450	21676000	31429000	26552500	991270	4199300	2595285	0	0	0	3836000	3826100	3831050	1724100	2682900	2203500	2165500	3244100	3831050	2238300	2540300	3831050				7	7	7	34.6	34.6	34.6	21.399	0	78.912	110670000	52	sp|Q62472|VNS2_MOUSE	sp|Q62472|VNS2_MOUSE	>sp|Q62472|VNS2_MOUSE Vomeronasal secretory protein 2 OS=Mus musculus GN=Lcn4 PE=2 SV=1
0	0	0	0	0	0	0	0	0	0	0	0	0	0	0	414060	432940	423500	0	0	0	0	0	0	288840	0	0	404590	322680	0				2	2	2	1.1	1.1	1.1	169.74	0.0070671	10.853	1863100	1	sp|Q640L5|CCD18_MOUSE	sp|Q640L5|CCD18_MOUSE	>sp|Q640L5|CCD18_MOUSE Coiled-coil domain-containing protein 18 OS=Mus musculus GN=Ccdc18 PE=1 SV=1
398320	294370	346345	119950	164890	142420	0	0	0	210420	213670	212045	0	0	0	0	0	0	0	0	0	0	378480	189240	0	0	0	0	0	0				1	1	1	2.8	2.8	2.8	53.737	0.0079618	6.7611	1780100	3	sp|Q64282|IFIT1_MOUSE	sp|Q64282|IFIT1_MOUSE	>sp|Q64282|IFIT1_MOUSE Interferon-induced protein with tetratricopeptide repeats 1 OS=Mus musculus GN=Ifit1 PE=1 SV=2
0	0	0	0	0	0	0	0	0	0	0	0	0	0	0	0	0	0	0	0	0	0	0	0	0	0	0	0	0	0				1	1	1	6.7	6.7	6.7	18.866	0.0066556	7.207	0	1	sp|Q64288|OMP_MOUSE	sp|Q64288|OMP_MOUSE	>sp|Q64288|OMP_MOUSE Olfactory marker protein OS=Mus musculus GN=Omp PE=1 SV=3
10341000	11294000	10817500	38363000	56001000	47182000	34808000	40883000	37845500	38459000	39986000	39222500	5034500	11775000	8404750	18364000	2169400	10266700	4738500	6855500	5797000	58157000	44891000	51524000	7537500	8307700	5797000	330870	237990	5797000				23	23	18	49.1	49.1	41.9	52.464	0	323.31	438530000	151	sp|Q64291|K1C12_MOUSE	sp|Q64291|K1C12_MOUSE	>sp|Q64291|K1C12_MOUSE Keratin, type I cytoskeletal 12 OS=Mus musculus GN=Krt12 PE=1 SV=2
0	0	0	0	0	0	0	0	0	0	0	0	0	0	0	0	0	0	383030	692360	537695	1667700	1380700	1524200	0	0	537695	0	0	537695				1	1	1	11.2	11.2	11.2	17.897	0.0080906	6.8988	4123800	1	sp|Q64339|ISG15_MOUSE	sp|Q64339|ISG15_MOUSE	>sp|Q64339|ISG15_MOUSE Ubiquitin-like protein ISG15 OS=Mus musculus GN=Isg15 PE=1 SV=4
123570	145130	134350	98242	1515400	806821	128980	495110	312045	369800	777470	573635	0	0	0	0	162640	81320	0	0	0	600670	0	300335	205330	372460	0	0	0	0				2	2	2	25.5	25.5	25.5	10.963	0	26.548	4994800	5	sp|Q64433|CH10_MOUSE	sp|Q64433|CH10_MOUSE	>sp|Q64433|CH10_MOUSE 10 kDa heat shock protein, mitochondrial OS=Mus musculus GN=Hspe1 PE=1 SV=2
618530	567320	592925	2122200	2621300	2371750	0	0	0	4475700	5593600	5034650	186400	0	93200	0	86202	43101	1525100	1323700	1424400	0	0	0	0	0	1424400	0	0	1424400				4	4	4	15.8	15.8	15.8	39.904	0	37.475	19120000	13	sp|Q64437|ADH7_MOUSE	sp|Q64437|ADH7_MOUSE	>sp|Q64437|ADH7_MOUSE Alcohol dehydrogenase class 4 mu/sigma chain OS=Mus musculus GN=Adh7 PE=2 SV=2
19486000	17104000	18295000	33960000	53122000	43541000	33954000	49730000	41842000	28764000	24767000	26765500	22473000	27392000	24932500	6861700	7095300	6978500	14453000	14183000	14318000	98049000	71165000	84607000	16383000	13717000	14318000	8088300	915980	14318000				6	6	3	44.4	44.4	16.7	13.952	0	45.094	561660000	68	sp|Q64475|H2B1B_MOUSE;sp|Q8CGP2|H2B1P_MOUSE;sp|Q8CGP1|H2B1K_MOUSE;sp|Q6ZWY9|H2B1C_MOUSE;sp|Q64525|H2B2B_MOUSE;sp|Q64478|H2B1H_MOUSE;sp|P10854|H2B1M_MOUSE;sp|P10853|H2B1F_MOUSE;sp|P70696|H2B1A_MOUSE	sp|Q64475|H2B1B_MOUSE;sp|Q8CGP2|H2B1P_MOUSE;sp|Q8CGP1|H2B1K_MOUSE;sp|Q6ZWY9|H2B1C_MOUSE;sp|Q64525|H2B2B_MOUSE;sp|Q64478|H2B1H_MOUSE;sp|P10854|H2B1M_MOUSE;sp|P10853|H2B1F_MOUSE	>sp|Q64475|H2B1B_MOUSE Histone H2B type 1-B OS=Mus musculus GN=Hist1h2bb PE=1 SV=3;>sp|Q8CGP2|H2B1P_MOUSE Histone H2B type 1-P OS=Mus musculus GN=Hist1h2bp PE=1 SV=3;>sp|Q8CGP1|H2B1K_MOUSE Histone H2B type 1-K OS=Mus musculus GN=Hist1h2bk PE=1 SV=3;>sp|Q6Z
0	0	0	0	1750100	875050	0	0	0	0	0	0	0	0	0	0	0	0	0	0	0	0	0	0	0	0	0	383460	0	0	+			1	1	1	1.1	1.1	1.1	270.33	1	-2	2133600	0	sp|Q64512|PTN13_MOUSE	sp|Q64512|PTN13_MOUSE	>sp|Q64512|PTN13_MOUSE Tyrosine-protein phosphatase non-receptor type 13 OS=Mus musculus GN=Ptpn13 PE=1 SV=2
0	0	0	281050	0	140525	4124600	567640	2346120	4114000	847720	2480860	7333900	8787600	8060750	0	0	0	0	6713900	3356950	5286100	5598300	5442200	3160700	0	3356950	0	0	3356950				3	3	3	7.5	7.5	7.5	61.227	0	19.426	46815000	3	sp|Q64516|GLPK_MOUSE	sp|Q64516|GLPK_MOUSE	>sp|Q64516|GLPK_MOUSE Glycerol kinase OS=Mus musculus GN=Gk PE=1 SV=2
23847000	17839000	20843000	27895000	37701000	32798000	21060000	29761000	25410500	32886000	38200000	35543000	32611000	31427000	32019000	11760000	10983000	11371500	14985000	18423000	16704000	45842000	80150000	62996000	24775000	25953000	16704000	6874700	11954000	16704000				4	4	1	35.7	35.7	8.5	13.988	0	62.78	544930000	34	sp|Q64523|H2A2C_MOUSE;sp|Q6GSS7|H2A2A_MOUSE	sp|Q64523|H2A2C_MOUSE;sp|Q6GSS7|H2A2A_MOUSE	>sp|Q64523|H2A2C_MOUSE Histone H2A type 2-C OS=Mus musculus GN=Hist2h2ac PE=1 SV=3;>sp|Q6GSS7|H2A2A_MOUSE Histone H2A type 2-A OS=Mus musculus GN=Hist2h2aa1 PE=1 SV=3
0	0	0	0	0	0	0	0	0	0	0	0	0	0	0	0	0	0	0	0	0	0	0	0	0	0	0	0	0	0				4	1	1	35.7	7.9	7.9	13.994	0.0079491	6.7546	0	1	sp|Q9D2U9|H2B3A_MOUSE;sp|Q8CGP0|H2B3B_MOUSE;sp|Q64524|H2B2E_MOUSE	sp|Q9D2U9|H2B3A_MOUSE;sp|Q8CGP0|H2B3B_MOUSE;sp|Q64524|H2B2E_MOUSE	>sp|Q9D2U9|H2B3A_MOUSE Histone H2B type 3-A OS=Mus musculus GN=Hist3h2ba PE=1 SV=3;>sp|Q8CGP0|H2B3B_MOUSE Histone H2B type 3-B OS=Mus musculus GN=Hist3h2bb PE=1 SV=3;>sp|Q64524|H2B2E_MOUSE Histone H2B type 2-E OS=Mus musculus GN=Hist2h2be PE=1 SV=3
0	81370	40685	343870	827970	585920	0	0	0	5224200	6699700	5961950	201630	0	100815	0	0	0	767140	1634100	1200620	2391500	3680000	3035750	154630	303550	1200620	0	0	1200620				4	4	4	18.9	18.9	18.9	35.332	0	26.588	22310000	11	sp|Q64726|ZA2G_MOUSE	sp|Q64726|ZA2G_MOUSE	>sp|Q64726|ZA2G_MOUSE Zinc-alpha-2-glycoprotein OS=Mus musculus GN=Azgp1 PE=1 SV=2
234010	287700	260855	647590	965710	806650	375630	416700	396165	450430	905990	678210	190140	209990	200065	0	0	0	248860	192310	220585	1191900	1209200	1200550	536060	650050	220585	429160	594450	220585				5	5	5	6.4	6.4	6.4	116.72	0	30.976	9735900	18	sp|Q64727|VINC_MOUSE	sp|Q64727|VINC_MOUSE	>sp|Q64727|VINC_MOUSE Vinculin OS=Mus musculus GN=Vcl PE=1 SV=4
145290	77972	111631	1687600	1566600	1627100	758160	807260	782710	2126600	642260	1384430	86464	371460	228962	0	0	0	146010	299530	222770	3359000	3475400	3417200	0	286370	222770	285660	0	222770				7	7	7	6.2	6.2	6.2	191.55	0	43.386	16122000	9	sp|Q68FD5|CLH1_MOUSE	sp|Q68FD5|CLH1_MOUSE	>sp|Q68FD5|CLH1_MOUSE Clathrin heavy chain 1 OS=Mus musculus GN=Cltc PE=1 SV=3
0	249960	124980	3082900	3699400	3391150	351770	1862200	1106985	0	2523300	1261650	0	273430	136715	0	0	0	128350	303630	215990	848130	1173800	1010965	317250	511190	215990	0	0	215990				3	3	3	6.5	6.5	6.5	98.661	0	19.672	15325000	7	sp|Q6DYE8|ENPP3_MOUSE	sp|Q6DYE8|ENPP3_MOUSE	>sp|Q6DYE8|ENPP3_MOUSE Ectonucleotide pyrophosphatase/phosphodiesterase family member 3 OS=Mus musculus GN=Enpp3 PE=1 SV=2
0	0	0	0	0	0	0	0	0	0	0	0	0	184880	92440	0	0	0	0	0	0	7851500	8465400	8158450	0	0	0	0	0	0				11	4	1	24.8	11.7	4	54.628	0	28.875	16502000	6	sp|Q6IMF0|KRT87_MOUSE	sp|Q6IMF0|KRT87_MOUSE	>sp|Q6IMF0|KRT87_MOUSE Keratin, type II cuticular 87 OS=Mus musculus GN=Krt87 PE=2 SV=2
0	0	0	0	0	0	0	0	0	0	0	0	0	0	0	0	0	0	0	0	0	0	0	0	0	0	0	0	0	0				2	2	2	9.3	9.3	9.3	28.467	0	11.733	0	2	sp|Q6IRU2|TPM4_MOUSE	sp|Q6IRU2|TPM4_MOUSE	>sp|Q6IRU2|TPM4_MOUSE Tropomyosin alpha-4 chain OS=Mus musculus GN=Tpm4 PE=1 SV=3
0	57744	28872	999480	1975700	1487590	19284000	29427000	24355500	15878000	18766000	17322000	63757000	69019000	66388000	2365000	2056500	2210750	0	0	0	0	0	0	0	363610	0	1726500	2164100	0				16	16	16	46	46	46	74.382	0	197.3	227840000	59	sp|Q6JHY2|SMGC_MOUSE	sp|Q6JHY2|SMGC_MOUSE	>sp|Q6JHY2|SMGC_MOUSE Submandibular gland protein C OS=Mus musculus GN=Muc19 PE=1 SV=1
0	0	0	0	283730	141865	0	0	0	133060	110520	121790	69046	0	34523	0	0	0	226370	190040	208205	1311900	588360	950130	0	58882	208205	0	0	208205				3	3	3	15.2	15.2	15.2	21.627	0	16.904	2971900	4	sp|Q6P069|SORCN_MOUSE	sp|Q6P069|SORCN_MOUSE	>sp|Q6P069|SORCN_MOUSE Sorcin OS=Mus musculus GN=Sri PE=1 SV=1
0	0	0	0	0	0	0	0	0	0	0	0	741950	2642900	1692425	0	0	0	0	0	0	2731100	1240000	1985550	0	0	0	0	872910	0				5	5	5	12.4	12.4	12.4	72.494	0	47.817	8228900	7	sp|Q6RHW0|K1C9_MOUSE	sp|Q6RHW0|K1C9_MOUSE	>sp|Q6RHW0|K1C9_MOUSE Keratin, type I cytoskeletal 9 OS=Mus musculus GN=Krt9 PE=1 SV=3
0	0	0	0	0	0	0	0	0	0	0	0	181750000	205510000	193630000	0	0	0	0	0	0	218030000	307170000	262600000	0	0	0	0	0	0				1	1	1	4.1	4.1	4.1	74.61	0.0068027	7.8603	912460000	0	sp|Q6RUT8|CC154_MOUSE	sp|Q6RUT8|CC154_MOUSE	>sp|Q6RUT8|CC154_MOUSE Coiled-coil domain-containing protein 154 OS=Mus musculus GN=Ccdc154 PE=2 SV=2
440010000	524390000	482200000	1498600000	1392500000	1445550000	1014100000	970810000	992455000	2700700000	2295200000	2497950000	601410000	345260000	473335000	225230000	517810000	371520000	74839000	406870000	240854500	440490000	481320000	460905000	555790000	185670000	240854500	113930000	88667000	240854500				9	9	9	53.5	53.5	53.5	12.857	0	323.31	14874000000	414	sp|Q6UGQ3|SG2B2_MOUSE	sp|Q6UGQ3|SG2B2_MOUSE	>sp|Q6UGQ3|SG2B2_MOUSE Secretoglobin family 2B member 2 OS=Mus musculus GN=Scgb2b2 PE=2 SV=1
515840	512140	513990	3120800	7419800	5270300	1402600	1973200	1687900	3178700	2984600	3081650	0	426030	213015	0	0	0	208260	722050	465155	1271900	2115100	1693500	398860	159870	465155	0	0	465155				13	10	10	9.9	7.8	7.8	228.58	0	70.711	26410000	28	sp|Q6URW6|MYH14_MOUSE	sp|Q6URW6|MYH14_MOUSE	>sp|Q6URW6|MYH14_MOUSE Myosin-14 OS=Mus musculus GN=Myh14 PE=1 SV=1
0	0	0	0	0	0	0	113170000	56585000	0	0	0	0	0	0	0	0	0	0	0	0	0	0	0	0	0	0	160870000	151930000	0	+			1	1	1	1.3	1.3	1.3	239.9	1	-2	425970000	0	sp|Q6V4S5|SDK2_MOUSE	sp|Q6V4S5|SDK2_MOUSE	>sp|Q6V4S5|SDK2_MOUSE Protein sidekick-2 OS=Mus musculus GN=Sdk2 PE=1 SV=1
0	139630	69815	383300	1331800	857550	0	0	0	0	0	0	0	0	0	0	0	0	0	0	0	0	456580	228290	0	0	0	0	0	0				2	2	2	7.3	7.3	7.3	35.892	0	11.521	2311300	2	sp|Q6WVG3|KCD12_MOUSE	sp|Q6WVG3|KCD12_MOUSE	>sp|Q6WVG3|KCD12_MOUSE BTB/POZ domain-containing protein KCTD12 OS=Mus musculus GN=Kctd12 PE=1 SV=1
567930	1310500	939215	2331100	3859100	3095100	2537800	3441600	2989700	8609900	8340100	8475000	8478500	10618000	9548250	1876200	2111800	1994000	1184200	1357900	1271050	6436700	6573000	6504850	3915700	4726400	1271050	1422700	1321800	1271050	+			1	1	1	5	5	5	38.826	1	-2	81021000	2	sp|Q6YCH1|TDPZ5_MOUSE	sp|Q6YCH1|TDPZ5_MOUSE	>sp|Q6YCH1|TDPZ5_MOUSE TD and POZ domain-containing protein 5 OS=Mus musculus GN=Tdpoz5 PE=2 SV=1
0	0	0	0	0	0	0	0	0	0	0	0	0	0	0	0	0	0	0	0	0	0	0	0	0	0	0	0	0	0				1	1	1	1.1	1.1	1.1	136.33	0.0079114	6.7262	0	1	sp|Q6ZQ38|CAND1_MOUSE	sp|Q6ZQ38|CAND1_MOUSE	>sp|Q6ZQ38|CAND1_MOUSE Cullin-associated NEDD8-dissociated protein 1 OS=Mus musculus GN=Cand1 PE=1 SV=2
0	760920	380460	0	0	0	521490	453060	487275	0	0	0	421200	398990	410095	392930	501970	447450	0	667000	333500	0	455790	227895	0	523540	333500	410680	511350	333500				1	1	1	31.8	31.8	31.8	5.0256	0.0066667	7.2253	6018900	6	sp|Q6ZWY8|TYB10_MOUSE	sp|Q6ZWY8|TYB10_MOUSE	>sp|Q6ZWY8|TYB10_MOUSE Thymosin beta-10 OS=Mus musculus GN=Tmsb10 PE=1 SV=3
0	216040	108020	544790	467700	506245	577690	706440	642065	2409600	3808400	3109000	891470	1369900	1130685	184970	463940	324455	0	558490	279245	903750	1436700	1170225	428390	0	279245	0	0	279245				2	2	2	6.7	6.7	6.7	71.062	0	18.26	14968000	13	sp|Q78IQ7|S39A4_MOUSE	sp|Q78IQ7|S39A4_MOUSE	>sp|Q78IQ7|S39A4_MOUSE Zinc transporter ZIP4 OS=Mus musculus GN=Slc39a4 PE=1 SV=1
24894000	48867000	36880500	24941000	27608000	26274500	33718000	41283000	37500500	43460000	48934000	46197000	30481000	40277000	35379000	8144100	10396000	9270050	18363000	13357000	15860000	30198000	28606000	29402000	24308000	31977000	15860000	12407000	9490600	15860000				3	3	3	32.6	32.6	32.6	10.571	0	115.77	551710000	32	sp|Q7M742|SG1C1_MOUSE	sp|Q7M742|SG1C1_MOUSE	>sp|Q7M742|SG1C1_MOUSE Secretoglobin family 1C member 1 OS=Mus musculus GN=Scgb1c1 PE=3 SV=2
14015000	24928000	19471500	175410000	375650000	275530000	116870000	148770000	132820000	344050000	353520000	348785000	109520000	175570000	142545000	44396000	53956000	49176000	291560000	249190000	270375000	352220000	241330000	296775000	64704000	73369000	270375000	12984000	12951000	270375000				4	4	4	29.5	29.5	29.5	12.534	0	283.68	3235000000	58	sp|Q7M747|S2B24_MOUSE	sp|Q7M747|S2B24_MOUSE	>sp|Q7M747|S2B24_MOUSE Secretoglobin family 2B member 24 OS=Mus musculus GN=Scgb2b24 PE=2 SV=1
1047400	1288500	1167950	2197300	1575800	1886550	1431300	1674800	1553050	1037200	912580	974890	442080	1163000	802540	764460	750180	757320	1365300	1438800	1402050	1424900	1060700	1242800	787000	641730	1402050	1210400	850480	1402050				14	3	1	41.1	8.1	2.7	49.906	0	19.42	23064000	10	sp|Q7TMM9|TBB2A_MOUSE	sp|Q7TMM9|TBB2A_MOUSE	>sp|Q7TMM9|TBB2A_MOUSE Tubulin beta-2A chain OS=Mus musculus GN=Tubb2a PE=1 SV=1
242720	310630	276675	409760	266880	338320	258950	341970	300460	1500900	2081700	1791300	1415600	848300	1131950	343080	319320	331200	432080	310610	371345	435880	421810	428845	552040	634600	371345	647060	381720	371345				2	2	2	5.2	5.2	5.2	54.312	0	12.949	12156000	11	sp|Q7TPC1|CDSN_MOUSE	sp|Q7TPC1|CDSN_MOUSE	>sp|Q7TPC1|CDSN_MOUSE Corneodesmosin OS=Mus musculus GN=Cdsn PE=2 SV=2
0	0	0	3197800	4148600	3673200	307330	1602800	955065	1855500	4468200	3161850	0	311470	155735	567420	2537900	1552660	18044000	20210000	19127000	39745000	46586000	43165500	6967800	7242700	19127000	193280	0	19127000				34	23	23	46.1	32.1	32.1	103.07	0	230.99	157990000	74	sp|Q7TPR4|ACTN1_MOUSE	sp|Q7TPR4|ACTN1_MOUSE	>sp|Q7TPR4|ACTN1_MOUSE Alpha-actinin-1 OS=Mus musculus GN=Actn1 PE=1 SV=1
783000	1132100	957550	1705200	2849700	2277450	1023800	1926000	1474900	3821500	4563000	4192250	4624500	5008700	4816600	1151900	1744900	1448400	3645200	4431700	4038450	5391200	4175600	4783400	2965900	3369900	4038450	2729600	3269900	4038450				11	11	11	13.1	13.1	13.1	114.45	0	103.46	60313000	45	sp|Q7TSF1|DSG1B_MOUSE;sp|Q61495|DSG1A_MOUSE;sp|Q7TSF0|DSG1C_MOUSE	sp|Q7TSF1|DSG1B_MOUSE;sp|Q61495|DSG1A_MOUSE	>sp|Q7TSF1|DSG1B_MOUSE Desmoglein-1-beta OS=Mus musculus GN=Dsg1b PE=1 SV=1;>sp|Q61495|DSG1A_MOUSE Desmoglein-1-alpha OS=Mus musculus GN=Dsg1a PE=2 SV=2
925940	2112700	1519320	2284200	4412800	3348500	4755300	6114900	5435100	4024900	5830500	4927700	3504300	4368900	3936600	3004800	4310800	3657800	1596000	2096000	1846000	4557400	5323300	4940350	9447200	12883000	1846000	12726000	12670000	1846000				1	1	1	0.6	0.6	0.6	308.35	0.0066225	7.1626	106950000	1	sp|Q80TP3|UBR5_MOUSE	sp|Q80TP3|UBR5_MOUSE	>sp|Q80TP3|UBR5_MOUSE E3 ubiquitin-protein ligase UBR5 OS=Mus musculus GN=Ubr5 PE=1 SV=2
0	172370	86185	821750	620990	721370	620790	771860	696325	572570	621140	596855	0	164870	82435	0	66536	33268	651860	2714400	1683130	511990	1651100	1081545	0	186950	1683130	0	0	1683130				2	2	2	8.5	8.5	8.5	52.292	0	16.208	10149000	7	sp|Q80VQ0|AL3B1_MOUSE;sp|J3QMK6|AL3B3_MOUSE;sp|E9Q3E1|AL3B2_MOUSE	sp|Q80VQ0|AL3B1_MOUSE;sp|J3QMK6|AL3B3_MOUSE;sp|E9Q3E1|AL3B2_MOUSE	>sp|Q80VQ0|AL3B1_MOUSE Aldehyde dehydrogenase family 3 member B1 OS=Mus musculus GN=Aldh3b1 PE=1 SV=1;>sp|J3QMK6|AL3B3_MOUSE Aldehyde dehydrogenase family 3 member B3 OS=Mus musculus GN=Aldh3b3 PE=1 SV=1;>sp|E9Q3E1|AL3B2_MOUSE Aldehyde dehydrogenase family
0	0	0	0	0	0	0	0	0	0	0	0	0	0	0	0	0	0	0	0	0	0	0	0	0	0	0	659970	423220	0				1	1	1	0.2	0.2	0.2	581.52	0.0065898	7.0818	1083200	0	sp|Q80W93|HYDIN_MOUSE	sp|Q80W93|HYDIN_MOUSE	>sp|Q80W93|HYDIN_MOUSE Hydrocephalus-inducing protein OS=Mus musculus GN=Hydin PE=1 SV=2
107510	470340	288925	507630000	107120000	307375000	234110000	147840000	190975000	328790000	294270000	311530000	22954000	37409000	30181500	116990000	130770000	123880000	42614000	253790000	148202000	101990000	137980000	119985000	191120000	36328000	148202000	412090000	419990000	148202000				39	2	2	66.7	3	3	62.448	0	72.455	3524400000	50	sp|Q80XI7|VOME_MOUSE	sp|Q80XI7|VOME_MOUSE	>sp|Q80XI7|VOME_MOUSE Vomeromodulin OS=Mus musculus PE=2 SV=1
208070	146310	177190	1032400	1000500	1016450	788490	865450	826970	1207000	1256900	1231950	1310200	1298700	1304450	0	48999	24499.5	0	187510	93755	245440	282310	263875	0	0	93755	0	0	93755				3	3	3	1.6	1.6	1.6	293.43	0	18.466	9878200	10	sp|Q80Z19|MUC2_MOUSE	sp|Q80Z19|MUC2_MOUSE	>sp|Q80Z19|MUC2_MOUSE Mucin-2 (Fragments) OS=Mus musculus GN=Muc2 PE=1 SV=2
108430	0	54215	840510	1194200	1017355	293580	365300	329440	1863500	683760	1273630	0	0	0	1787500	2601400	2194450	223020	255160	239090	173510	243430	208470	0	78037	239090	0	165350	239090				2	2	1	6.7	6.7	3.8	35.069	0	12.369	10877000	7	sp|Q80ZA0|ITL1B_MOUSE	sp|Q80ZA0|ITL1B_MOUSE	>sp|Q80ZA0|ITL1B_MOUSE Intelectin-1b OS=Mus musculus GN=Itln1b PE=1 SV=1
2551200	4199100	3375150	54932000	45793000	50362500	8810500	8886300	8848400	38811000	56422000	47616500	6764300	13211000	9987650	784550	1262800	1023675	11334000	11911000	11622500	5281700	8005900	6643800	6445200	7616400	11622500	2570000	2116700	11622500				6	6	6	16.1	16.1	16.1	49.884	0	48.87	297710000	60	sp|Q80ZU7|BPIB3_MOUSE	sp|Q80ZU7|BPIB3_MOUSE	>sp|Q80ZU7|BPIB3_MOUSE BPI fold-containing family B member 3 OS=Mus musculus GN=Bpifb3 PE=2 SV=2
267140	166390	216765	404710	1435700	920205	531250	733880	632565	489840	191640	340740	369380	0	184690	100300	128480	114390	0	0	0	0	1063700	531850	113970	198120	0	0	201450	0				4	4	4	15.3	15.3	15.3	39.652	0	30.072	6395900	17	sp|Q8BG05|ROA3_MOUSE	sp|Q8BG05|ROA3_MOUSE	>sp|Q8BG05|ROA3_MOUSE Heterogeneous nuclear ribonucleoprotein A3 OS=Mus musculus GN=Hnrnpa3 PE=1 SV=1
0	0	0	4721100	9323900	7022500	13654000	24219000	18936500	15287000	23438000	19362500	12957000	13327000	13142000	0	0	0	0	3398000	1699000	13808000	17385000	15596500	10684000	9397000	1699000	25483000	20530000	1699000	+			1	1	1	7.8	7.8	7.8	25.356	1	-2	217610000	5	sp|Q8BG17|NOL12_MOUSE	sp|Q8BG17|NOL12_MOUSE	>sp|Q8BG17|NOL12_MOUSE Nucleolar protein 12 OS=Mus musculus GN=Nol12 PE=1 SV=1
0	0	0	5510900	9075900	7293400	1848200	2871300	2359750	7002000	6084700	6543350	520210	1605200	1062705	0	73780	36890	1709200	1986100	1847650	2800000	3077600	2938800	0	303990	1847650	0	0	1847650				14	14	14	22.5	22.5	22.5	106.91	0	90.114	44469000	34	sp|Q8BHN3|GANAB_MOUSE	sp|Q8BHN3|GANAB_MOUSE	>sp|Q8BHN3|GANAB_MOUSE Neutral alpha-glucosidase AB OS=Mus musculus GN=Ganab PE=1 SV=1
0	0	0	1913400	3354300	2633850	631860	916460	774160	400370	346490	373430	0	0	0	0	0	0	0	173130	86565	0	1046200	523100	139030	371860	86565	0	0	86565				3	3	3	10.1	10.1	10.1	35.789	0	17.899	9293000	10	sp|Q8BJR6|PRS27_MOUSE	sp|Q8BJR6|PRS27_MOUSE	>sp|Q8BJR6|PRS27_MOUSE Serine protease 27 OS=Mus musculus GN=Prss27 PE=2 SV=1
0	112430	56215	482550	1690500	1086525	592010	982010	787010	796360	1845700	1321030	282950	584070	433510	0	0	0	0	534090	267045	453250	405430	429340	0	252560	267045	0	0	267045				5	5	5	13.2	13.2	13.2	51.709	0	30.171	9013900	6	sp|Q8BM72|HSP13_MOUSE	sp|Q8BM72|HSP13_MOUSE	>sp|Q8BM72|HSP13_MOUSE Heat shock 70 kDa protein 13 OS=Mus musculus GN=Hspa13 PE=1 SV=1
0	0	0	0	0	0	0	0	0	0	0	0	0	0	0	0	0	0	2796100	2405100	2600600	0	2541600	1270800	0	710570	2600600	0	0	2600600	+			1	1	1	0.9	0.9	0.9	134.19	1	-2	8453400	0	sp|Q8BMJ2|SYLC_MOUSE	sp|Q8BMJ2|SYLC_MOUSE	>sp|Q8BMJ2|SYLC_MOUSE Leucine--tRNA ligase, cytoplasmic OS=Mus musculus GN=Lars PE=1 SV=2
0	169040	84520	651230	332420	491825	0	0	0	0	0	0	0	0	0	0	0	0	0	0	0	0	396000	198000	0	0	0	0	0	0				1	1	1	2.2	2.2	2.2	82.669	0	14.324	1548700	2	sp|Q8BMS1|ECHA_MOUSE	sp|Q8BMS1|ECHA_MOUSE	>sp|Q8BMS1|ECHA_MOUSE Trifunctional enzyme subunit alpha, mitochondrial OS=Mus musculus GN=Hadha PE=1 SV=1
7400600	6936400	7168500	69634000	72208000	70921000	33514000	36885000	35199500	49459000	47509000	48484000	15329000	16329000	15829000	4786100	5231700	5008900	25234000	27376000	26305000	47993000	43825000	45909000	8399400	10102000	26305000	2045100	3234700	26305000				17	17	17	26.9	26.9	26.9	82.784	0	180.03	533430000	165	sp|Q8BND5|QSOX1_MOUSE	sp|Q8BND5|QSOX1_MOUSE	>sp|Q8BND5|QSOX1_MOUSE Sulfhydryl oxidase 1 OS=Mus musculus GN=Qsox1 PE=1 SV=1
8896500	0	4448250	124860000	0	62430000	793520000	289020000	541270000	321380000	112820000	217100000	0	176330000	88165000	0	0	0	0	0	0	0	0	0	0	0	0	0	0	0				1	1	1	3.3	3.3	3.3	83.935	0.0079872	6.7916	1826800000	8	sp|Q8BPU7|ELMO1_MOUSE	sp|Q8BPU7|ELMO1_MOUSE	>sp|Q8BPU7|ELMO1_MOUSE Engulfment and cell motility protein 1 OS=Mus musculus GN=Elmo1 PE=1 SV=2
0	92849	46424.5	0	525640	262820	0	0	0	0	0	0	0	276950	138475	0	0	0	0	0	0	348000	460440	404220	142300	125390	0	0	0	0				2	2	2	4.7	4.7	4.7	59.584	0	12.209	1971600	4	sp|Q8BT60|CPNE3_MOUSE;sp|P59108|CPNE2_MOUSE;sp|Q1RLL3|CPNE9_MOUSE;sp|Q9Z140|CPNE6_MOUSE;sp|Q8BLR2|CPNE4_MOUSE;sp|Q0VE82|CPNE7_MOUSE;sp|Q9DC53|CPNE8_MOUSE;sp|Q8JZW4|CPNE5_MOUSE	sp|Q8BT60|CPNE3_MOUSE;sp|P59108|CPNE2_MOUSE;sp|Q1RLL3|CPNE9_MOUSE;sp|Q9Z140|CPNE6_MOUSE;sp|Q8BLR2|CPNE4_MOUSE;sp|Q0VE82|CPNE7_MOUSE;sp|Q9DC53|CPNE8_MOUSE;sp|Q8JZW4|CPNE5_MOUSE	>sp|Q8BT60|CPNE3_MOUSE Copine-3 OS=Mus musculus GN=Cpne3 PE=1 SV=2;>sp|P59108|CPNE2_MOUSE Copine-2 OS=Mus musculus GN=Cpne2 PE=1 SV=1;>sp|Q1RLL3|CPNE9_MOUSE Copine-9 OS=Mus musculus GN=Cpne9 PE=1 SV=1;>sp|Q9Z140|CPNE6_MOUSE Copine-6 OS=Mus musculus GN=Cpne
0	0	0	204090	206280	205185	540250	943050	741650	0	216780	108390	0	54329	27164.5	0	0	0	0	0	0	13919000	13626000	13772500	0	515900	0	41304	35201	0				20	20	20	13.3	13.3	13.3	281.22	0	128.54	30302000	25	sp|Q8BTM8|FLNA_MOUSE;sp|Q80X90|FLNB_MOUSE;sp|Q8VHX6|FLNC_MOUSE	sp|Q8BTM8|FLNA_MOUSE	>sp|Q8BTM8|FLNA_MOUSE Filamin-A OS=Mus musculus GN=Flna PE=1 SV=5
0	0	0	216510	0	108255	0	0	0	618750	622830	620790	0	0	0	0	0	0	153180	0	76590	0	0	0	0	0	76590	0	0	76590				1	1	1	4.5	4.5	4.5	47.563	0.0066445	7.2062	1611300	3	sp|Q8BTY1|KAT1_MOUSE	sp|Q8BTY1|KAT1_MOUSE	>sp|Q8BTY1|KAT1_MOUSE Kynurenine--oxoglutarate transaminase 1 OS=Mus musculus GN=Kyat1 PE=1 SV=1
656620	215360	435990	3107500	5405200	4256350	2071800	4852600	3462200	9337700	11011000	10174350	320410	2268600	1294505	250720	332230	291475	1679900	4438100	3059000	947940	1331200	1139570	614550	847220	3059000	0	0	3059000				3	3	3	12.9	12.9	12.9	48.78	0	22.791	49688000	9	sp|Q8BU51|BPIB6_MOUSE	sp|Q8BU51|BPIB6_MOUSE	>sp|Q8BU51|BPIB6_MOUSE BPI fold-containing family B member 6 OS=Mus musculus GN=Bpifb6 PE=2 SV=3
0	0	0	5605600	3683400	4644500	751510	832920	792215	2903300	2913400	2908350	0	0	0	31953	0	15976.5	451890	430530	441210	0	264420	132210	0	383150	441210	995080	1297400	441210				1	1	1	0.3	0.3	0.3	343.32	0.0080386	6.8446	20545000	10	sp|Q8BV79|TRNK1_MOUSE	sp|Q8BV79|TRNK1_MOUSE	>sp|Q8BV79|TRNK1_MOUSE TPR and ankyrin repeat-containing protein 1 OS=Mus musculus GN=Trank1 PE=2 SV=3
550570	949850	750210	3195100	5846800	4520950	1402100	2976700	2189400	2817300	2694900	2756100	238790	72724	155757	0	0	0	85854	201000	143427	2690900	1518600	2104750	335960	473500	143427	0	0	143427				6	6	6	26.2	26.2	26.2	41.829	0	37.86	26051000	14	sp|Q8BWT1|THIM_MOUSE	sp|Q8BWT1|THIM_MOUSE	>sp|Q8BWT1|THIM_MOUSE 3-ketoacyl-CoA thiolase, mitochondrial OS=Mus musculus GN=Acaa2 PE=1 SV=3
0	0	0	0	0	0	0	0	0	0	0	0	203680	190980	197330	131360	0	65680	0	0	0	151680	0	75840	0	0	0	0	0	0	+			1	1	1	1	1	1	126.82	1	-2	677690	0	sp|Q8CDI6|CD158_MOUSE	sp|Q8CDI6|CD158_MOUSE	>sp|Q8CDI6|CD158_MOUSE Coiled-coil domain-containing protein 158 OS=Mus musculus GN=Ccdc158 PE=2 SV=1
508050	599100	553575	3520200	2753900	3137050	342840	690990	516915	1214300	1347700	1281000	0	0	0	0	0	0	0	0	0	1322700	1358600	1340650	521090	433420	0	0	0	0				4	4	4	11.3	11.3	11.3	50.534	0	26.169	14613000	8	sp|Q8CEZ4|CB054_MOUSE	sp|Q8CEZ4|CB054_MOUSE	>sp|Q8CEZ4|CB054_MOUSE Uncharacterized protein C2orf54 homolog OS=Mus musculus PE=1 SV=2
0	0	0	0	0	0	0	0	0	0	0	0	0	0	0	0	0	0	533830	1065800	799815	0	0	0	0	0	799815	0	0	799815				2	2	2	7.3	7.3	7.3	44.308	0	11.533	1599600	2	sp|Q8CGK7|GNAL_MOUSE	sp|Q8CGK7|GNAL_MOUSE	>sp|Q8CGK7|GNAL_MOUSE Guanine nucleotide-binding protein G(olf) subunit alpha OS=Mus musculus GN=Gnal PE=1 SV=1
384210	231520	307865	257710	229280	243495	1854500	1770000	1812250	484230	584880	534555	430920	370730	400825	405250	419330	412290	0	0	0	3071400	4738800	3905100	135740	298540	0	0	0	0				4	4	4	24.4	24.4	24.4	27.016	0	26.433	15667000	12	sp|Q8CGR5|KLK14_MOUSE	sp|Q8CGR5|KLK14_MOUSE	>sp|Q8CGR5|KLK14_MOUSE Kallikrein-14 OS=Mus musculus GN=Klk14 PE=2 SV=1
2524800	124070	1324435	0	0	0	0	0	0	0	0	0	0	0	0	444140	1043100	743620	342970	793070	568020	0	167260	83630	535830	741960	568020	1411200	2632800	568020	+			1	1	1	4.1	4.1	4.1	35.755	1	-2	10761000	8	sp|Q8CGR7|UPP2_MOUSE	sp|Q8CGR7|UPP2_MOUSE	>sp|Q8CGR7|UPP2_MOUSE Uridine phosphorylase 2 OS=Mus musculus GN=Upp2 PE=2 SV=1
0	0	0	0	0	0	0	0	0	0	0	0	0	0	0	0	0	0	0	0	0	0	0	0	0	0	0	0	0	0	+			1	1	1	1	1	1	166.41	1	-2	0	16	sp|Q8CHG7|RPGF2_MOUSE	sp|Q8CHG7|RPGF2_MOUSE	>sp|Q8CHG7|RPGF2_MOUSE Rap guanine nucleotide exchange factor 2 OS=Mus musculus GN=Rapgef2 PE=1 SV=2
0	0	0	0	0	0	0	0	0	0	0	0	0	0	0	0	0	0	0	0	0	0	0	0	0	0	0	0	0	0				1	1	1	3.8	3.8	3.8	57.93	0.0069686	8.9494	0	1	sp|Q8CIN4|PAK2_MOUSE	sp|Q8CIN4|PAK2_MOUSE	>sp|Q8CIN4|PAK2_MOUSE Serine/threonine-protein kinase PAK 2 OS=Mus musculus GN=Pak2 PE=1 SV=1
1720500	2983000	2351750	7598200	9026400	8312300	2954700	1770100	2362400	8363000	11128000	9745500	6072900	7633100	6853000	305950	1106600	706275	3049500	1081100	2065300	7219900	4510300	5865100	398540	302550	2065300	0	0	2065300				9	9	9	4	4	4	360.76	0	95.049	77224000	62	sp|Q8JZM8|MUC4_MOUSE	sp|Q8JZM8|MUC4_MOUSE	>sp|Q8JZM8|MUC4_MOUSE Mucin-4 OS=Mus musculus GN=Muc4 PE=2 SV=1
0	0	0	867640	2998100	1932870	771180	209240	490210	1405600	156960	781280	0	0	0	0	0	0	0	0	0	0	465700	232850	0	0	0	0	0	0				2	2	2	5.9	5.9	5.9	37.176	0	12.121	6874500	5	sp|Q8K023|AKC1H_MOUSE;sp|Q91WR5|AK1CL_MOUSE;sp|P70694|DHB5_MOUSE	sp|Q8K023|AKC1H_MOUSE;sp|Q91WR5|AK1CL_MOUSE;sp|P70694|DHB5_MOUSE	>sp|Q8K023|AKC1H_MOUSE Aldo-keto reductase family 1 member C18 OS=Mus musculus GN=Akr1c18 PE=1 SV=2;>sp|Q91WR5|AK1CL_MOUSE Aldo-keto reductase family 1 member C21 OS=Mus musculus GN=Akr1c21 PE=1 SV=2;>sp|P70694|DHB5_MOUSE Estradiol 17 beta-dehydrogenase 5
0	0	0	0	0	0	0	0	0	861220	685490	773355	0	0	0	0	0	0	783330	1115300	949315	2906400	640670	1773535	0	366320	949315	0	0	949315				2	2	2	6.9	6.9	6.9	54.752	0	13.56	7358700	7	sp|Q8K0E8|FIBB_MOUSE	sp|Q8K0E8|FIBB_MOUSE	>sp|Q8K0E8|FIBB_MOUSE Fibrinogen beta chain OS=Mus musculus GN=Fgb PE=1 SV=1
0	272360	136180	395830	429720	412775	400330	460030	430180	778970	1222200	1000585	280060	0	140030	0	0	0	297760	481360	389560	1598300	1551500	1574900	198930	259070	389560	0	0	389560				2	2	2	9.3	9.3	9.3	35.015	0	12.597	8626400	4	sp|Q8K183|PDXK_MOUSE	sp|Q8K183|PDXK_MOUSE	>sp|Q8K183|PDXK_MOUSE Pyridoxal kinase OS=Mus musculus GN=Pdxk PE=1 SV=1
17951000	21847000	19899000	96176000	150320000	123248000	188150000	207430000	197790000	206800000	256270000	231535000	79737000	110500000	95118500	29774000	46962000	38368000	78178000	97099000	87638500	319390000	335290000	327340000	89590000	112470000	87638500	371640000	259870000	87638500				9	9	9	49.4	49.4	49.4	19.996	0	252.65	3075400000	166	sp|Q8K1H9|OBP2A_MOUSE	sp|Q8K1H9|OBP2A_MOUSE	>sp|Q8K1H9|OBP2A_MOUSE Odorant-binding protein 2a OS=Mus musculus GN=Obp2a PE=2 SV=1
0	0	0	3753300	9800500	6776900	644750	1738700	1191725	5924100	9365400	7644750	103390	534360	318875	111260	0	55630	5150600	5584000	5367300	3175800	3658900	3417350	283670	1532400	5367300	0	0	5367300				9	9	9	22.6	22.6	22.6	76.107	0	79.539	51361000	31	sp|Q8K2C7|OS9_MOUSE	sp|Q8K2C7|OS9_MOUSE	>sp|Q8K2C7|OS9_MOUSE Protein OS-9 OS=Mus musculus GN=Os9 PE=1 SV=2
0	0	0	0	0	0	0	0	0	909710	2156300	1533005	0	0	0	0	0	0	0	0	0	276290	0	138145	0	0	0	0	0	0				1	1	1	10.1	10.1	10.1	30.953	0.0080645	6.8739	3342300	1	sp|Q8K354|CBR3_MOUSE	sp|Q8K354|CBR3_MOUSE	>sp|Q8K354|CBR3_MOUSE Carbonyl reductase [NADPH] 3 OS=Mus musculus GN=Cbr3 PE=1 SV=1
3809900	1729900	2769900	0	0	0	0	0	0	0	0	0	3105500	3539100	3322300	387850	531780	459815	2650100	2762600	2706350	0	49939000	24969500	0	7810300	2706350	641780	844230	2706350				2	2	2	1.8	1.8	1.8	90.662	0.0070922	10.899	77751000	1	sp|Q8K424|TRPV3_MOUSE	sp|Q8K424|TRPV3_MOUSE	>sp|Q8K424|TRPV3_MOUSE Transient receptor potential cation channel subfamily V member 3 OS=Mus musculus GN=Trpv3 PE=1 SV=2
0	241990	120995	2377100	1531600	1954350	524830	963900	744365	0	0	0	122120	0	61060	0	138920	69460	0	0	0	1009800	633870	821835	1378100	1504300	0	2886900	2102900	0				6	6	6	12.6	12.6	12.6	67.784	0	38.697	15416000	14	sp|Q8K4L4|POF1B_MOUSE	sp|Q8K4L4|POF1B_MOUSE	>sp|Q8K4L4|POF1B_MOUSE Protein POF1B OS=Mus musculus GN=Pof1b PE=2 SV=3
564570	400620	482595	4852700	6223500	5538100	1851800	3220400	2536100	1772900	2141900	1957400	284660	1977100	1130880	0	198300	99150	244060	805090	524575	1251400	4864400	3057900	2031300	2149600	524575	7031400	8233400	524575				10	10	8	14.8	14.8	13.9	723.3	0	64.347	50099000	23	sp|Q8R0W0|EPIPL_MOUSE	sp|Q8R0W0|EPIPL_MOUSE	>sp|Q8R0W0|EPIPL_MOUSE Epiplakin OS=Mus musculus GN=Eppk1 PE=1 SV=2
107720	159200	133460	359590	568040	463815	191090	320720	255905	520830	0	260415	0	0	0	0	0	0	0	0	0	347560	653830	500695	67605	0	0	0	0	0				2	2	2	3.6	3.6	3.6	84.818	0.0036496	11.123	3296200	2	sp|Q8R1F1|NIBL1_MOUSE	sp|Q8R1F1|NIBL1_MOUSE	>sp|Q8R1F1|NIBL1_MOUSE Niban-like protein 1 OS=Mus musculus GN=Fam129b PE=1 SV=2
0	50435	25217.5	0	271540	135770	996570	1400800	1198685	1734900	2885600	2310250	668160	1161700	914930	0	205320	102660	0	392740	196370	5422700	4298500	4860600	404730	880960	196370	0	0	196370				6	6	6	10.9	10.9	10.9	87.09	0	50.462	20775000	16	sp|Q8R2S8|CD177_MOUSE	sp|Q8R2S8|CD177_MOUSE	>sp|Q8R2S8|CD177_MOUSE CD177 antigen OS=Mus musculus GN=Cd177 PE=2 SV=1
0	0	0	0	0	0	0	0	0	0	0	0	0	0	0	0	0	0	0	0	0	0	0	0	0	0	0	423810	470360	0				2	2	2	2.4	2.4	2.4	115.97	0.0036563	11.146	894160	2	sp|Q8R5F7|IFIH1_MOUSE	sp|Q8R5F7|IFIH1_MOUSE	>sp|Q8R5F7|IFIH1_MOUSE Interferon-induced helicase C domain-containing protein 1 OS=Mus musculus GN=Ifih1 PE=1 SV=1
0	59049	29524.5	119820	191950	155885	0	0	0	260510	0	130255	0	0	0	0	0	0	0	0	0	0	0	0	0	0	0	0	0	0				2	2	2	3.2	3.2	3.2	80.027	0	11.835	631330	4	sp|Q8R5F8|ES8L1_MOUSE	sp|Q8R5F8|ES8L1_MOUSE	>sp|Q8R5F8|ES8L1_MOUSE Epidermal growth factor receptor kinase substrate 8-like protein 1 OS=Mus musculus GN=Eps8l1 PE=1 SV=1
0	0	0	5013000	10589000	7801000	0	0	0	1603700	1258200	1430950	0	724770	362385	0	546230	273115	1836600	1893600	1865100	4752900	5085100	4919000	784680	1247400	1865100	412410	669490	1865100				8	8	8	29.8	29.8	29.8	49.391	0	58.512	36417000	22	sp|Q8VCM7|FIBG_MOUSE	sp|Q8VCM7|FIBG_MOUSE	>sp|Q8VCM7|FIBG_MOUSE Fibrinogen gamma chain OS=Mus musculus GN=Fgg PE=1 SV=1
0	0	0	0	215390	107695	0	68603	34301.5	557280	591520	574400	0	0	0	0	0	0	0	0	0	76317	0	38158.5	0	0	0	140040	0	0				3	3	3	6.6	6.6	6.6	72.415	0	16.648	1649200	4	sp|Q8VCT3|AMPB_MOUSE	sp|Q8VCT3|AMPB_MOUSE	>sp|Q8VCT3|AMPB_MOUSE Aminopeptidase B OS=Mus musculus GN=Rnpep PE=1 SV=2
279560	188010	233785	753320	1158200	955760	607830	1366300	987065	519460	3110200	1814830	104810	151090	127950	0	0	0	421560	243160	332360	203030	1626200	914615	0	179990	332360	0	0	332360				5	2	2	11.2	5.8	5.8	61.787	0	15.08	10913000	9	sp|Q8VCT4|CES1D_MOUSE;sp|Q8VCC2|EST1_MOUSE;sp|Q91WU0|CES1F_MOUSE;sp|Q64176|EST1E_MOUSE	sp|Q8VCT4|CES1D_MOUSE	>sp|Q8VCT4|CES1D_MOUSE Carboxylesterase 1D OS=Mus musculus GN=Ces1d PE=1 SV=1
2398000	957520	1677760	11962000	0	5981000	2229900	273120	1251510	0	6432500	3216250	0	2309200	1154600	0	0	0	0	0	0	3741600	4695400	4218500	0	3496400	0	0	0	0	+			2	1	1	4	2	2	48.921	1	-2	38496000	6	sp|Q8VCW2|K1C25_MOUSE;sp|Q9Z320|K1C27_MOUSE;sp|A6BLY7|K1C28_MOUSE	sp|Q8VCW2|K1C25_MOUSE;sp|Q9Z320|K1C27_MOUSE;sp|A6BLY7|K1C28_MOUSE	>sp|Q8VCW2|K1C25_MOUSE Keratin, type I cytoskeletal 25 OS=Mus musculus GN=Krt25 PE=1 SV=1;>sp|Q9Z320|K1C27_MOUSE Keratin, type I cytoskeletal 27 OS=Mus musculus GN=Krt27 PE=1 SV=1;>sp|A6BLY7|K1C28_MOUSE Keratin, type I cytoskeletal 28 OS=Mus musculus GN=Kr
0	0	0	0	353040	176520	0	0	0	124460	48856	86658	0	0	0	0	0	0	0	0	0	1115600	1341300	1228450	0	0	0	0	0	0				2	2	2	7.3	7.3	7.3	67.95	0	11.875	2983300	3	sp|Q8VCW8|ACSF2_MOUSE	sp|Q8VCW8|ACSF2_MOUSE	>sp|Q8VCW8|ACSF2_MOUSE Acyl-CoA synthetase family member 2, mitochondrial OS=Mus musculus GN=Acsf2 PE=1 SV=1
1850300	4003600	2926950	7838300	13554000	10696150	7308900	11738000	9523450	18204000	18466000	18335000	3039000	4650400	3844700	350510	155760	253135	3634100	7429700	5531900	75051000	66264000	70657500	4897500	6783900	5531900	4153600	2497700	5531900				49	49	46	32.9	32.9	30.8	226.37	0	323.31	261870000	154	sp|Q8VDD5|MYH9_MOUSE;sp|O08638|MYH11_MOUSE;sp|Q61879|MYH10_MOUSE	sp|Q8VDD5|MYH9_MOUSE	>sp|Q8VDD5|MYH9_MOUSE Myosin-9 OS=Mus musculus GN=Myh9 PE=1 SV=4
654000	143780	398890	794430	690230	742330	0	405550	202775	1244100	2180000	1712050	0	0	0	0	0	0	0	0	0	799800	1249300	1024550	0	473700	0	0	0	0				3	3	3	4.9	4.9	4.9	112.98	0	19.782	8635000	8	sp|Q8VDN2|AT1A1_MOUSE;sp|Q6PIC6|AT1A3_MOUSE;sp|Q6PIE5|AT1A2_MOUSE	sp|Q8VDN2|AT1A1_MOUSE;sp|Q6PIC6|AT1A3_MOUSE;sp|Q6PIE5|AT1A2_MOUSE	>sp|Q8VDN2|AT1A1_MOUSE Sodium/potassium-transporting ATPase subunit alpha-1 OS=Mus musculus GN=Atp1a1 PE=1 SV=1;>sp|Q6PIC6|AT1A3_MOUSE Sodium/potassium-transporting ATPase subunit alpha-3 OS=Mus musculus GN=Atp1a3 PE=1 SV=1;>sp|Q6PIE5|AT1A2_MOUSE Sodium/po
381040	316690	348865	94987	302700	198844	0	347450	173725	0	466340	233170	0	313240	156620	54940	0	27470	0	0	0	495340	576300	535820	0	368530	0	0	0	0				2	2	2	3.4	3.4	3.4	87.917	0	12.12	3717600	6	sp|Q8VEK3|HNRPU_MOUSE	sp|Q8VEK3|HNRPU_MOUSE	>sp|Q8VEK3|HNRPU_MOUSE Heterogeneous nuclear ribonucleoprotein U OS=Mus musculus GN=Hnrnpu PE=1 SV=1
4142300	3958300	4050300	22273000	24464000	23368500	11079000	10185000	10632000	28631000	30355000	29493000	1952000	3723400	2837700	3946000	2065700	3005850	1644300	5658500	3651400	8170100	27587000	17878550	7919000	8416900	3651400	1323900	1161300	3651400				2	2	2	7.6	7.6	7.6	25.006	0	42.78	208660000	33	sp|Q8VEN2|PLET1_MOUSE	sp|Q8VEN2|PLET1_MOUSE	>sp|Q8VEN2|PLET1_MOUSE Placenta-expressed transcript 1 protein OS=Mus musculus GN=Plet1 PE=1 SV=1
4389800	6444800	5417300	6553200	27225000	16889100	2741200	1464200	2102700	342260	6150200	3246230	9094100	9707800	9400950	3075300	4135600	3605450	4818000	5864800	5341400	23780000	23580000	23680000	11143000	11353000	5341400	15606000	41479000	5341400				8	8	8	21	21	21	247.58	0	323.31	218950000	60	sp|Q8VHD8|HORN_MOUSE	sp|Q8VHD8|HORN_MOUSE	>sp|Q8VHD8|HORN_MOUSE Hornerin OS=Mus musculus GN=Hrnr PE=1 SV=1
0	0	0	0	0	0	0	0	0	0	0	0	0	0	0	0	0	0	0	0	0	0	0	0	0	0	0	0	0	0				1	1	1	6.5	6.5	6.5	23.897	0.0065789	7.0635	0	2	sp|Q91V41|RAB14_MOUSE	sp|Q91V41|RAB14_MOUSE	>sp|Q91V41|RAB14_MOUSE Ras-related protein Rab-14 OS=Mus musculus GN=Rab14 PE=1 SV=3
0	0	0	0	0	0	0	0	0	0	0	0	0	0	0	0	0	0	0	0	0	0	0	0	0	0	0	0	0	0				1	1	1	1.5	1.5	1.5	119.73	0.0068493	8.2353	0	1	sp|Q91V92|ACLY_MOUSE	sp|Q91V92|ACLY_MOUSE	>sp|Q91V92|ACLY_MOUSE ATP-citrate synthase OS=Mus musculus GN=Acly PE=1 SV=1
138750	356500	247625	1012500	3317300	2164900	935500	1299600	1117550	848490	0	424245	0	0	0	0	0	0	0	372800	186400	1037600	794620	916110	0	0	186400	0	0	186400				1	1	1	3.3	3.3	3.3	64.76	0.0081169	6.9389	10114000	6	sp|Q91VA0|ACSM1_MOUSE	sp|Q91VA0|ACSM1_MOUSE	>sp|Q91VA0|ACSM1_MOUSE Acyl-coenzyme A synthetase ACSM1, mitochondrial OS=Mus musculus GN=Acsm1 PE=1 SV=1
582650	750730	666690	5217100	4445500	4831300	843740	2460100	1651920	6231800	8995900	7613850	240790	104150	172470	0	0	0	354340	2551600	1452970	1778400	3474400	2626400	680530	1615800	1452970	0	0	1452970				8	8	8	25	25	25	49.816	0	72.919	40327000	25	sp|Q91VI7|RINI_MOUSE	sp|Q91VI7|RINI_MOUSE	>sp|Q91VI7|RINI_MOUSE Ribonuclease inhibitor OS=Mus musculus GN=Rnh1 PE=1 SV=1
78821	0	39410.5	0	1091900	545950	0	504240	252120	654960	1083400	869180	0	0	0	0	0	0	392320	0	196160	318400	0	159200	0	0	196160	0	0	196160				1	1	1	3.3	3.3	3.3	35.695	0.009434	6.6788	4124100	3	sp|Q91W20|LRC26_MOUSE	sp|Q91W20|LRC26_MOUSE	>sp|Q91W20|LRC26_MOUSE Leucine-rich repeat-containing protein 26 OS=Mus musculus GN=Lrrc26 PE=2 SV=1
1446600	1895300	1670950	770660	1178900	974780	270000	480590	375295	550380	1058200	804290	2157600	5342800	3750200	497590	897270	697430	1276800	1048500	1162650	13616000	14900000	14258000	2290600	3324200	1162650	0	0	1162650				9	7	6	22.2	18.7	15.8	46.717	0	54.806	53002000	21	sp|Q91WP6|SPA3N_MOUSE;sp|Q5I2A0|SPA3G_MOUSE;sp|P29621|SPA3C_MOUSE;sp|Q6P4P1|SPA3A_MOUSE;sp|Q80X76|SPA3F_MOUSE	sp|Q91WP6|SPA3N_MOUSE	>sp|Q91WP6|SPA3N_MOUSE Serine protease inhibitor A3N OS=Mus musculus GN=Serpina3n PE=1 SV=1
232860000	220310000	226585000	140500000	282220000	211360000	419770000	390350000	405060000	456400000	549260000	502830000	204800000	173230000	189015000	56451000	63483000	59967000	220990000	231280000	226135000	265900000	248370000	257135000	180550000	159790000	226135000	69052000	56929000	226135000				9	9	9	52.9	52.9	52.9	24.903	0	271.47	4622500000	141	sp|Q91WR8|GPX6_MOUSE	sp|Q91WR8|GPX6_MOUSE	>sp|Q91WR8|GPX6_MOUSE Glutathione peroxidase 6 OS=Mus musculus GN=Gpx6 PE=2 SV=2
77929	0	38964.5	0	328260	164130	0	0	0	18299000	22430000	20364500	326470	0	163235	0	0	0	4608000	6169600	5388800	5052100	6663000	5857550	1268300	1478300	5388800	0	0	5388800				11	11	11	29.1	29.1	29.1	51.317	0	70.041	66701000	28	sp|Q91X72|HEMO_MOUSE	sp|Q91X72|HEMO_MOUSE	>sp|Q91X72|HEMO_MOUSE Hemopexin OS=Mus musculus GN=Hpx PE=1 SV=2
0	57110	28555	3179700	2725600	2952650	1000100	1173400	1086750	2204700	2356600	2280650	203130	115180	159155	85819	0	42909.5	184000	806290	495145	360940	658630	509785	112800	115260	495145	0	0	495145				3	3	3	10.9	10.9	10.9	44.326	0	19.713	15339000	7	sp|Q91XA2|GOLM1_MOUSE	sp|Q91XA2|GOLM1_MOUSE	>sp|Q91XA2|GOLM1_MOUSE Golgi membrane protein 1 OS=Mus musculus GN=Golm1 PE=1 SV=2
0	0	0	346240	1001400	673820	376860	556650	466755	0	0	0	2092500	2833100	2462800	0	54281	27140.5	2751400	4009400	3380400	2693500	2165500	2429500	0	0	3380400	0	0	3380400				6	6	6	18	18	18	52.003	0	41.753	18881000	15	sp|Q91XA9|CHIA_MOUSE	sp|Q91XA9|CHIA_MOUSE	>sp|Q91XA9|CHIA_MOUSE Acidic mammalian chitinase OS=Mus musculus GN=Chia PE=1 SV=2
327100	1549600	938350	11737000	12638000	12187500	1824400	834910	1329655	18736000	17815000	18275500	2976500	2196200	2586350	102390	415950	259170	4540300	6135200	5337750	1811100	4296900	3054000	0	712980	5337750	0	0	5337750				12	12	12	33.7	33.7	33.7	57.463	0	123.83	88650000	49	sp|Q91YW3|DNJC3_MOUSE	sp|Q91YW3|DNJC3_MOUSE	>sp|Q91YW3|DNJC3_MOUSE DnaJ homolog subfamily C member 3 OS=Mus musculus GN=Dnajc3 PE=1 SV=1
0	0	0	0	0	0	0	2738200	1369100	0	8120200	4060100	0	1434800	717400	2346100	2506800	2426450	8639500	6283200	7461350	3533700	4816800	4175250	1385200	1603000	7461350	0	836970	7461350				2	2	2	2.3	2.3	2.3	121.43	0.0035971	11.073	44245000	1	sp|Q91Z69|SRGP1_MOUSE	sp|Q91Z69|SRGP1_MOUSE	>sp|Q91Z69|SRGP1_MOUSE SLIT-ROBO Rho GTPase-activating protein 1 OS=Mus musculus GN=Srgap1 PE=1 SV=2
2762300	5235000	3998650	1674500	3946200	2810350	2834300	4520200	3677250	1898300	1984100	1941200	10775000	12574000	11674500	7189600	8805400	7997500	3908900	4678000	4293450	19399000	19674000	19536500	0	161980	4293450	444490	531150	4293450				15	15	11	49	49	32.3	44.974	0	111.22	113000000	67	sp|Q91Z98|CHIL4_MOUSE	sp|Q91Z98|CHIL4_MOUSE	>sp|Q91Z98|CHIL4_MOUSE Chitinase-like protein 4 OS=Mus musculus GN=Chil4 PE=1 SV=2
0	0	0	1155900	1695100	1425500	0	0	0	0	0	0	0	0	0	119270	212520	165895	232010	319100	275555	0	0	0	1485900	2126200	275555	0	0	275555				2	2	2	30.8	30.8	30.8	10.591	0	12.6	7346000	6	sp|Q920D7|SG3A1_MOUSE	sp|Q920D7|SG3A1_MOUSE	>sp|Q920D7|SG3A1_MOUSE Secretoglobin family 3A member 1 OS=Mus musculus GN=Scgb3a1 PE=3 SV=1
1256300	1044900	1150600	4295800	5061500	4678650	2846700	3322700	3084700	59971000	55036000	57503500	2225300	1881600	2053450	73474	396340	234907	24008000	26135000	25071500	27890000	37371000	32630500	11464000	11417000	25071500	892380	568610	25071500				27	27	25	43	43	40.6	76.723	0	233.35	277160000	102	sp|Q921I1|TRFE_MOUSE;CON__Q2HJF0	sp|Q921I1|TRFE_MOUSE	>sp|Q921I1|TRFE_MOUSE Serotransferrin OS=Mus musculus GN=Tf PE=1 SV=1
887380	566520	726950	0	0	0	0	0	0	0	0	0	0	0	0	0	0	0	0	0	0	638190	730500	684345	0	0	0	0	0	0				2	2	2	8.3	8.3	8.3	36.776	0	12.668	2822600	2	sp|Q921M7|FA49B_MOUSE	sp|Q921M7|FA49B_MOUSE	>sp|Q921M7|FA49B_MOUSE Protein FAM49B OS=Mus musculus GN=Fam49b PE=1 SV=1
0	0	0	0	0	0	231950	0	115975	0	0	0	0	141490	70745	0	0	0	593710	734170	663940	295490	1159200	727345	0	47297	663940	0	0	663940				2	2	2	6.9	6.9	6.9	44.905	0	11.865	3203300	2	sp|Q922Q9|CHID1_MOUSE	sp|Q922Q9|CHID1_MOUSE	>sp|Q922Q9|CHID1_MOUSE Chitinase domain-containing protein 1 OS=Mus musculus GN=Chid1 PE=1 SV=1
0	0	0	291980	429170	360575	0	324330	162165	0	269190	134595	0	0	0	0	0	0	0	0	0	241190	268310	254750	0	0	0	0	0	0				2	2	2	6.4	6.4	6.4	48.1	0	20.091	1824200	5	sp|Q922R8|PDIA6_MOUSE	sp|Q922R8|PDIA6_MOUSE	>sp|Q922R8|PDIA6_MOUSE Protein disulfide-isomerase A6 OS=Mus musculus GN=Pdia6 PE=1 SV=3
0	0	0	983810	628570	806190	0	222900	111450	893980	893460	893720	0	0	0	0	0	0	0	320180	160090	0	0	0	0	0	160090	0	0	160090				1	1	1	8.3	8.3	8.3	22.197	0.0078989	6.7129	3942900	1	sp|Q923D2|BLVRB_MOUSE	sp|Q923D2|BLVRB_MOUSE	>sp|Q923D2|BLVRB_MOUSE Flavin reductase (NADPH) OS=Mus musculus GN=Blvrb PE=1 SV=3
0	0	0	972920	2255200	1614060	1017800	138560	578180	3193900	1610700	2402300	88092	79474	83783	0	0	0	260940	326310	293625	2961500	2619800	2790650	51727	0	293625	0	160130	293625				3	3	3	10.4	10.4	10.4	37.387	0	26.033	15737000	9	sp|Q93092|TALDO_MOUSE	sp|Q93092|TALDO_MOUSE	>sp|Q93092|TALDO_MOUSE Transaldolase OS=Mus musculus GN=Taldo1 PE=1 SV=2
270700	140240	205470	608450	694810	651630	165920	563760	364840	622540	879440	750990	113570	293860	203715	86578	183990	135284	0	237320	118660	983090	968020	975555	117720	147720	118660	279780	231750	118660				2	2	2	7.7	7.7	7.7	30.831	0	12.515	7589300	7	sp|Q99020|ROAA_MOUSE	sp|Q99020|ROAA_MOUSE	>sp|Q99020|ROAA_MOUSE Heterogeneous nuclear ribonucleoprotein A/B OS=Mus musculus GN=Hnrnpab PE=1 SV=1
249270	409740	329505	615290	2428700	1521995	2213700	1967100	2090400	1880400	2103200	1991800	100820	1091500	596160	0	195330	97665	267650	494920	381285	4205700	5779700	4992700	604070	660930	381285	286320	608050	381285				4	4	4	18.2	18.2	18.2	47.357	0	39.017	26162000	15	sp|Q99JY9|ARP3_MOUSE;sp|Q641P0|ARP3B_MOUSE	sp|Q99JY9|ARP3_MOUSE	>sp|Q99JY9|ARP3_MOUSE Actin-related protein 3 OS=Mus musculus GN=Actr3 PE=1 SV=3
0	0	0	631030	0	315515	1504300	1273500	1388900	0	588590	294295	403830	235580	319705	0	0	0	0	453510	226755	2110600	2250500	2180550	77578	832600	226755	0	0	226755				2	2	2	6.2	6.2	6.2	82.228	0	23.745	10362000	3	sp|Q99K30|ES8L2_MOUSE	sp|Q99K30|ES8L2_MOUSE	>sp|Q99K30|ES8L2_MOUSE Epidermal growth factor receptor kinase substrate 8-like protein 2 OS=Mus musculus GN=Eps8l2 PE=1 SV=1
289600	104440	197020	1957300	1872800	1915050	682000	1965700	1323850	2644900	3752700	3198800	0	240280	120140	0	0	0	233350	610540	421945	687240	1462300	1074770	96176	661620	421945	0	0	421945				10	5	5	20	12.4	12.4	70.741	0	38.295	17261000	17	sp|Q99K51|PLST_MOUSE;sp|Q3V0K9|PLSI_MOUSE	sp|Q99K51|PLST_MOUSE	>sp|Q99K51|PLST_MOUSE Plastin-3 OS=Mus musculus GN=Pls3 PE=1 SV=3
0	0	0	0	475730	237865	0	0	0	368060	485920	426990	0	0	0	0	0	0	0	198480	99240	388340	531380	459860	0	0	99240	0	0	99240				1	1	1	2.4	2.4	2.4	82.897	0.0080515	6.8624	2447900	1	sp|Q99KK7|DPP3_MOUSE	sp|Q99KK7|DPP3_MOUSE	>sp|Q99KK7|DPP3_MOUSE Dipeptidyl peptidase 3 OS=Mus musculus GN=Dpp3 PE=1 SV=2
0	0	0	0	0	0	0	0	0	0	0	0	0	0	0	0	0	0	0	0	0	0	0	0	0	0	0	0	0	0				2	2	2	6.7	6.7	6.7	38.487	0	11.721	0	2	sp|Q99LY2|GDPD3_MOUSE	sp|Q99LY2|GDPD3_MOUSE	>sp|Q99LY2|GDPD3_MOUSE Glycerophosphodiester phosphodiesterase domain-containing protein 3 OS=Mus musculus GN=Gdpd3 PE=2 SV=2
0	0	0	0	0	0	0	744950	372475	1328400	1491100	1409750	993980	384830	689405	439740	107850	273795	214740	261150	237945	812950	805900	809425	0	771820	237945	423020	0	237945				10	4	4	17.9	8.8	8.8	64.982	0	28.968	8780400	9	sp|Q99M73|KRT84_MOUSE	sp|Q99M73|KRT84_MOUSE	>sp|Q99M73|KRT84_MOUSE Keratin, type II cuticular Hb4 OS=Mus musculus GN=Krt84 PE=2 SV=2
0	0	0	0	1056900	528450	0	390730	195365	2492100	2742700	2617400	0	238080	119040	0	73417	36708.5	829700	238980	534340	1937900	1878000	1907950	0	0	534340	0	0	534340				2	2	2	14.7	14.7	14.7	23.407	0	12.873	11879000	7	sp|Q99PT1|GDIR1_MOUSE	sp|Q99PT1|GDIR1_MOUSE	>sp|Q99PT1|GDIR1_MOUSE Rho GDP-dissociation inhibitor 1 OS=Mus musculus GN=Arhgdia PE=1 SV=3
0	0	0	3251600	3449400	3350500	0	0	0	1434200	1831900	1633050	94519	0	47259.5	0	0	0	3913300	6469900	5191600	0	0	0	2545100	2167600	5191600	0	0	5191600				5	5	5	19.2	19.2	19.2	44.637	0	38.533	25157000	8	sp|Q9CPP7|LIPG_MOUSE	sp|Q9CPP7|LIPG_MOUSE	>sp|Q9CPP7|LIPG_MOUSE Gastric triacylglycerol lipase OS=Mus musculus GN=Lipf PE=2 SV=1
0	0	0	811430	703190	757310	0	982380	491190	2221400	1449100	1835250	116120	0	58060	0	0	0	783750	48289	416020	3501000	4897000	4199000	0	83199	416020	0	0	416020				3	3	3	29.6	29.6	29.6	15.944	0	24.962	15597000	5	sp|Q9CQI6|COTL1_MOUSE	sp|Q9CQI6|COTL1_MOUSE	>sp|Q9CQI6|COTL1_MOUSE Coactosin-like protein OS=Mus musculus GN=Cotl1 PE=1 SV=3
1383900	1572400	1478150	10977000	14910000	12943500	3004100	6603800	4803950	8145300	6459800	7302550	2146800	2762600	2454700	157640	975700	566670	3731500	5710500	4721000	4102700	3731900	3917300	1762800	2525000	4721000	0	412290	4721000				7	7	7	29.4	29.4	29.4	43.482	0	73.903	81076000	60	sp|Q9CQV3|SPB11_MOUSE	sp|Q9CQV3|SPB11_MOUSE	>sp|Q9CQV3|SPB11_MOUSE Serpin B11 OS=Mus musculus GN=Serpinb11 PE=2 SV=1
679700	207830	443765	1391300	1392000	1391650	325390	889160	607275	2614400	1858000	2236200	272620	361160	316890	0	0	0	631340	651670	641505	2922500	3416800	3169650	341720	532650	641505	0	0	641505				6	4	4	32.5	24.8	24.8	28.086	0	28.419	18488000	13	sp|Q9CQV8|1433B_MOUSE	sp|Q9CQV8|1433B_MOUSE	>sp|Q9CQV8|1433B_MOUSE 14-3-3 protein beta/alpha OS=Mus musculus GN=Ywhab PE=1 SV=3
0	0	0	191550	0	95775	111670	0	55835	1540100	943380	1241740	0	401920	200960	0	0	0	748890	545320	647105	0	0	0	0	161410	647105	0	0	647105				3	3	3	23.3	23.3	23.3	18.965	0	19.537	4644200	4	sp|Q9CRB6|TPPP3_MOUSE	sp|Q9CRB6|TPPP3_MOUSE	>sp|Q9CRB6|TPPP3_MOUSE Tubulin polymerization-promoting protein family member 3 OS=Mus musculus GN=Tppp3 PE=1 SV=1
188170	0	94085	379320	544560	461940	175090	315160	245125	250280	738950	494615	49423	157750	103586	0	0	0	0	124910	62455	647710	1796900	1222305	98589	370630	62455	105280	0	62455				3	3	3	10.7	10.7	10.7	34.357	0	18.255	5942700	4	sp|Q9CVB6|ARPC2_MOUSE	sp|Q9CVB6|ARPC2_MOUSE	>sp|Q9CVB6|ARPC2_MOUSE Actin-related protein 2/3 complex subunit 2 OS=Mus musculus GN=Arpc2 PE=1 SV=3
0	0	0	0	0	0	0	0	0	0	0	0	0	0	0	0	0	0	0	0	0	0	0	0	0	0	0	0	0	0				14	1	1	41.1	2.7	2.7	49.953	0.006993	9.0518	0	1	sp|Q9CWF2|TBB2B_MOUSE	sp|Q9CWF2|TBB2B_MOUSE	>sp|Q9CWF2|TBB2B_MOUSE Tubulin beta-2B chain OS=Mus musculus GN=Tubb2b PE=1 SV=1
0	0	0	0	0	0	0	0	0	0	0	0	0	0	0	0	0	0	0	0	0	0	0	0	0	0	0	0	0	0				2	2	2	7.4	7.4	7.4	39.091	0.0036101	11.078	0	2	sp|Q9CYN9|RENR_MOUSE	sp|Q9CYN9|RENR_MOUSE	>sp|Q9CYN9|RENR_MOUSE Renin receptor OS=Mus musculus GN=Atp6ap2 PE=1 SV=2
640150	802430	721290	4656600	6799300	5727950	2921200	4554600	3737900	6259700	7897900	7078800	676200	949270	812735	0	0	0	1706600	2117900	1912250	37239000	10902000	24070500	1411900	1390800	1912250	0	0	1912250				9	9	9	29.8	29.8	29.8	42.574	0	65.091	90926000	34	sp|Q9D154|ILEUA_MOUSE;sp|Q8VHP7|ILEUB_MOUSE;sp|Q9JK88|SPI2_MOUSE	sp|Q9D154|ILEUA_MOUSE	>sp|Q9D154|ILEUA_MOUSE Leukocyte elastase inhibitor A OS=Mus musculus GN=Serpinb1a PE=1 SV=1
219230	210160	214695	504300	730530	617415	0	346440	173220	389900	705820	547860	0	0	0	0	0	0	0	0	0	257850	355850	306850	0	0	0	0	0	0				2	2	2	6.1	6.1	6.1	52.767	0	11.979	3720100	5	sp|Q9D1A2|CNDP2_MOUSE	sp|Q9D1A2|CNDP2_MOUSE	>sp|Q9D1A2|CNDP2_MOUSE Cytosolic non-specific dipeptidase OS=Mus musculus GN=Cndp2 PE=1 SV=1
434800	581580	508190	3269500	3649500	3459500	3019800	2406100	2712950	3550000	2664100	3107050	1089000	1062500	1075750	639100	610480	624790	260080	320470	290275	2122200	2073500	2097850	1416100	1730500	290275	2706800	2327200	290275				3	3	3	44.2	44.2	44.2	11.599	0	163.09	35933000	28	sp|Q9D2Q8|S10AE_MOUSE	sp|Q9D2Q8|S10AE_MOUSE	>sp|Q9D2Q8|S10AE_MOUSE Protein S100-A14 OS=Mus musculus GN=S100a14 PE=1 SV=1
0	0	0	677680	269000	473340	0	2885800	1442900	0	0	0	446930000	70510000	258720000	9250300	54006000	31628150	228620000	140850000	184735000	299100000	282270000	290685000	357020000	322510000	184735000	5687300	4941100	184735000				1	1	1	2.1	2.1	2.1	83.655	0.0070423	10.456	2225500000	14	sp|Q9D4H7|LONF3_MOUSE	sp|Q9D4H7|LONF3_MOUSE	>sp|Q9D4H7|LONF3_MOUSE LON peptidase N-terminal domain and RING finger protein 3 OS=Mus musculus GN=Lonrf3 PE=2 SV=1
22216000	26768000	24492000	57418000	107840000	82629000	41082000	53330000	47206000	67189000	68990000	68089500	15761000	21239000	18500000	3013500	4189800	3601650	13499000	19487000	16493000	57159000	51488000	54323500	20144000	24634000	16493000	3034400	4884300	16493000				10	10	6	81.2	81.2	62.4	16.701	0	177.36	683370000	71	sp|Q9D6P8|CALL3_MOUSE	sp|Q9D6P8|CALL3_MOUSE	>sp|Q9D6P8|CALL3_MOUSE Calmodulin-like protein 3 OS=Mus musculus GN=Calml3 PE=2 SV=1
163160	339470	251315	2537300	3081000	2809150	2612200	2753300	2682750	1040300	2687400	1863850	6848500	9367000	8107750	317850	330330	324090	290250	636160	463205	4456100	4468300	4462200	2973100	3026000	463205	577360	72817	463205				6	6	6	16	16	16	59.153	0	38.134	48578000	19	sp|Q9D733|GP2_MOUSE	sp|Q9D733|GP2_MOUSE	>sp|Q9D733|GP2_MOUSE Pancreatic secretory granule membrane major glycoprotein GP2 OS=Mus musculus GN=Gp2 PE=1 SV=3
201350	332660	267005	492540	0	246270	161310	354390	257850	627460	679340	653400	0	0	0	0	0	0	177370	295550	236460	0	1165800	582900	89974	0	236460	0	102000	236460				2	2	2	13.4	13.4	13.4	24.936	0	12.03	4679800	5	sp|Q9D8B3|CHM4B_MOUSE	sp|Q9D8B3|CHM4B_MOUSE	>sp|Q9D8B3|CHM4B_MOUSE Charged multivesicular body protein 4b OS=Mus musculus GN=Chmp4b PE=1 SV=2
1483100	2077200	1780150	9977800	12993000	11485400	6385600	6396500	6391050	4022200	7828300	5925250	1036900	2698100	1867500	0	0	0	0	681500	340750	3740100	5815000	4777550	953890	2476900	340750	822800	556040	340750				22	22	22	14.3	14.3	14.3	232.01	0	213.74	69944000	57	sp|Q9D952|EVPL_MOUSE	sp|Q9D952|EVPL_MOUSE	>sp|Q9D952|EVPL_MOUSE Envoplakin OS=Mus musculus GN=Evpl PE=1 SV=3
5085200	2810400	3947800	4996700	5197400	5097050	1701400	2011400	1856400	2478100	0	1239050	4836900	3514900	4175900	965570	185660	575615	1746100	1606300	1676200	3281900	2167500	2724700	1763100	1041400	1676200	383700	352110	1676200				4	4	4	33.9	33.9	33.9	18.032	0	32.623	46126000	11	sp|Q9DAU7|WFDC2_MOUSE	sp|Q9DAU7|WFDC2_MOUSE	>sp|Q9DAU7|WFDC2_MOUSE WAP four-disulfide core domain protein 2 OS=Mus musculus GN=Wfdc2 PE=1 SV=1
0	0	0	0	517780	258890	143410	136500	139955	0	0	0	0	0	0	0	0	0	0	0	0	274990	271220	273105	0	0	0	0	0	0				1	1	1	3.5	3.5	3.5	48.234	0	18.203	1343900	2	sp|Q9DB77|QCR2_MOUSE	sp|Q9DB77|QCR2_MOUSE	>sp|Q9DB77|QCR2_MOUSE Cytochrome b-c1 complex subunit 2, mitochondrial OS=Mus musculus GN=Uqcrc2 PE=1 SV=1
164950	185240	175095	1238600	944350	1091475	0	1901900	950950	2149300	5326400	3737850	0	0	0	0	0	0	637000	2422100	1529550	6955700	7552200	7253950	426170	242760	1529550	0	0	1529550				7	7	7	33.9	33.9	33.9	28.832	0	46.958	30147000	16	sp|Q9DBJ1|PGAM1_MOUSE;sp|O70250|PGAM2_MOUSE	sp|Q9DBJ1|PGAM1_MOUSE	>sp|Q9DBJ1|PGAM1_MOUSE Phosphoglycerate mutase 1 OS=Mus musculus GN=Pgam1 PE=1 SV=3
1027800	1272500	1150150	4678300	6677200	5677750	2397500	4793100	3595300	8127500	15244000	11685750	1297600	2252200	1774900	48426	678840	363633	1705800	2757200	2231500	21302000	21260000	21281000	2389600	2633600	2231500	0	0	2231500				8	8	8	23.2	23.2	23.2	53.247	0	57.798	100540000	38	sp|Q9DCD0|6PGD_MOUSE	sp|Q9DCD0|6PGD_MOUSE	>sp|Q9DCD0|6PGD_MOUSE 6-phosphogluconate dehydrogenase, decarboxylating OS=Mus musculus GN=Pgd PE=1 SV=3
0	0	0	0	1204500	602250	0	747010	373505	1172700	2760000	1966350	233870	551250	392560	0	0	0	282700	0	141350	0	0	0	0	0	141350	0	0	141350				1	1	1	15.4	15.4	15.4	22.727	0.006734	7.6256	6952000	2	sp|Q9DCT8|CRIP2_MOUSE	sp|Q9DCT8|CRIP2_MOUSE	>sp|Q9DCT8|CRIP2_MOUSE Cysteine-rich protein 2 OS=Mus musculus GN=Crip2 PE=1 SV=1
181200	195800	188500	2368600	0	1184300	0	544050	272025	1842300	2048000	1945150	1246200	718870	982535	0	112440	56220	0	236010	118005	0	0	0	502860	597650	118005	0	0	118005				1	1	1	10.2	10.2	10.2	13.279	0.0068259	8.0175	10594000	3	sp|Q9DD23|LYPD2_MOUSE	sp|Q9DD23|LYPD2_MOUSE	>sp|Q9DD23|LYPD2_MOUSE Ly6/PLAUR domain-containing protein 2 OS=Mus musculus GN=Lypd2 PE=2 SV=1
208830	337390	273110	2104700	5274400	3689550	320900	2593000	1456950	807440	1316400	1061920	0	0	0	0	0	0	0	1475600	737800	3151500	2409500	2780500	0	691860	737800	0	0	737800				3	3	3	30.1	30.1	30.1	21.458	0	35.978	20691000	10	sp|Q9EPB4|ASC_MOUSE	sp|Q9EPB4|ASC_MOUSE	>sp|Q9EPB4|ASC_MOUSE Apoptosis-associated speck-like protein containing a CARD OS=Mus musculus GN=Pycard PE=1 SV=1
0	0	0	497610	0	248805	0	0	0	2227500	1275000	1751250	0	0	0	0	0	0	910620	1725300	1317960	2060700	2830500	2445600	0	199260	1317960	0	0	1317960				5	5	5	14.2	14.2	14.2	52.429	0	31.656	11726000	12	sp|Q9EPK6|SIL1_MOUSE	sp|Q9EPK6|SIL1_MOUSE	>sp|Q9EPK6|SIL1_MOUSE Nucleotide exchange factor SIL1 OS=Mus musculus GN=Sil1 PE=1 SV=2
0	0	0	768110	672980	720545	0	0	0	285510	537170	411340	0	0	0	0	0	0	0	0	0	0	0	0	0	0	0	0	0	0				2	2	2	4.6	4.6	4.6	46.903	0	13.241	2263800	3	sp|Q9EQC0|CHST1_MOUSE	sp|Q9EQC0|CHST1_MOUSE	>sp|Q9EQC0|CHST1_MOUSE Carbohydrate sulfotransferase 1 OS=Mus musculus GN=Chst1 PE=2 SV=1
0	129360	64680	1755400	2134600	1945000	200810	791470	496140	1199500	1141500	1170500	315160	122140	218650	0	0	0	0	0	0	317590	461680	389635	0	0	0	0	0	0				2	2	2	3.5	3.5	3.5	72.971	0	14.375	8569200	8	sp|Q9EQG3|SCEL_MOUSE	sp|Q9EQG3|SCEL_MOUSE	>sp|Q9EQG3|SCEL_MOUSE Sciellin OS=Mus musculus GN=Scel PE=1 SV=2
250820	128130	189475	908180	1680700	1294440	0	617020	308510	0	879830	439915	0	0	0	0	0	0	0	0	0	389790	328310	359050	0	0	0	0	0	0				2	2	2	3.9	3.9	3.9	95.923	0	15.896	5182800	5	sp|Q9EQK5|MVP_MOUSE	sp|Q9EQK5|MVP_MOUSE	>sp|Q9EQK5|MVP_MOUSE Major vault protein OS=Mus musculus GN=Mvp PE=1 SV=4
701220	560560	630890	402030	815010	608520	780320	1160500	970410	1244000	1235900	1239950	426450	914200	670325	113570	582240	347905	296880	285470	291175	701030	1817400	1259215	789360	1098200	291175	228240	377110	291175				3	3	3	12.8	12.8	12.8	33.377	0	23.713	14530000	9	sp|Q9EQU5|SET_MOUSE	sp|Q9EQU5|SET_MOUSE	>sp|Q9EQU5|SET_MOUSE Protein SET OS=Mus musculus GN=Set PE=1 SV=1
528560	1036100	782330	0	207380	103690	279000	1604000	941500	0	71666	35833	91412	591520	341466	580840	1598300	1089570	466460	563420	514940	315470	266050	290760	475060	638380	514940	1730600	147680	514940				11	2	2	29.8	6.4	6.4	50.418	0	13.517	11192000	8	sp|Q9ERD7|TBB3_MOUSE	sp|Q9ERD7|TBB3_MOUSE	>sp|Q9ERD7|TBB3_MOUSE Tubulin beta-3 chain OS=Mus musculus GN=Tubb3 PE=1 SV=1
0	0	0	0	0	0	0	0	0	0	0	0	0	0	0	0	0	0	0	0	0	0	0	0	0	0	0	0	0	0				1	1	1	12.7	12.7	12.7	16.748	0.0081833	7.0033	0	1	sp|Q9ERL7|GMFG_MOUSE	sp|Q9ERL7|GMFG_MOUSE	>sp|Q9ERL7|GMFG_MOUSE Glia maturation factor gamma OS=Mus musculus GN=Gmfg PE=1 SV=1
101910	262640	182275	110360	434110	272235	106260	504600	305430	203400	845460	524430	326360	193260	259810	0	0	0	0	0	0	0	1309800	654900	1100300	3041100	0	782160	779050	0				7	7	7	7.9	7.9	7.9	117.77	0	40.882	10101000	10	sp|Q9JHR7|IDE_MOUSE	sp|Q9JHR7|IDE_MOUSE	>sp|Q9JHR7|IDE_MOUSE Insulin-degrading enzyme OS=Mus musculus GN=Ide PE=1 SV=1
5296300	3234300	4265300	0	0	0	0	0	0	0	0	0	0	0	0	0	0	0	0	0	0	0	0	0	0	0	0	0	0	0				2	2	2	21.2	21.2	21.2	9.5589	0	12.012	8530500	4	sp|Q9JHY3|WFD12_MOUSE	sp|Q9JHY3|WFD12_MOUSE	>sp|Q9JHY3|WFD12_MOUSE WAP four-disulfide core domain protein 12 OS=Mus musculus GN=Wfdc12 PE=2 SV=1
0	0	0	5023700	3976500	4500100	1181600	1545500	1363550	1385500	0	692750	440580000	341670000	391125000	37751000	36631000	37191000	1031900000	1041600000	1036750000	1045200000	863590000	954395000	286070000	250300000	1036750000	31581000	38790000	1036750000				2	2	2	25.9	25.9	25.9	12.589	0	49.918	5458700000	45	sp|Q9JI02|S2B20_MOUSE	sp|Q9JI02|S2B20_MOUSE	>sp|Q9JI02|S2B20_MOUSE Secretoglobin family 2B member 20 OS=Mus musculus GN=Scgb2b20 PE=2 SV=1
237080	76512	156796	1055500	800250	927875	559550	314170	436860	1623100	1429700	1526400	0	265650	132825	0	0	0	358810	406840	382825	501810	559020	530415	0	295930	382825	0	0	382825				3	3	3	9.8	9.8	9.8	36.586	0	17.647	8483900	7	sp|Q9JII6|AK1A1_MOUSE	sp|Q9JII6|AK1A1_MOUSE	>sp|Q9JII6|AK1A1_MOUSE Alcohol dehydrogenase [NADP(+)] OS=Mus musculus GN=Akr1a1 PE=1 SV=3
0	0	0	536660	0	268330	329120	257870	293495	0	0	0	0	0	0	0	0	0	0	0	0	0	0	0	0	0	0	0	0	0				1	1	1	1.4	1.4	1.4	72.701	0.0070547	10.647	1123600	0	sp|Q9JJZ8|CNGA3_MOUSE	sp|Q9JJZ8|CNGA3_MOUSE	>sp|Q9JJZ8|CNGA3_MOUSE Cyclic nucleotide-gated cation channel alpha-3 OS=Mus musculus GN=Cnga3 PE=1 SV=2
471020	1680100	1075560	6051200	6382600	6216900	1907800	3185100	2546450	5299400	3611100	4455250	508920	2063400	1286160	0	0	0	0	1487800	743900	9548600	14159000	11853800	1201200	1179600	743900	0	755280	743900				14	14	14	13.3	13.3	13.3	188.74	0	199.32	59492000	39	sp|Q9JKF1|IQGA1_MOUSE	sp|Q9JKF1|IQGA1_MOUSE	>sp|Q9JKF1|IQGA1_MOUSE Ras GTPase-activating-like protein IQGAP1 OS=Mus musculus GN=Iqgap1 PE=1 SV=2
420350	616680	518515	1974700	4599800	3287250	1516600	1351900	1434250	2143200	3490500	2816850	0	452510	226255	95461	0	47730.5	349250	1841200	1095225	747500	944060	845780	0	239060	1095225	0	0	1095225				5	5	5	8.5	8.5	8.5	111.18	0	40.333	20783000	16	sp|Q9JKR6|HYOU1_MOUSE	sp|Q9JKR6|HYOU1_MOUSE	>sp|Q9JKR6|HYOU1_MOUSE Hypoxia up-regulated protein 1 OS=Mus musculus GN=Hyou1 PE=1 SV=1
73683000	337160000	205421500	16387000	541850000	279118500	178620000	77592000	128106000	266920000	300230000	283575000	178520000	157470000	167995000	176280000	1920500	89100250	177780000	142920000	160350000	0	226250000	113125000	0	66176000	160350000	118570000	112350000	160350000	+			1	1	1	1.8	1.8	1.8	69.734	1	-2	3150700000	5	sp|Q9JL61|RFX5_MOUSE	sp|Q9JL61|RFX5_MOUSE	>sp|Q9JL61|RFX5_MOUSE DNA-binding protein Rfx5 OS=Mus musculus GN=Rfx5 PE=1 SV=2
83367	363770	223568	587110	1150900	869005	221030	746380	483705	399620	642260	520940	148750	0	74375	0	0	0	0	0	0	347390	487440	417415	89429	0	0	0	0	0				1	1	1	7.2	7.2	7.2	23.689	0.0079745	6.7621	5267500	4	sp|Q9JL62|GLTP_MOUSE	sp|Q9JL62|GLTP_MOUSE	>sp|Q9JL62|GLTP_MOUSE Glycolipid transfer protein OS=Mus musculus GN=Gltp PE=1 SV=3
183300	0	91650	1003200	1099500	1051350	651480	648170	649825	1493700	684120	1088910	1238400	545280	891840	305840	134810	220325	638670	312820	475745	665840	1492800	1079320	0	1661100	475745	229030	723980	475745				5	5	5	8.2	8.2	8.2	89.825	0	30.274	13712000	9	sp|Q9JLF6|TGM1_MOUSE	sp|Q9JLF6|TGM1_MOUSE	>sp|Q9JLF6|TGM1_MOUSE Protein-glutamine gamma-glutamyltransferase K OS=Mus musculus GN=Tgm1 PE=1 SV=2
730230	869320	799775	1635200	4839900	3237550	2875800	3564800	3220300	4805200	6284500	5544850	4584600	4664100	4624350	837520	1318100	1077810	1309100	2524900	1917000	5581300	5862400	5721850	1624300	3065800	1917000	0	1324400	1917000				6	6	6	51.4	51.4	51.4	16.767	0	135.61	58302000	44	sp|Q9JM83|CALM4_MOUSE	sp|Q9JM83|CALM4_MOUSE	>sp|Q9JM83|CALM4_MOUSE Calmodulin-4 OS=Mus musculus GN=Calm4 PE=2 SV=2
202330	214140	208235	1927900	1650200	1789050	475930	420810	448370	943560	565860	754710	206870	136100	171485	91995	0	45997.5	229600	397910	313755	1652800	776570	1214685	200410	386750	313755	0	0	313755				1	1	1	3	3	3	71.455	0.0067682	7.7324	10480000	7	sp|Q9JMA9|S6A14_MOUSE	sp|Q9JMA9|S6A14_MOUSE	>sp|Q9JMA9|S6A14_MOUSE Sodium- and chloride-dependent neutral and basic amino acid transporter B(0+) OS=Mus musculus GN=Slc6a14 PE=1 SV=1
63251	0	31625.5	550770	517760	534265	0	134680	67340	626890	581920	604405	225220	0	112610	0	0	0	0	262650	131325	357300	474710	416005	294670	250020	131325	214920	284370	131325				2	2	2	10.2	10.2	10.2	27.372	0	11.638	4839100	7	sp|Q9QUM9|PSA6_MOUSE	sp|Q9QUM9|PSA6_MOUSE	>sp|Q9QUM9|PSA6_MOUSE Proteasome subunit alpha type-6 OS=Mus musculus GN=Psma6 PE=1 SV=1
0	0	0	0	0	0	222720	0	111360	212000	234140	223070	0	0	0	0	85746	42873	0	0	0	0	0	0	0	0	0	0	0	0				1	1	1	4	4	4	38.387	0.0053667	10.998	754610	2	sp|Q9QUN9|DKK3_MOUSE	sp|Q9QUN9|DKK3_MOUSE	>sp|Q9QUN9|DKK3_MOUSE Dickkopf-related protein 3 OS=Mus musculus GN=Dkk3 PE=2 SV=1
14278000	12604000	13441000	22643000	30185000	26414000	37406000	25253000	31329500	63333000	53261000	58297000	32454000	34499000	33476500	6619000	6069700	6344350	23088000	22143000	22615500	56075000	61627000	58851000	20461000	17999000	22615500	9283200	9126900	22615500				13	13	13	39.4	39.4	39.4	42.712	0	135.33	558410000	125	sp|Q9QXC1|FETUB_MOUSE	sp|Q9QXC1|FETUB_MOUSE	>sp|Q9QXC1|FETUB_MOUSE Fetuin-B OS=Mus musculus GN=Fetub PE=1 SV=1
115460	165100	140280	1164900	1274300	1219600	0	173410	86705	0	374850	187425	0	0	0	0	0	0	0	0	0	72308	0	36154	135020	150960	0	0	0	0				8	6	6	2.8	1.6	1.6	534.18	0	37.425	3626300	8	sp|Q9QXS1|PLEC_MOUSE	sp|Q9QXS1|PLEC_MOUSE	>sp|Q9QXS1|PLEC_MOUSE Plectin OS=Mus musculus GN=Plec PE=1 SV=3
261650	362280	311965	1948100	3206400	2577250	650910	1641400	1146155	2108300	3012700	2560500	254310	188980	221645	544110	899260	721685	1310400	1422000	1366200	492920	1370200	931560	1780400	1985500	1366200	0	0	1366200				6	6	6	32.4	32.4	32.4	25.616	0	49.954	23440000	17	sp|Q9QYI6|DNJB9_MOUSE	sp|Q9QYI6|DNJB9_MOUSE	>sp|Q9QYI6|DNJB9_MOUSE DnaJ homolog subfamily B member 9 OS=Mus musculus GN=Dnajb9 PE=1 SV=2
172030000	245670000	208850000	1012200000	1956300000	1484250000	926310000	1652100000	1289205000	1050400000	0	525200000	465030000	0	232515000	435360000	277160000	356260000	0	306280000	153140000	164140000	0	82070000	0	449780000	153140000	0	0	153140000	+			1	1	1	5.8	5.8	5.8	30.753	1	-2	9112700000	7	sp|Q9QYN3|KLK11_MOUSE	sp|Q9QYN3|KLK11_MOUSE	>sp|Q9QYN3|KLK11_MOUSE Kallikrein-11 OS=Mus musculus GN=Klk11 PE=2 SV=1
0	0	0	2605500	6446300	4525900	0	0	0	719570	546870	633220	0	0	0	0	0	0	115220	0	57610	1118500	665170	891835	0	0	57610	0	0	57610				7	7	7	26.5	26.5	26.5	50.466	0	47.32	12217000	11	sp|Q9R002|IFI2_MOUSE	sp|Q9R002|IFI2_MOUSE	>sp|Q9R002|IFI2_MOUSE Interferon-activable protein 202 OS=Mus musculus GN=Ifi202 PE=1 SV=3
0	45292	22646	178400	263680	221040	437840	261950	349895	491980	824470	658225	86831	0	43415.5	0	0	0	0	427670	213835	395860	412860	404360	63702	215760	213835	0	0	213835				1	1	1	7.8	7.8	7.8	31.319	0.0066335	7.1778	4106300	3	sp|Q9R0P3|ESTD_MOUSE	sp|Q9R0P3|ESTD_MOUSE	>sp|Q9R0P3|ESTD_MOUSE S-formylglutathione hydrolase OS=Mus musculus GN=Esd PE=1 SV=1
964310	1047300	1005805	4777500	4896800	4837150	2781500	3580200	3180850	4070800	6619300	5345050	1274400	1377400	1325900	0	0	0	1375300	1737600	1556450	7143500	7951900	7547700	733160	946630	1556450	447950	255670	1556450				5	5	5	39.4	39.4	39.4	18.521	0	51.987	51981000	19	sp|Q9R0P5|DEST_MOUSE	sp|Q9R0P5|DEST_MOUSE	>sp|Q9R0P5|DEST_MOUSE Destrin OS=Mus musculus GN=Dstn PE=1 SV=3
1301800	1828900	1565350	6248400	4817700	5533050	2694700	1805000	2249850	2669700	3290400	2980050	1110700	699720	905210	80136	0	40068	1103300	1077200	1090250	4795300	6207000	5501150	1713700	2118400	1090250	0	0	1090250				8	8	8	23.6	23.6	23.6	51.012	0	58.032	43562000	36	sp|Q9R111|GUAD_MOUSE	sp|Q9R111|GUAD_MOUSE	>sp|Q9R111|GUAD_MOUSE Guanine deaminase OS=Mus musculus GN=Gda PE=1 SV=1
0	0	0	0	0	0	0	0	0	0	0	0	0	0	0	0	0	0	0	0	0	0	0	0	93079	443920	0	0	0	0				2	2	2	16.6	16.6	16.6	22.965	0	11.564	537000	2	sp|Q9R1P1|PSB3_MOUSE	sp|Q9R1P1|PSB3_MOUSE	>sp|Q9R1P1|PSB3_MOUSE Proteasome subunit beta type-3 OS=Mus musculus GN=Psmb3 PE=1 SV=1
0	0	0	0	0	0	0	0	0	0	0	0	0	0	0	0	0	0	0	0	0	0	0	0	0	0	0	0	0	0				2	2	2	8.7	8.7	8.7	29.546	0.0071301	10.973	0	3	sp|Q9R1P4|PSA1_MOUSE	sp|Q9R1P4|PSA1_MOUSE	>sp|Q9R1P4|PSA1_MOUSE Proteasome subunit alpha type-1 OS=Mus musculus GN=Psma1 PE=1 SV=1
0	0	0	833520	453740	643630	60333	676700	368516	547360	464970	506165	0	0	0	0	0	0	627380	1052200	839790	2016100	604030	1310065	0	0	839790	0	0	839790				2	2	2	6.9	6.9	6.9	51.007	0	48.533	7336300	8	sp|Q9R1Q9|VAS1_MOUSE	sp|Q9R1Q9|VAS1_MOUSE	>sp|Q9R1Q9|VAS1_MOUSE V-type proton ATPase subunit S1 OS=Mus musculus GN=Atp6ap1 PE=1 SV=1
7423400	9238900	8331150	32251000	52564000	42407500	22865000	27894000	25379500	24135000	27827000	25981000	3666400	7464600	5565500	0	386340	193170	463330	2125500	1294415	19878000	24630000	22254000	3885000	7293300	1294415	647220	869620	1294415				48	48	48	35	35	35	204	0	323.31	275510000	210	sp|Q9R269|PEPL_MOUSE	sp|Q9R269|PEPL_MOUSE	>sp|Q9R269|PEPL_MOUSE Periplakin OS=Mus musculus GN=Ppl PE=1 SV=1
0	0	0	0	190160	95080	0	0	0	701730	402960	552345	0	0	0	0	0	0	0	0	0	0	0	0	0	0	0	0	0	0				2	2	2	9.9	9.9	9.9	35.381	0	12.149	1294800	2	sp|Q9WU66|SFRP5_MOUSE	sp|Q9WU66|SFRP5_MOUSE	>sp|Q9WU66|SFRP5_MOUSE Secreted frizzled-related protein 5 OS=Mus musculus GN=Sfrp5 PE=2 SV=1
0	0	0	998380	1455200	1226790	123100	282980	203040	1518500	500270	1009385	183960	60557	122258	0	0	0	99833	0	49916.5	405140	486950	446045	0	162340	49916.5	0	0	49916.5				4	4	4	6.1	6.1	6.1	96.023	0	26.172	6277200	12	sp|Q9WU78|PDC6I_MOUSE	sp|Q9WU78|PDC6I_MOUSE	>sp|Q9WU78|PDC6I_MOUSE Programmed cell death 6-interacting protein OS=Mus musculus GN=Pdcd6ip PE=1 SV=3
136080	578060	357070	1300900	932480	1116690	255390	467620	361505	0	664960	332480	0	0	0	0	0	0	0	0	0	0	484050	242025	0	0	0	0	0	0				2	2	2	5.5	5.5	5.5	53.12	0	15.351	4819600	4	sp|Q9WUM4|COR1C_MOUSE	sp|Q9WUM4|COR1C_MOUSE	>sp|Q9WUM4|COR1C_MOUSE Coronin-1C OS=Mus musculus GN=Coro1c PE=1 SV=2
0	0	0	776590	565970	671280	187550	91192	139371	0	189830	94915	111560	68224	89892	0	0	0	0	99050	49525	2536800	1614600	2075700	0	89320	49525	0	0	49525				2	2	2	9.4	9.4	9.4	41.063	0	12.444	6330700	4	sp|Q9WV32|ARC1B_MOUSE	sp|Q9WV32|ARC1B_MOUSE	>sp|Q9WV32|ARC1B_MOUSE Actin-related protein 2/3 complex subunit 1B OS=Mus musculus GN=Arpc1b PE=1 SV=4
0	0	0	388350	0	194175	0	43505	21752.5	611470	137350	374410	69700	0	34850	0	0	0	1028400	1539300	1283850	2706900	3314200	3010550	0	100860	1283850	0	0	1283850				4	4	4	20.1	20.1	20.1	22.395	0	23.487	9940100	8	sp|Q9WVA4|TAGL2_MOUSE	sp|Q9WVA4|TAGL2_MOUSE	>sp|Q9WVA4|TAGL2_MOUSE Transgelin-2 OS=Mus musculus GN=Tagln2 PE=1 SV=4
0	0	0	1009500	1733900	1371700	477690	751260	614475	0	0	0	142420	0	71210	0	84121	42060.5	552910	504100	528505	310460	1056700	683580	0	508290	528505	0	0	528505				2	2	2	7.2	7.2	7.2	51.813	0	15.031	7131300	6	sp|Q9WVJ3|CBPQ_MOUSE	sp|Q9WVJ3|CBPQ_MOUSE	>sp|Q9WVJ3|CBPQ_MOUSE Carboxypeptidase Q OS=Mus musculus GN=Cpq PE=1 SV=1
0	0	0	0	970520	485260	349990	413400	381695	1458700	907320	1183010	0	0	0	0	0	0	231450	654120	442785	291890	0	145945	0	0	442785	0	0	442785				2	2	2	18.8	18.8	18.8	16.442	0	11.996	5277400	2	sp|Q9Z0J0|NPC2_MOUSE	sp|Q9Z0J0|NPC2_MOUSE	>sp|Q9Z0J0|NPC2_MOUSE Epididymal secretory protein E1 OS=Mus musculus GN=Npc2 PE=1 SV=1
233360	387980	310670	1768700	3544400	2656550	2461500	2150500	2306000	4087900	3592200	3840050	1298300	1600500	1449400	201590	0	100795	1512600	908690	1210645	1793900	1456100	1625000	0	1174800	1210645	0	0	1210645				2	2	2	9.5	9.5	9.5	35.469	0	15.709	28173000	14	sp|Q9Z0L8|GGH_MOUSE	sp|Q9Z0L8|GGH_MOUSE	>sp|Q9Z0L8|GGH_MOUSE Gamma-glutamyl hydrolase OS=Mus musculus GN=Ggh PE=1 SV=2
0	0	0	0	0	0	0	0	0	0	0	0	0	0	0	0	0	0	0	0	0	856130	720510	788320	0	0	0	0	0	0				1	1	1	4.4	4.4	4.4	74.414	0	19.653	1576600	1	sp|Q9Z183|PADI4_MOUSE	sp|Q9Z183|PADI4_MOUSE	>sp|Q9Z183|PADI4_MOUSE Protein-arginine deiminase type-4 OS=Mus musculus GN=Padi4 PE=2 SV=3
551820	1251400	901610	2700500	4681800	3691150	1012400	2568500	1790450	5295400	2339100	3817250	1023800	1611600	1317700	321110	254960	288035	1338300	1689100	1513700	2162900	2309700	2236300	1472900	841310	1513700	0	104010	1513700				4	4	4	28.6	28.6	28.6	27.013	0	37.692	33531000	23	sp|Q9Z1Q5|CLIC1_MOUSE	sp|Q9Z1Q5|CLIC1_MOUSE	>sp|Q9Z1Q5|CLIC1_MOUSE Chloride intracellular channel protein 1 OS=Mus musculus GN=Clic1 PE=1 SV=3
0	0	0	8225700	4744700	6485200	0	1662400	831200	5318600	6594800	5956700	0	0	0	0	0	0	0	0	0	0	1447200	723600	0	0	0	0	0	0	+			1	1	1	1.4	1.4	1.4	123.97	1	-2	27993000	1	sp|Q9Z280|PLD1_MOUSE	sp|Q9Z280|PLD1_MOUSE	>sp|Q9Z280|PLD1_MOUSE Phospholipase D1 OS=Mus musculus GN=Pld1 PE=2 SV=1
0	0	0	603670	704650	654160	0	0	0	0	0	0	0	0	0	0	0	0	0	0	0	0	218430	109215	0	183310	0	0	0	0				2	2	2	8.8	8.8	8.8	29.761	0	11.62	1710100	3	sp|Q9Z2C6|UPK1B_MOUSE	sp|Q9Z2C6|UPK1B_MOUSE	>sp|Q9Z2C6|UPK1B_MOUSE Uroplakin-1b OS=Mus musculus GN=Upk1b PE=2 SV=3
0	121830	60915	964690	1944500	1454595	1062000	1139400	1100700	2276200	3153200	2714700	147300	765190	456245	0	247870	123935	581970	324660	453315	969290	2067400	1518345	1240900	1302900	453315	1210700	379940	453315				5	5	5	25.4	25.4	25.4	27.855	0	31.335	19900000	15	sp|Q9Z2U0|PSA7_MOUSE;sp|Q9CWH6|PSA7L_MOUSE	sp|Q9Z2U0|PSA7_MOUSE;sp|Q9CWH6|PSA7L_MOUSE	>sp|Q9Z2U0|PSA7_MOUSE Proteasome subunit alpha type-7 OS=Mus musculus GN=Psma7 PE=1 SV=1;>sp|Q9CWH6|PSA7L_MOUSE Proteasome subunit alpha type-7-like OS=Mus musculus GN=Psma8 PE=1 SV=1
270520	539270	404895	0	1762100	881050	746320	630790	688555	132340	0	66170	480640	184580	332610	476260	112590	294425	1036400	712830	874615	1261700	1379700	1320700	801010	998400	874615	591620	613060	874615				2	2	2	12	12	12	26.411	0	19.68	12730000	12	sp|Q9Z2U1|PSA5_MOUSE	sp|Q9Z2U1|PSA5_MOUSE	>sp|Q9Z2U1|PSA5_MOUSE Proteasome subunit alpha type-5 OS=Mus musculus GN=Psma5 PE=1 SV=1
271670	1585100	928385	939490	1191600	1065545	566210	399640	482925	1090200	658620	874410	1343600	1903900	1623750	27249	0	13624.5	174830	1118700	646765	6028200	4845400	5436800	937090	1250600	646765	30896	0	646765				34	3	3	50.2	5.5	5.5	60.322	0	18.154	24363000	12	sp|Q9Z331|K2C6B_MOUSE	sp|Q9Z331|K2C6B_MOUSE	>sp|Q9Z331|K2C6B_MOUSE Keratin, type II cytoskeletal 6B OS=Mus musculus GN=Krt6b PE=1 SV=3
1887900000	1927000000	1907450000	3798800000	4142800000	3970800000	2838500000	2994200000	2916350000	4089200000	3487300000	3788250000	4378000000	3981200000	4179600000	3628300000	3214600000	3421450000	2316300000	2257500000	2286900000	4842600000	4983200000	4912900000	2456100000	2851600000	2286900000	4152600000	4655900000	2286900000				44	44	7	71.7	71.7	8.1	62.345	0	323.31	68884000000	1145	tr|A2AJD1|A2AJD1_MOUSE	tr|A2AJD1|A2AJD1_MOUSE	>tr|A2AJD1|A2AJD1_MOUSE BPI fold-containing family B, member 9B OS=Mus musculus GN=Bpifb9b PE=1 SV=1
6312900	9009000	7660950	49386000	82092000	65739000	59151000	67032000	63091500	111580000	38932000	75256000	34133000	45998000	40065500	9902600	12902000	11402300	19385000	33870000	26627500	170610000	178960000	174785000	23689000	29585000	26627500	141080000	159650000	26627500				10	10	10	40.9	40.9	40.9	20.008	0	83.729	1283300000	107	tr|A2BHR0|A2BHR0_MOUSE	tr|A2BHR0|A2BHR0_MOUSE	>tr|A2BHR0|A2BHR0_MOUSE Odorant-binding protein 2B OS=Mus musculus GN=Obp2b PE=4 SV=1
345380000	431540000	388460000	792770000	779480000	786125000	816020000	835510000	825765000	965060000	794060000	879560000	466940000	441370000	454155000	267070000	250480000	258775000	160720000	141720000	151220000	331950000	321960000	326955000	167030000	137350000	151220000	275420000	281770000	151220000				10	10	10	53.4	53.4	53.4	20.419	0	304.74	9003600000	149	tr|A2BHR2|A2BHR2_MOUSE	tr|A2BHR2|A2BHR2_MOUSE	>tr|A2BHR2|A2BHR2_MOUSE Lipocalin 11 OS=Mus musculus GN=Lcn11 PE=1 SV=1
1254100	1061900	1158000	39300000	29050000	34175000	20238000	28325000	24281500	37307000	47722000	42514500	15880000	26020000	20950000	2979300	3282500	3130900	20863000	4961900	12912450	181290000	71395000	126342500	14997000	11634000	12912450	0	77401	12912450				4	4	4	13.4	13.4	13.4	39.816	0	154.32	557640000	48	tr|Q0VGU8|Q0VGU8_MOUSE	tr|Q0VGU8|Q0VGU8_MOUSE	>tr|Q0VGU8|Q0VGU8_MOUSE BPI fold-containing family A, member 6 OS=Mus musculus GN=Bpifa6 PE=2 SV=1
1363200	1985100	1674150	8546000	8989800	8767900	9328000	11501000	10414500	16965000	10125000	13545000	23604000	31199000	27401500	11459000	15776000	13617500	14909000	13953000	14431000	62634000	44065000	53349500	15784000	9225000	14431000	17913000	18176000	14431000				11	11	11	27.8	27.8	27.8	54.589	0	142.11	347500000	87	tr|Q3UQ05|Q3UQ05_MOUSE	tr|Q3UQ05|Q3UQ05_MOUSE	>tr|Q3UQ05|Q3UQ05_MOUSE BPI fold-containing family B, member 5 OS=Mus musculus GN=Bpifb5 PE=1 SV=1
0	0	0	847980	2097700	1472840	646550	739640	693095	4579900	3947200	4263550	420530	319340	369935	0	0	0	459510	474150	466830	0	0	0	727210	861480	466830	0	0	466830				3	3	3	20.4	20.4	20.4	20.713	0	28.556	16121000	8	tr|W8R375|W8R375_MOUSE	tr|W8R375|W8R375_MOUSE	>tr|W8R375|W8R375_MOUSE Lipocalin 16 OS=Mus musculus GN=Gm39773 PE=2 SV=1
