# Supplementary material for: Transcriptomic and Proteomic Profiling Revealed High Proportions of Odorant Binding and Antimicrobial Defense Proteins in Olfactory Tissues of the House Mouse
Source: Front Genet. 2018 Feb 5;9:26. doi: 10.3389/fgene.2018.00026 (PMC5807349; doi:10.3389/fgene.2018.00026)
Supplement: DATA SHEET 3 — Normalized and annotated data from LC-MS/MS with p-values, fold changes and means calculated with PLGEM model. [file Data_Sheet_3.XLSX]

## Sheet: Sheet1
index	row.names	F1	F2	F3	F4	F5	M1	M2	M3	M4	M5	Count	MEDIAN_All	BM	F_BM	M_BM	F%	M%	FEMALES_Median	MALES_Median	FC	FCABS	P	comp.1	comp.2	Only identified by site	Reverse	Peptides	Razor + unique peptides	Unique peptides	Sequence coverage [%]	Unique + razor sequence coverage [%]	Unique sequence coverage [%]	Mol. weight [kDa]	Q-value	Score	Intensity	MS/MS Count	PROXY	ID	SWISSPROT	GENE NAME	T: Protein IDs	T: Majority protein IDs	T: Fasta headers
287	1433E	3575040	1.41433e+06	2.99934e+06	3.53138e+06	1.31882e+06	1.26399e+06	1.11023e+06	1.24088e+06	1.11023e+06	1.11023e+06	10	20.3005	20.7993	1.28389e+07	5.83556e+06	0.0118373	0.00538048	21.5162	20.0824	1.43378	1.43378	0.117176	0.310274	0.689726			7	6	6	36.9	32.9	32.9	29.174	0	48.54	37287000	30	14-3-3	1433E	P62259	14-3-3 protein epsilon OS=Mus musculus GN=Ywhae PE=1 SV=1	sp|P62259|1433E_MOUSE	sp|P62259|1433E_MOUSE	>sp|P62259|1433E_MOUSE 14-3-3 protein epsilon OS=Mus musculus GN=Ywhae PE=1 SV=1
55	1433S	20556535	14897550	14897550	14342480	8560891	7.41247e+06	10470245	10569485	10470245	10470245	10	23.3266	23.5742	73255006	4.93927e+07	0.0675404	0.0455408	23.8286	23.3198	0.50878	0.50878	0.261501	0.798918	0.201082			10	10	9	44.4	44.4	40.3	27.706	0	149.73	236700000	100	14-3-3	1433S	O70456	14-3-3 protein sigma OS=Mus musculus GN=Sfn PE=1 SV=2	sp|O70456|1433S_MOUSE	sp|O70456|1433S_MOUSE	>sp|O70456|1433S_MOUSE 14-3-3 protein sigma OS=Mus musculus GN=Sfn PE=1 SV=2
317	1433F	38356.9	5905447	1.96572e+06	1.26399e+06	799638	165247	4.70621e+06	690935	4.70621e+06	4.70621e+06	10	20.623	21.2178	9.97315e+06	1.49748e+07	0.00919514	0.013807	20.2696	22.1661	-1.89658	1.89658	0.315799	0.634546	0.365454			3	2	2	13.8	9.8	9.8	28.211	0	11.865	38848000	2	14-3-3	1433F	P68510	14-3-3 protein eta OS=Mus musculus GN=Ywhah PE=1 SV=2	sp|P68510|1433F_MOUSE	sp|P68510|1433F_MOUSE	>sp|P68510|1433F_MOUSE 14-3-3 protein eta OS=Mus musculus GN=Ywhah PE=1 SV=2
313	1433T	572099	173554	167665	246355	387629	1.043e+06	401954	14042	401954	401954	10	18.5907	18.2635	1.5473e+06	2.2629e+06	0.0014266	0.00208643	17.9104	18.6167	-0.706286	0.706286	0.415149	0.854377	0.145623			5	3	3	24.5	16.7	16.7	27.778	0	18.012	3964900	6	14-3-3	1433T	P68254	14-3-3 protein theta OS=Mus musculus GN=Ywhaq PE=1 SV=1	sp|P68254|1433T_MOUSE	sp|P68254|1433T_MOUSE	>sp|P68254|1433T_MOUSE 14-3-3 protein theta OS=Mus musculus GN=Ywhaq PE=1 SV=1
309	1433Z	14897550	10366935	7908630	9010815	5.26787e+06	6381615	7533325	9010815	7533325	7533325	10	22.8804	22.974	4.74518e+07	37992405	0.0437501	0.0350296	23.1032	22.8449	0.258371	0.258371	0.488286	0.73416	0.26584			9	8	7	43.7	39.6	35.9	27.771	0	323.31	155710000	69	14-3-3	1433Z	P63101	14-3-3 protein zeta/delta OS=Mus musculus GN=Ywhaz PE=1 SV=1	sp|P63101|1433Z_MOUSE	sp|P63101|1433Z_MOUSE	>sp|P63101|1433Z_MOUSE 14-3-3 protein zeta/delta OS=Mus musculus GN=Ywhaz PE=1 SV=1
537	1433B	1381081	813727	633904	1.043e+06	847372	165247	928036	1.43868e+06	928036	928036	10	19.8238	19.7582	4.71909e+06	4.38803e+06	0.00435095	0.00404584	19.6926	19.8238	-0.131187	0.131187	0.82776	0.809505	0.190495			6	4	4	32.5	24.8	24.8	28.086	0	28.419	18488000	13	14-3-3	1433B	Q9CQV8	14-3-3 protein beta/alpha OS=Mus musculus GN=Ywhab PE=1 SV=3	sp|Q9CQV8|1433B_MOUSE	sp|Q9CQV8|1433B_MOUSE	>sp|Q9CQV8|1433B_MOUSE 14-3-3 protein beta/alpha OS=Mus musculus GN=Ywhab PE=1 SV=3
204	IL1RA	38356.9	752107	286124	1.41433e+06	43712.5	165247	8139.5	157387	8139.5	8139.5	10	16.6176	15.5586	2.53463e+06	347053	0.0023369	0.000319988	18.1263	12.9909	5.13538	5.13538	0.0319149	0.340901	0.659099			2	2	2	18	18	18	20.274	0	12.915	9810800	6	AMP	IL1RA	P25085	Interleukin-1 receptor antagonist protein OS=Mus musculus GN=Il1rn PE=2 SV=1	sp|P25085|IL1RA_MOUSE	sp|P25085|IL1RA_MOUSE	>sp|P25085|IL1RA_MOUSE Interleukin-1 receptor antagonist protein OS=Mus musculus GN=Il1rn PE=2 SV=1
418	IFIT1	932312	65038.6	8182	94437	43712.5	165247	8139.5	18924	8139.5	8139.5	10	14.9348	14.49	1.14368e+06	208590	0.00105446	0.000192323	15.989	12.9909	2.99813	2.99813	0.0510638	0.652125	0.347875			1	1	1	2.8	2.8	2.8	53.737	0.0079618	6.7611	1780100	3	AMP	IFIT1	Q64282	Interferon-induced protein with tetratricopeptide repeats 1 OS=Mus musculus GN=Ifit1 PE=1 SV=2	sp|Q64282|IFIT1_MOUSE	sp|Q64282|IFIT1_MOUSE	>sp|Q64282|IFIT1_MOUSE Interferon-induced protein with tetratricopeptide repeats 1 OS=Mus musculus GN=Ifit1 PE=1 SV=2
520	TRFE	3447820	2.91103e+06	3.75709e+06	34328220	3.88287e+06	2.04975e+06	34930555	16292795	34930555	34930555	10	23.2661	23.4496	4.8327e+07	1.23134e+08	0.0445571	0.113532	21.8412	25.058	-3.2168	3.2168	0.051265	0.763948	0.236052			27	27	25	43	43	40.6	76.723	0	233.35	277160000	102	AMP	TRFE	Q921I1	Serotransferrin OS=Mus musculus GN=Tf PE=1 SV=1	sp|Q921I1|TRFE_MOUSE;CON__Q2HJF0	sp|Q921I1|TRFE_MOUSE	>sp|Q921I1|TRFE_MOUSE Serotransferrin OS=Mus musculus GN=Tf PE=1 SV=1
582	IFI2	38356.9	2819536	8182	276216	43712.5	165247	102162	372771	102162	102162	10	16.6405	16.0282	3.186e+06	844506	0.00293746	0.000778648	15.4158	16.6405	-1.22473	1.22473	0.0610754	0.172133	0.827867			7	7	7	26.5	26.5	26.5	50.466	0	47.32	12217000	11	AMP	IFI2	Q9R002	Interferon-activable protein 202 OS=Mus musculus GN=Ifi202 PE=1 SV=3	sp|Q9R002|IFI2_MOUSE	sp|Q9R002|IFI2_MOUSE	>sp|Q9R002|IFI2_MOUSE Interferon-activable protein 202 OS=Mus musculus GN=Ifi202 PE=1 SV=3
605	BPIFB9B	2673945000	1918964000	2673945000	1918964000	4163775000	4163775000	4163775000	4163775000	4163775000	4163775000	10	31.9552	31.6358	13349593000	20818875000	12.3082	19.1953	31.3163	31.9552	-0.638922	0.638922	0.0755048	0.8607	0.1393			44	44	7	71.7	71.7	8.1	62.345	0	323.31	68884000000	1145	AMP	BPIFB9B	A2AJD1	BPI fold-containing family B, member 9B OS=Mus musculus GN=Bpifb9b PE=1 SV=1	tr|A2AJD1|A2AJD1_MOUSE	tr|A2AJD1|A2AJD1_MOUSE	>tr|A2AJD1|A2AJD1_MOUSE BPI fold-containing family B, member 9B OS=Mus musculus GN=Bpifb9b PE=1 SV=1
459	BPIB3	10964295	33005950	9721420	26620760	17135790	6.2225e+06	12168115	2.99934e+06	12168115	12168115	10	23.5366	23.7836	97448215	4.57262e+07	0.0898463	0.0421603	24.0305	23.5366	0.493907	0.493907	0.080913	0.5265	0.4735			6	6	6	16.1	16.1	16.1	49.884	0	48.87	297710000	60	AMP	BPIB3	Q80ZU7	BPI fold-containing family B member 3 OS=Mus musculus GN=Bpifb3 PE=2 SV=2	sp|Q80ZU7|BPIB3_MOUSE	sp|Q80ZU7|BPIB3_MOUSE	>sp|Q80ZU7|BPIB3_MOUSE BPI fold-containing family B member 3 OS=Mus musculus GN=Bpifb3 PE=2 SV=2
270	CYTA	330022	0	158821	0	263405	165247	8139.5	8139.5	8139.5	8139.5	8	12.9909	15.134	752248	197805	0.000693566	0.000182379	17.2771	12.9909	4.28615	4.28615	0.0852224	0.7146	0.2854			2	2	2	24.7	24.7	24.7	10.929	0.0018315	11.251	1079600	2	AMP	CYTA	P56567	Cystatin-A OS=Mus musculus GN=Csta PE=3 SV=1	sp|P56567|CYTA_MOUSE	sp|P56567|CYTA_MOUSE	>sp|P56567|CYTA_MOUSE Cystatin-A OS=Mus musculus GN=Csta PE=3 SV=1
96	PIP	560456500	405777650	105726250	159925950	159925950	489743500	560456500	186242500	560456500	560456500	10	28.7382	28.1574	1391812300	2357355500	1.28324	2.17352	27.2528	29.062	-1.8092	1.8092	0.0873965	0.858176	0.141824			3	3	3	24.7	24.7	24.7	16.823	0	76.035	5288300000	100	AMP	PIP	P02816	Prolactin-inducible protein homolog OS=Mus musculus GN=Pip PE=2 SV=3	sp|P02816|PIP_MOUSE	sp|P02816|PIP_MOUSE	>sp|P02816|PIP_MOUSE Prolactin-inducible protein homolog OS=Mus musculus GN=Pip PE=2 SV=3
550	WFDC2	13714180	3.25205e+06	2275451	622974	6.71618e+06	4.18833e+06	2144793	1.13917e+06	2144793	2144793	10	21.0757	21.3327	26580839	11761873	0.0245073	0.0108446	21.6329	21.0324	0.600511	0.600511	0.0942128	0.562077	0.437923			4	4	4	33.9	33.9	33.9	18.032	0	32.623	46126000	11	AMP	WFDC2	Q9DAU7	WAP four-disulfide core domain protein 2 OS=Mus musculus GN=Wfdc2 PE=1 SV=1	sp|Q9DAU7|WFDC2_MOUSE	sp|Q9DAU7|WFDC2_MOUSE	>sp|Q9DAU7|WFDC2_MOUSE WAP four-disulfide core domain protein 2 OS=Mus musculus GN=Wfdc2 PE=1 SV=1
63	PGRP1	7.10009e+06	13069375	17381390	10964295	14342480	6.03363e+06	4.38023e+06	11250525	4.38023e+06	4.38023e+06	10	23.1066	22.8511	6.28576e+07	30424856	0.0579541	0.0280522	23.6397	22.0626	1.57711	1.57711	0.0975629	0.768479	0.231521			3	3	3	24.2	24.2	24.2	20.489	0	188.78	207280000	39	AMP	PGRP1	O88593	Peptidoglycan recognition protein 1 OS=Mus musculus GN=Pglyrp1 PE=1 SV=1	sp|O88593|PGRP1_MOUSE	sp|O88593|PGRP1_MOUSE	>sp|O88593|PGRP1_MOUSE Peptidoglycan recognition protein 1 OS=Mus musculus GN=Pglyrp1 PE=1 SV=1
414	CYTB	3.08272e+06	1.24088e+06	627175	1.73508e+06	970578	165247	503258	1.48774e+06	503258	503258	10	19.6076	19.5919	7.65643e+06	3162756	0.00705915	0.00291611	20.2429	18.9409	1.302	1.302	0.106894	0.765721	0.234279			2	2	2	32.7	32.7	32.7	11.045	0	12.472	23643000	5	AMP	CYTB	Q62426	Cystatin-B OS=Mus musculus GN=Cstb PE=1 SV=1	sp|Q62426|CYTB_MOUSE	sp|Q62426|CYTB_MOUSE	>sp|Q62426|CYTB_MOUSE Cystatin-B OS=Mus musculus GN=Cstb PE=1 SV=1
335	BPIA1	19325135	16713595	16713595	52765020	31936305	27541670	14342480	5.54083e+06	14342480	14342480	10	23.9945	23.9889	137453650	7.61099e+07	0.126731	0.0701746	24.204	23.7738	0.430184	0.430184	0.121261	0.374898	0.625102			4	4	4	23.7	23.7	23.7	28.625	0	149.87	407610000	39	AMP	BPIA1	P97361	BPI fold-containing family A member 1 OS=Mus musculus GN=Bpifa1 PE=1 SV=3	sp|P97361|BPIA1_MOUSE	sp|P97361|BPIA1_MOUSE	>sp|P97361|BPIA1_MOUSE BPI fold-containing family A member 1 OS=Mus musculus GN=Bpifa1 PE=1 SV=3
609	BPIFB5	5231724	6.03363e+06	11444330	7.41247e+06	35459570	42659700	17135790	25604670	17135790	17135790	10	24.0305	23.426	65581726	119671740	0.0604657	0.110339	22.8215	24.0305	-1.20899	1.20899	0.127056	0.725107	0.274893			11	11	11	27.8	27.8	27.8	54.589	0	142.11	347500000	87	AMP	BPIFB5	Q3UQ05	BPI fold-containing family B, member 5 OS=Mus musculus GN=Bpifb5 PE=1 SV=1	tr|Q3UQ05|Q3UQ05_MOUSE	tr|Q3UQ05|Q3UQ05_MOUSE	>tr|Q3UQ05|Q3UQ05_MOUSE BPI fold-containing family B, member 5 OS=Mus musculus GN=Bpifb5 PE=1 SV=1
113	BPIA2	3.94245e+06	5426658	5905447	1779459	16106785	165247	18310480	3852236	18310480	18310480	10	22.4339	23.2489	3.31608e+07	58948923	0.0305739	0.0543518	22.3716	24.1262	-1.75453	1.75453	0.156456	0.192604	0.807396			4	4	4	19.1	19.1	19.1	24.753	0	318.85	123560000	29	AMP	BPIA2	P07743	BPI fold-containing family A member 2 OS=Mus musculus GN=Bpifa2 PE=1 SV=1	sp|P07743|BPIA2_MOUSE	sp|P07743|BPIA2_MOUSE	>sp|P07743|BPIA2_MOUSE BPI fold-containing family A member 2 OS=Mus musculus GN=Bpifa2 PE=1 SV=1
456	BPIFB7	764364	242256700	159925950	150987500	38606470	328693150	173160900	55239350	173160900	173160900	10	27.3113	27.2687	5.92541e+08	903415200	0.546317	0.832963	27.1699	27.3675	-0.197684	0.197684	0.160201	0.0362401	0.96376			39	2	2	66.7	3	3	62.448	0	72.455	3524400000	50	AMP	BPIFB7	Q80XI7	Vomeromodulin OS=Mus musculus PE=2 SV=1 VOME	sp|Q80XI7|VOME_MOUSE	sp|Q80XI7|VOME_MOUSE	>sp|Q80XI7|VOME_MOUSE Vomeromodulin OS=Mus musculus PE=2 SV=1
117	TRFL	215166969	273093800	150987500	203356950	190074300	186242500	87306500	242256700	87306500	87306500	10	27.4874	26.9895	1032679519	690418700	0.952121	0.636577	27.5994	26.3796	1.21985	1.21985	0.16318	0.869233	0.130767			40	40	40	59	59	59	77.837	0	323.31	3846300000	501	AMP	TRFL	P08071	Lactotransferrin OS=Mus musculus GN=Ltf PE=1 SV=4	sp|P08071|TRFL_MOUSE	sp|P08071|TRFL_MOUSE	>sp|P08071|TRFL_MOUSE Lactotransferrin OS=Mus musculus GN=Ltf PE=1 SV=4
378	OVOS	63729300	95741865	292000875	1.24205e+08	150987500	37664250	79775900	215166969	79775900	79775900	10	26.387	26.5688	7.26664e+08	492158919	0.669977	0.453778	26.8881	26.2494	0.638694	0.638694	0.182816	3.74888e-07	1			32	32	32	25.6	25.6	25.6	162.34	0	323.31	2641200000	405	AMP	OVOS	Q3UU35	Ovostatin homolog OS=Mus musculus GN=Ovos PE=2 SV=2	sp|Q3UU35|OVOS_MOUSE	sp|Q3UU35|OVOS_MOUSE	>sp|Q3UU35|OVOS_MOUSE Ovostatin homolog OS=Mus musculus GN=Ovos PE=2 SV=2
25	BPIB4	15153300	2.551e+06	8560891	3819088	9721420	4.89963e+06	5.60357e+06	2.84402e+06	5.60357e+06	5.60357e+06	10	22.4179	22.7236	3.98057e+07	2.45544e+07	0.0367005	0.0226395	23.0293	22.4179	0.611415	0.611415	0.214012	0.85873	0.14127			8	8	8	13.3	13.3	13.3	65.722	0	65.45	85618000	47	AMP	BPIB4	A2BGH0	BPI fold-containing family B member 4 OS=Mus musculus GN=Bpifb4 PE=2 SV=1	sp|A2BGH0|BPIB4_MOUSE	sp|A2BGH0|BPIB4_MOUSE	>sp|A2BGH0|BPIB4_MOUSE BPI fold-containing family B member 4 OS=Mus musculus GN=Bpifb4 PE=2 SV=1
34	NGP	1633428	2.41616e+06	11250525	1288472	9212935	1558556	2.57394e+06	27972060	2.57394e+06	2.57394e+06	10	21.2956	21.2499	2.58015e+07	3.72524e+07	0.0237888	0.0343474	21.2043	21.2956	-0.0912634	0.0912634	0.317052	0.85873	0.14127			4	4	4	30.5	30.5	30.5	19.331	0	57.71	176470000	22	AMP	NGP	O08692	Neutrophilic granule protein OS=Mus musculus GN=Ngp PE=1 SV=1	sp|O08692|NGP_MOUSE	sp|O08692|NGP_MOUSE	>sp|O08692|NGP_MOUSE Neutrophilic granule protein OS=Mus musculus GN=Ngp PE=1 SV=1
393	BPIB1	5721517	7.41247e+06	4805201	12681470	13069375	25604670	10366935	1779459	10366935	10366935	10	23.3055	23.0635	4.369e+07	58484934	0.0402818	0.053924	22.8215	23.3055	-0.483962	0.483962	0.384395	0.142877	0.857123			11	11	11	24.1	24.1	24.1	52.455	0	96.63	150460000	71	AMP	BPIB1	Q61114	BPI fold-containing family B member 1 OS=Mus musculus GN=Bpifb1 PE=2 SV=4	sp|Q61114|BPIB1_MOUSE	sp|Q61114|BPIB1_MOUSE	>sp|Q61114|BPIB1_MOUSE BPI fold-containing family B member 1 OS=Mus musculus GN=Bpifb1 PE=2 SV=4
192	MFGM	11826785	25604670	17880250	20556535	19607320	18310480	33005950	7533325	33005950	33005950	10	24.2594	24.6006	95475560	124861655	0.0880275	0.115124	24.2249	24.9762	-0.751334	0.751334	0.385509	0.170547	0.829453			19	19	19	46.7	46.7	46.7	51.24	0	164.32	322420000	134	AMP	MFGM	P21956	Lactadherin OS=Mus musculus GN=Mfge8 PE=1 SV=3	sp|P21956|MFGM_MOUSE	sp|P21956|MFGM_MOUSE	>sp|P21956|MFGM_MOUSE Lactadherin OS=Mus musculus GN=Mfge8 PE=1 SV=3
171	LYZ1	1.98251e+06	183523	1.53917e+06	50573.5	1.59638e+06	3318164	1381081	141618	1381081	1381081	10	20.3974	20.4755	5352159	7.60303e+06	0.00493464	0.00701011	20.5537	20.3974	0.156354	0.156354	0.39624	0.0412625	0.958738			2	2	1	12.8	12.8	8.1	16.794	0	14.177	15653000	12	AMP	LYZ1	P17897	Lysozyme C-1 OS=Mus musculus GN=Lyz1 PE=1 SV=1	sp|P17897|LYZ1_MOUSE	sp|P17897|LYZ1_MOUSE	>sp|P17897|LYZ1_MOUSE Lysozyme C-1 OS=Mus musculus GN=Lyz1 PE=1 SV=1
472	BPIB6	1.34571e+06	2.65837e+06	4.29138e+06	5721517	2.65837e+06	2.43673e+06	3.53138e+06	450482	3.53138e+06	3.53138e+06	10	21.5614	21.547	16675342	13481339	0.0153745	0.01243	21.3421	21.7518	-0.409689	0.409689	0.540596	0.83153	0.16847			3	3	3	12.9	12.9	12.9	48.78	0	22.791	49688000	9	AMP	BPIB6	Q8BU51	BPI fold-containing family B member 6 OS=Mus musculus GN=Bpifb6 PE=2 SV=3	sp|Q8BU51|BPIB6_MOUSE	sp|Q8BU51|BPIB6_MOUSE	>sp|Q8BU51|BPIB6_MOUSE BPI fold-containing family B member 6 OS=Mus musculus GN=Bpifb6 PE=2 SV=3
226	MIF	813727	407120	401954	503258	43712.5	2094528	167665	213964	167665	167665	10	18.2324	17.9952	2.16977e+06	2.81149e+06	0.00200051	0.00259224	18.6351	17.3552	1.27987	1.27987	0.544031	0.548006	0.451994			2	2	2	17.4	17.4	17.4	12.504	0	12.736	7010100	8	AMP	MIF	P34884	Macrophage migration inhibitory factor OS=Mus musculus GN=Mif PE=1 SV=2	sp|P34884|MIF_MOUSE	sp|P34884|MIF_MOUSE	>sp|P34884|MIF_MOUSE Macrophage migration inhibitory factor OS=Mus musculus GN=Mif PE=1 SV=2
190	CYTC	4053245	6.2225e+06	4493571	3.69055e+06	3852236	3575040	4493571	1.59638e+06	4493571	4493571	10	22.027	22.025	22312106	1.86521e+07	0.0205715	0.0171976	21.9506	22.0994	-0.148785	0.148785	0.58629	0.848559	0.151441			4	4	4	32.9	32.9	32.9	15.531	0	34.215	65070000	39	AMP	CYTC	P21460	Cystatin-C OS=Mus musculus GN=Cst3 PE=1 SV=2	sp|P21460|CYTC_MOUSE	sp|P21460|CYTC_MOUSE	>sp|P21460|CYTC_MOUSE Cystatin-C OS=Mus musculus GN=Cst3 PE=1 SV=2
124	LYZ2	38356.9	725562	1.45357e+06	0	899207	165247	8139.5	2323272	8139.5	8139.5	9	16.6354	16.2298	3.11669e+06	2.51294e+06	0.00287356	0.00231697	19.4687	12.9909	6.47784	6.47784	0.59207	0.857035	0.142965			2	1	1	14.9	10.1	10.1	16.689	0	12.298	16950000	4	AMP	LYZ2	P08905	Lysozyme C-2 OS=Mus musculus GN=Lyz2 PE=1 SV=2	sp|P08905|LYZ2_MOUSE	sp|P08905|LYZ2_MOUSE	>sp|P08905|LYZ2_MOUSE Lysozyme C-2 OS=Mus musculus GN=Lyz2 PE=1 SV=2
608	BPIFA6	3.53138e+06	21578400	23838940	23838940	29233015	16106785	14020990	59256850	14020990	14020990	10	24.1675	24.124	1.02021e+08	117426605	0.0940621	0.108269	24.5068	23.7411	0.765732	0.765732	0.614948	0.777844	0.222156			4	4	4	13.4	13.4	13.4	39.816	0	154.32	557640000	48	AMP	BPIFA6	Q0VGU8	BPI fold-containing family A, member 6 OS=Mus musculus GN=Bpifa6 PE=2 SV=1	tr|Q0VGU8|Q0VGU8_MOUSE	tr|Q0VGU8|Q0VGU8_MOUSE	>tr|Q0VGU8|Q0VGU8_MOUSE BPI fold-containing family A, member 6 OS=Mus musculus GN=Bpifa6 PE=2 SV=1
260	CAMP	2.26015e+06	3318164	7.41247e+06	1.08067e+06	11444330	4.59241e+06	1720757	19607320	1720757	1720757	10	21.4114	21.1883	2.55158e+07	2.9362e+07	0.0235253	0.0270722	21.662	20.7146	0.947341	0.947341	0.65795	0.822121	0.177879			3	3	3	25	25	25	19.453	0	323.31	132060000	34	AMP	CAMP	P51437	Cathelicidin antimicrobial peptide OS=Mus musculus GN=Camp PE=1 SV=2	sp|P51437|CAMP_MOUSE	sp|P51437|CAMP_MOUSE	>sp|P51437|CAMP_MOUSE Cathelicidin antimicrobial peptide OS=Mus musculus GN=Camp PE=1 SV=2
110	ANXA2	55239350	55239350	42659700	36749855	22567320	23838940	14897550	26620760	14897550	14897550	10	24.5886	24.5875	212455575	95152350	0.195882	0.087732	25.3464	23.8286	1.5178	1.5178	0.0583366	0.852831	0.147169			21	21	21	56	56	56	38.676	0	323.31	692370000	207	annexin	ANXA2	P07356	Annexin A2 OS=Mus musculus GN=Anxa2 PE=1 SV=2	sp|P07356|ANXA2_MOUSE	sp|P07356|ANXA2_MOUSE	>sp|P07356|ANXA2_MOUSE Annexin A2 OS=Mus musculus GN=Anxa2 PE=1 SV=2
154	ANXA6	38356.9	94437	178384	604206	43712.5	165247	8139.5	80394.3	8139.5	8139.5	10	15.9212	14.759	959097	270060	0.000884278	0.000248999	16.5271	12.9909	3.53618	3.53618	0.0894391	0.782928	0.217072			3	3	3	6.8	6.8	6.8	75.884	0	17.411	3756200	4	annexin	ANXA6	P14824	Annexin A6 OS=Mus musculus GN=Anxa6 PE=1 SV=3	sp|P14824|ANXA6_MOUSE	sp|P14824|ANXA6_MOUSE	>sp|P14824|ANXA6_MOUSE Annexin A6 OS=Mus musculus GN=Anxa6 PE=1 SV=3
339	ANXA4	604206	620156	477844	467624	43712.5	165247	205201	47086	205201	205201	10	17.6467	18.2564	2.21354e+06	827937	0.00204087	0.000763371	18.8662	17.6467	1.2195	1.2195	0.114754	0.755346	0.244654			2	2	2	9.7	9.7	9.7	35.915	0	14.977	6796400	2	annexin	ANXA4	P97429	Annexin A4 OS=Mus musculus GN=Anxa4 PE=1 SV=4	sp|P97429|ANXA4_MOUSE	sp|P97429|ANXA4_MOUSE	>sp|P97429|ANXA4_MOUSE Annexin A4 OS=Mus musculus GN=Anxa4 PE=1 SV=4
133	ANXA1	41286189	46101450	29475905	63729300	52765020	29475905	95741865	69903300	95741865	95741865	10	25.7957	25.9855	233357864	386604800	0.215154	0.356456	25.4583	26.5126	-1.05434	1.05434	0.137408	0.0357966	0.964203			25	25	25	69.7	69.7	69.7	38.734	0	323.31	1070000000	205	annexin	ANXA1	P10107	Annexin A1 OS=Mus musculus GN=Anxa1 PE=1 SV=2	sp|P10107|ANXA1_MOUSE	sp|P10107|ANXA1_MOUSE	>sp|P10107|ANXA1_MOUSE Annexin A1 OS=Mus musculus GN=Anxa1 PE=1 SV=2
338	ANX11	38356.9	175476	266675	0	266675	165247	268266	651639	268266	268266	9	18.0247	17.7271	747182	1.62168e+06	0.000688895	0.00149522	17.4209	18.0333	-0.612389	0.612389	0.187776	0.866294	0.133706			2	2	2	5	5	5	54.079	0	11.682	5029700	5	annexin	ANX11	P97384	Annexin A11 OS=Mus musculus GN=Anxa11 PE=1 SV=2	sp|P97384|ANX11_MOUSE	sp|P97384|ANX11_MOUSE	>sp|P97384|ANX11_MOUSE Annexin A11 OS=Mus musculus GN=Anxa11 PE=1 SV=2
47	ANXA8	2094528	949408	512492	918780	43712.5	165247	672297	598528	672297	672297	10	19.3587	19.5841	4.51892e+06	2.78067e+06	0.0041664	0.00256382	19.8094	19.3587	0.45062	0.45062	0.294329	0.85873	0.14127			3	3	3	15.6	15.6	15.6	36.724	0	19.558	14366000	10	annexin	ANXA8	O35640	Annexin A8 OS=Mus musculus GN=Anxa8 PE=1 SV=2	sp|O35640|ANXA8_MOUSE	sp|O35640|ANXA8_MOUSE	>sp|O35640|ANXA8_MOUSE Annexin A8 OS=Mus musculus GN=Anxa8 PE=1 SV=2
254	ANXA5	1779459	4085845	3447820	15929715	2606730	3177235	9913560	4023439	9913560	9913560	10	21.9511	22.4791	27849569	36941354	0.025677	0.0340605	21.7173	23.241	-1.52372	1.52372	0.414839	0.485082	0.514918			10	10	10	36.1	36.1	36.1	35.752	0	72.332	125380000	49	annexin	ANXA5	P48036	Annexin A5 OS=Mus musculus GN=Anxa5 PE=1 SV=1	sp|P48036|ANXA5_MOUSE	sp|P48036|ANXA5_MOUSE	>sp|P48036|ANXA5_MOUSE Annexin A5 OS=Mus musculus GN=Anxa5 PE=1 SV=1
46	ANXA3	38356.9	90080.4	8182	601981	700127	165247	173554	774947	173554	173554	10	17.405	16.932	1.43873e+06	1460856	0.00132649	0.00134693	16.4589	17.405	-0.946091	0.946091	0.961764	0.856206	0.143794			4	4	4	15.5	15.5	15.5	36.384	0	23.565	9410800	6	annexin	ANXA3	O35639	Annexin A3 OS=Mus musculus GN=Anxa3 PE=1 SV=4	sp|O35639|ANXA3_MOUSE	sp|O35639|ANXA3_MOUSE	>sp|O35639|ANXA3_MOUSE Annexin A3 OS=Mus musculus GN=Anxa3 PE=1 SV=4
91	HA1Q	236107	0	8182	167665	43712.5	165247	157387	107981	157387	157387	9	17.264	16.3399	455666	745389	0.00042012	0.000687261	15.4158	17.264	-1.84818	1.84818	0.370043	0.836187	0.163813			2	2	2	7	7	7	36.855	0	11.762	1745000	3	antigen	HA1Q	P14428	H-2 class I histocompatibility antigen, K-Q alpha chain (Fragment) OS=Mus musculus GN=H2-K1 PE=1 SV=1;P14426	sp|P14428|HA1Q_MOUSE;sp|P14426|HA13_MOUSE;sp|P03991|HA1W_MOUSE;sp|P04223|HA1K_MOUSE;sp|P01901|HA1B_MOUSE;sp|P01896|HA1Z_MOUSE;sp|P01895|HA1Y_MOUSE;sp|P01898|HA10_MOUSE;sp|P14430|HA18_MOUSE;sp|P14429|HA17_MOUSE;sp|P01899|HA11_MOUSE;sp|P01897|HA1L_MOUSE;sp|P01900|HA12_MOUSE	sp|P14428|HA1Q_MOUSE;sp|P14426|HA13_MOUSE;sp|P03991|HA1W_MOUSE;sp|P04223|HA1K_MOUSE;sp|P01901|HA1B_MOUSE;sp|P01896|HA1Z_MOUSE;sp|P01895|HA1Y_MOUSE;sp|P01898|HA10_MOUSE;sp|P14430|HA18_MOUSE;sp|P14429|HA17_MOUSE;sp|P01899|HA11_MOUSE;sp|P01897|HA1L_MOUSE;sp|P01900|HA12_MOUSE	>sp|P14428|HA1Q_MOUSE H-2 class I histocompatibility antigen, K-Q alpha chain (Fragment) OS=Mus musculus GN=H2-K1 PE=1 SV=1;>sp|P14426|HA13_MOUSE H-2 class I histocompatibility antigen, D-K alpha chain OS=Mus musculus GN=H2-D1 PE=1 SV=1;>sp|P03991|HA1W_MOU
493	CD177	205201	52384	1470579	1.13059e+06	1843213	1095695	291296	2.04975e+06	291296	291296	10	19.4035	19.1304	4.70197e+06	4.01933e+06	0.00433517	0.00370589	20.1087	18.1521	1.95652	1.95652	0.671474	0.856729	0.143271			6	6	6	10.9	10.9	10.9	87.09	0	50.462	20775000	16	antigen	CD177	Q8R2S8	CD177 antigen OS=Mus musculus GN=Cd177 PE=2 SV=1	sp|Q8R2S8|CD177_MOUSE	sp|Q8R2S8|CD177_MOUSE	>sp|Q8R2S8|CD177_MOUSE CD177 antigen OS=Mus musculus GN=Cd177 PE=2 SV=1
352	APOA1	725562	162780	8182	1.96572e+06	407120	165247	10192310	6103489	10192310	10192310	10	20.3599	20.958	3.26936e+06	36845666	0.00301432	0.0339723	18.6351	23.281	-4.64588	4.64588	0.00804642	0.566581	0.433419			7	7	7	26.1	26.1	26.1	30.615	0	46.607	64506000	27	apolipoprotein	APOA1	Q00623	Apolipoprotein A-I OS=Mus musculus GN=Apoa1 PE=1 SV=2	sp|Q00623|APOA1_MOUSE;CON__P15497	sp|Q00623|APOA1_MOUSE	>sp|Q00623|APOA1_MOUSE Apolipoprotein A-I OS=Mus musculus GN=Apoa1 PE=1 SV=2
108	APOA4	38356.9	0	8182	187492	43712.5	165247	536783	936664	536783	536783	9	17.4283	17.1306	277744	2.71226e+06	0.000256077	0.00250075	15.2272	19.034	-3.80675	3.80675	0.0257253	0.773687	0.226313			4	4	4	13.2	13.2	13.2	45.029	0	26.424	6440800	7	apolipoprotein	APOA4	P06728	Apolipoprotein A-IV OS=Mus musculus GN=Apoa4 PE=1 SV=3	sp|P06728|APOA4_MOUSE	sp|P06728|APOA4_MOUSE	>sp|P06728|APOA4_MOUSE Apolipoprotein A-IV OS=Mus musculus GN=Apoa4 PE=1 SV=3
130	APOA2	38356.9	0	8182	0	43712.5	165247	115872	173554	115872	115872	8	16.284	14.9103	90251.4	686418	8.32109e-05	0.000632889	12.9984	16.8222	-3.82378	3.82378	0.0500812	1.35634e-05	0.999986			1	1	1	9.8	9.8	9.8	11.309	0.0080128	6.8338	1098200	2	apolipoprotein	APOA2	P09813	Apolipoprotein A-II OS=Mus musculus GN=Apoa2 PE=1 SV=2	sp|P09813|APOA2_MOUSE	sp|P09813|APOA2_MOUSE	>sp|P09813|APOA2_MOUSE Apolipoprotein A-II OS=Mus musculus GN=Apoa2 PE=1 SV=2
121	APOE	4.29138e+06	19325135	21578400	25966315	9010815	7234680	35459570	11629275	35459570	35459570	10	24.2857	24.6418	8.0172e+07	125242665	0.0739179	0.115476	24.204	25.0797	-0.875697	0.875697	0.205099	0.674379	0.325621			14	14	14	44.7	44.7	44.7	35.866	0	137.11	355430000	117	apolipoprotein	APOE	P08226	Apolipoprotein E OS=Mus musculus GN=Apoe PE=1 SV=2	sp|P08226|APOE_MOUSE	sp|P08226|APOE_MOUSE	>sp|P08226|APOE_MOUSE Apolipoprotein E OS=Mus musculus GN=Apoe PE=1 SV=2
178	CAH6	159925950	328693150	560456500	489743500	560456500	87306500	115916650	139980350	115916650	115916650	10	27.1599	27.828	2099275600	575036800	1.93551	0.530193	28.8675	26.7885	2.07894	2.07894	0.00641393	0.867411	0.132589			14	14	14	54.6	54.6	54.6	36.494	0	323.31	6377000000	226	CA	CAH6	P18761	Carbonic anhydrase 6 OS=Mus musculus GN=Ca6 PE=1 SV=3	sp|P18761|CAH6_MOUSE	sp|P18761|CAH6_MOUSE	>sp|P18761|CAH6_MOUSE Carbonic anhydrase 6 OS=Mus musculus GN=Ca6 PE=1 SV=3
172	CATD	4466024	8161600	6.71618e+06	10569485	10192310	10964295	9721420	5905447	9721420	9721420	10	23.2127	23.0866	4.01056e+07	46034002	0.036977	0.0424441	22.9604	23.2127	-0.252315	0.252315	0.649996	0.218525	0.781475			8	8	8	27.8	27.8	27.8	44.953	0	65.623	158280000	52	cathepsin	CATD	P18242	Cathepsin D OS=Mus musculus GN=Ctsd PE=1 SV=1	sp|P18242|CATD_MOUSE	sp|P18242|CATD_MOUSE	>sp|P18242|CATD_MOUSE Cathepsin D OS=Mus musculus GN=Ctsd PE=1 SV=1
109	CATL1	1.22854e+06	5231724	2.41616e+06	1826945	3.25205e+06	2.551e+06	3.75709e+06	1.98251e+06	3.75709e+06	3.75709e+06	10	21.4684	21.5227	1.39554e+07	1.58048e+07	0.0128668	0.0145723	21.2043	21.8412	-0.636897	0.636897	0.706986	0.865173	0.134827			6	6	6	20.7	20.7	20.7	37.547	0	87.68	49673000	36	cathepsin	CATL1	P06797	Cathepsin L1 OS=Mus musculus GN=Ctsl PE=1 SV=2	sp|P06797|CATL1_MOUSE	sp|P06797|CATL1_MOUSE	>sp|P06797|CATL1_MOUSE Cathepsin L1 OS=Mus musculus GN=Ctsl PE=1 SV=2
135	CATB	38356.9	2.99934e+06	2.35064e+06	2.49599e+06	1936097	2796459	2126680	1.53917e+06	2126680	2126680	10	21.0202	21.0924	9.82042e+06	1.07157e+07	0.00905433	0.00988002	21.1646	21.0202	0.144448	0.144448	0.790739	0.107223	0.892777			2	2	2	9.7	9.7	9.7	37.279	0	20.61	37911000	15	cathepsin	CATB	P10605	Cathepsin B OS=Mus musculus GN=Ctsb PE=1 SV=2	sp|P10605|CATB_MOUSE	sp|P10605|CATB_MOUSE	>sp|P10605|CATB_MOUSE Cathepsin B OS=Mus musculus GN=Ctsb PE=1 SV=2
49	CHIL3	9469850	0	4144582	0	7908630	2275451	8139.5	198403	8139.5	8139.5	8	16.6561	17.4868	21523062	2.49827e+06	0.0198441	0.00230345	21.9828	12.9909	8.99189	8.99189	0.0113346	0.199845	0.800155			8	4	4	30.9	14.1	14.1	44.458	0	27.033	25507000	9	Chitinase	CHIL3	O35744	Chitinase-like protein 3 OS=Mus musculus GN=Chil3 PE=1 SV=2	sp|O35744|CHIL3_MOUSE	sp|O35744|CHIL3_MOUSE	>sp|O35744|CHIL3_MOUSE Chitinase-like protein 3 OS=Mus musculus GN=Chil3 PE=1 SV=2
522	CHID1	38356.9	0	131023	0	291296	165247	961310	317819	961310	961310	8	17.8004	17.5509	460676	3366996	0.000424739	0.00310442	15.2272	19.8746	-4.64741	4.64741	0.0305996	0.814945	0.185055			2	2	2	6.9	6.9	6.9	44.905	0	11.865	3203300	2	Chitinase	CHID1	Q922Q9	Chitinase domain-containing protein 1 OS=Mus musculus GN=Chid1 PE=1 SV=1	sp|Q922Q9|CHID1_MOUSE	sp|Q922Q9|CHID1_MOUSE	>sp|Q922Q9|CHID1_MOUSE Chitinase domain-containing protein 1 OS=Mus musculus GN=Chid1 PE=1 SV=1
518	CHIL4	13902230	1682988	4466024	928036	18932875	33005950	5.26787e+06	9469850	5.26787e+06	5.26787e+06	10	22.3288	22.2097	3.99122e+07	5.82794e+07	0.0367986	0.0537345	22.0906	22.3288	-0.238229	0.238229	0.289509	0.0239659	0.976034			15	15	11	49	49	32.3	44.974	0	111.22	113000000	67	Chitinase	CHIL4	Q91Z98	Chitinase-like protein 4 OS=Mus musculus GN=Chil4 PE=1 SV=2	sp|Q91Z98|CHIL4_MOUSE	sp|Q91Z98|CHIL4_MOUSE	>sp|Q91Z98|CHIL4_MOUSE Chitinase-like protein 4 OS=Mus musculus GN=Chil4 PE=1 SV=2
101	CFAB	38356.9	0	8182	90080.4	43712.5	165247	82147.1	271870	82147.1	82147.1	9	16.3259	15.7766	180332	683558	0.000166264	0.000630252	15.2272	16.3259	-1.09871	1.09871	0.0968356	0.869577	0.130423			3	3	3	3.2	3.2	3.2	85.004	0	18.388	2361300	4	complement	CFAB	P04186	Complement factor B OS=Mus musculus GN=Cfb PE=1 SV=2	sp|P04186|CFAB_MOUSE	sp|P04186|CFAB_MOUSE	>sp|P04186|CFAB_MOUSE Complement factor B OS=Mus musculus GN=Cfb PE=1 SV=2
71	CO3	1583951	1.36366e+06	970578	6857426	2.43673e+06	854006	6621969	7073045	6621969	6621969	10	22.1109	21.627	1.32123e+07	2.7793e+07	0.0121817	0.0256255	20.5951	22.6588	-2.06373	2.06373	0.117416	0.868991	0.131009			19	19	19	15.1	15.1	15.1	186.48	0	139.87	82355000	61	complement	CO3	P01027	Complement C3 OS=Mus musculus GN=C3 PE=1 SV=3	sp|P01027|CO3_MOUSE;CON__Q2UVX4	sp|P01027|CO3_MOUSE	>sp|P01027|CO3_MOUSE Complement C3 OS=Mus musculus GN=C3 PE=1 SV=3
373	ESP1	173160900	1.01246e+06	8182	0	43712.5	36749855	642192000	159925950	642192000	642192000	9	26.5512	22.3371	174225254	2123251805	0.160634	1.95767	15.4158	29.2584	-13.8426	13.8426	0.00116828	0.8051	0.1949			11	11	11	52	52	52	11.346	0	167	1883500000	86	ESP	ESP1	Q3LHH8	Exocrine gland-secreted peptide 1 OS=Mus musculus GN=Esp1 PE=1 SV=1	sp|Q3LHH8|ESP1_MOUSE	sp|Q3LHH8|ESP1_MOUSE	>sp|Q3LHH8|ESP1_MOUSE Exocrine gland-secreted peptide 1 OS=Mus musculus GN=Esp1 PE=1 SV=1
26	ESP22	38356.9	1.33414e+06	8182	525603	43712.5	165247	5.38543e+06	0	5.38543e+06	5.38543e+06	9	18.398	18.8882	1.95e+06	1.63215e+07	0.00179788	0.0150487	15.4158	22.3606	-6.94484	6.94484	0.0145377	0.868991	0.131009			5	5	5	35.1	35.1	35.1	12.57	0	29.592	15664000	10	ESP	ESP22	A8R0V4	Exocrine gland-secreted peptide 22 OS=Mus musculus GN=Esp22 PE=1 SV=1	sp|A8R0V4|ESP22_MOUSE	sp|A8R0V4|ESP22_MOUSE	>sp|A8R0V4|ESP22_MOUSE Exocrine gland-secreted peptide 22 OS=Mus musculus GN=Esp22 PE=1 SV=1
170	HS71B	241788	2.49599e+06	2144793	1720757	1.26399e+06	165247	161102	42737.5	161102	161102	10	17.6348	19.0061	7.86732e+06	691290	0.00725359	0.000637381	20.7146	17.2976	3.41699	3.41699	0.0137485	0.728307	0.271693			19	1	1	45.5	4.4	4.4	70.175	0.0067002	7.2986	19835000	3	heatshock	HS71B	P17879	Heat shock 70 kDa protein 1B OS=Mus musculus GN=Hspa1b PE=1 SV=3	sp|P17879|HS71B_MOUSE	sp|P17879|HS71B_MOUSE	>sp|P17879|HS71B_MOUSE Heat shock 70 kDa protein 1B OS=Mus musculus GN=Hspa1b PE=1 SV=3
406	HS71A	16713595	15638150	11826785	9469850	5.38543e+06	6621969	5426658	6.03363e+06	5426658	5426658	10	22.5933	22.9336	5.90338e+07	2.89356e+07	0.0544286	0.0266791	23.4956	22.3716	1.12392	1.12392	0.1026	0.791946	0.208054			19	16	1	45.4	37.9	4.2	70.078	0	141.01	171240000	100	heatshock	HS71A	Q61696	Heat shock 70 kDa protein 1A OS=Mus musculus GN=Hspa1a PE=1 SV=2	sp|Q61696|HS71A_MOUSE	sp|Q61696|HS71A_MOUSE	>sp|Q61696|HS71A_MOUSE Heat shock 70 kDa protein 1A OS=Mus musculus GN=Hspa1a PE=1 SV=2
464	HSP13	276216	586414	862390	672297	1.13059e+06	165247	383236	153061	383236	383236	10	18.5479	18.9533	3.52791e+06	1468016	0.0032527	0.00135353	19.3587	18.5479	0.810864	0.810864	0.126855	0.525193	0.474807			5	5	5	13.2	13.2	13.2	51.709	0	30.171	9013900	6	heatshock	HSP13	Q8BM72	Heat shock 70 kDa protein 13 OS=Mus musculus GN=Hspa13 PE=1 SV=1	sp|Q8BM72|HSP13_MOUSE	sp|Q8BM72|HSP13_MOUSE	>sp|Q8BM72|HSP13_MOUSE Heat shock 70 kDa protein 13 OS=Mus musculus GN=Hspa13 PE=1 SV=1
152	HSPB1	6621969	10569485	9913560	9212935	5037967	2.16604e+06	6857426	3819088	6857426	6857426	10	22.7092	22.9222	41355916	2.65574e+07	0.0381298	0.0244863	23.1352	22.7092	0.425994	0.425994	0.241826	0.792665	0.207335			8	8	8	57.9	57.9	57.9	23.014	0	85.97	131640000	51	heatshock	HSPB1	P14602	Heat shock protein beta-1 OS=Mus musculus GN=Hspb1 PE=1 SV=3	sp|P14602|HSPB1_MOUSE	sp|P14602|HSPB1_MOUSE	>sp|P14602|HSPB1_MOUSE Heat shock protein beta-1 OS=Mus musculus GN=Hspb1 PE=1 SV=3
422	CH10	436534	436534	313206	250298	43712.5	949408	8139.5	76221.6	8139.5	8139.5	10	17.3168	15.6238	1.48029e+06	1.05005e+06	0.00136481	0.000968161	18.2568	12.9909	5.26585	5.26585	0.464967	0.831159	0.168841			2	2	2	25.5	25.5	25.5	10.963	0	26.548	4994800	5	heatshock	CH10	Q64433	10 kDa heat shock protein, mitochondrial OS=Mus musculus GN=Hspe1 PE=1 SV=2	sp|Q64433|CH10_MOUSE	sp|Q64433|CH10_MOUSE	>sp|Q64433|CH10_MOUSE 10 kDa heat shock protein, mitochondrial OS=Mus musculus GN=Hspe1 PE=1 SV=2
306	HSP7C	27972060	15153300	16106785	19607320	14020990	21204970	13714180	17381390	13714180	13714180	10	23.8978	23.8252	92860455	79728900	0.0856164	0.0735113	23.9412	23.7092	0.232	0.232	0.590507	0.831736	0.168264			21	21	17	37.3	37.3	29.9	70.87	0	196.21	325330000	172	heatshock	HSP7C	P63017	Heat shock cognate 71 kDa protein OS=Mus musculus GN=Hspa8 PE=1 SV=1	sp|P63017|HSP7C_MOUSE;sp|P17156|HSP72_MOUSE	sp|P63017|HSP7C_MOUSE	>sp|P63017|HSP7C_MOUSE Heat shock cognate 71 kDa protein OS=Mus musculus GN=Hspa8 PE=1 SV=1
308	CH60	3.67215e+06	286124	1.25723e+06	161102	360547	2.65837e+06	700127	211300	700127	700127	10	19.4173	18.9385	5.73716e+06	4.97005e+06	0.0052896	0.00458247	18.4598	19.4173	-0.957427	0.957427	0.689532	0.863709	0.136291			3	3	3	8	8	8	60.955	0	19.455	10626000	5	heatshock	CH60	P63038	60 kDa heat shock protein, mitochondrial OS=Mus musculus GN=Hspd1 PE=1 SV=1	sp|P63038|CH60_MOUSE	sp|P63038|CH60_MOUSE	>sp|P63038|CH60_MOUSE 60 kDa heat shock protein, mitochondrial OS=Mus musculus GN=Hspd1 PE=1 SV=1
116	HS90A	5.06626e+06	1.04736e+06	928036	3.94245e+06	1.48774e+06	3111892	2.84402e+06	1470579	2.84402e+06	2.84402e+06	10	21.4395	20.9721	1.24718e+07	1.31145e+07	0.0114989	0.0120918	20.5047	21.4395	-0.93481	0.93481	0.867868	0.869425	0.130575			16	7	7	22.1	11.3	11.3	84.787	0	110.16	41789000	35	heatshock	HS90A	P07901	Heat shock protein HSP 90-alpha OS=Mus musculus GN=Hsp90aa1 PE=1 SV=4	sp|P07901|HS90A_MOUSE	sp|P07901|HS90A_MOUSE	>sp|P07901|HS90A_MOUSE Heat shock protein HSP 90-alpha OS=Mus musculus GN=Hsp90aa1 PE=1 SV=4
141	HS90B	26620760	12681470	13069375	21204970	9469850	16292795	19325135	11444330	19325135	19325135	10	24.0861	23.9218	83046425	85712530	0.076568	0.0790283	23.6397	24.204	-0.564288	0.564288	0.895698	0.000498799	0.999501			21	21	10	29.1	29.1	16.3	83.28	0	211.72	285310000	118	heatshock	HS90B	P11499	Heat shock protein HSP 90-beta OS=Mus musculus GN=Hsp90ab1 PE=1 SV=3	sp|P11499|HS90B_MOUSE	sp|P11499|HS90B_MOUSE	>sp|P11499|HS90B_MOUSE Heat shock protein HSP 90-beta OS=Mus musculus GN=Hsp90ab1 PE=1 SV=3
93	HBB1	459882	1.34571e+06	507257	5905447	1.52101e+06	165247	34328220	1843213	34328220	34328220	10	20.6818	22.6964	9.7393e+06	104993120	0.00897954	0.0968053	20.3599	25.0329	-4.67296	4.67296	0.00533849	0.860732	0.139268			11	11	5	83	83	39.5	15.84	0	78.54	89309000	33	hemoglobin	HBB1	P02088	Hemoglobin subunit beta-1 OS=Mus musculus GN=Hbb-b1 PE=1 SV=2	sp|P02088|HBB1_MOUSE;CON__P02070;sp|P02104|HBE_MOUSE;CON__Q3SX09	sp|P02088|HBB1_MOUSE	>sp|P02088|HBB1_MOUSE Hemoglobin subunit beta-1 OS=Mus musculus GN=Hbb-b1 PE=1 SV=2
92	HBA	1.37347e+06	2.16604e+06	133130	3.20808e+06	2.04975e+06	970578	28629505	1682988	28629505	28629505	10	21.0074	22.869	8.93047e+06	8.85421e+07	0.0082338	0.0816372	20.967	24.771	-3.80398	3.80398	0.00584913	0.70854	0.29146			7	7	7	68.3	68.3	68.3	15.085	0	47.413	79461000	31	hemoglobin	HBA	P01942	Hemoglobin subunit alpha OS=Mus musculus GN=Hba PE=1 SV=2	sp|P01942|HBA_MOUSE	sp|P01942|HBA_MOUSE	>sp|P01942|HBA_MOUSE Hemoglobin subunit alpha OS=Mus musculus GN=Hba PE=1 SV=2
94	HBB2	38356.9	0	8182	0	43712.5	165247	1.59638e+06	0	1.59638e+06	1.59638e+06	7	15.3246	16.8024	90251.4	4.95439e+06	8.32109e-05	0.00456802	12.9984	20.6064	-7.60796	7.60796	0.00997292	0.0670393	0.932961			8	2	2	65.3	21.8	21.8	15.878	0	13.635	3253500	5	hemoglobin	HBB2	P02089	Hemoglobin subunit beta-2 OS=Mus musculus GN=Hbb-b2 PE=1 SV=2	sp|P02089|HBB2_MOUSE	sp|P02089|HBB2_MOUSE	>sp|P02089|HBB2_MOUSE Hemoglobin subunit beta-2 OS=Mus musculus GN=Hbb-b2 PE=1 SV=2
241	H11	491736	647981	415986	173554	43712.5	165247	8139.5	15201.5	8139.5	8139.5	10	16.6729	15.8285	1.77297e+06	204867	0.00163466	0.000188891	18.6662	12.9909	5.67528	5.67528	0.0310561	0.868937	0.131063			4	2	2	23.9	19.2	19.2	21.785	0	21.954	4753000	9	histone	H11	P43275	Histone H1.1 OS=Mus musculus GN=Hist1h1a PE=1 SV=2	sp|P43275|H11_MOUSE	sp|P43275|H11_MOUSE	>sp|P43275|H11_MOUSE Histone H1.1 OS=Mus musculus GN=Hist1h1a PE=1 SV=2
294	H4	72847400	29233015	46101450	24948785	41286189	31936305	16292795	72847400	16292795	16292795	10	24.8663	24.6284	214416839	153662090	0.19769	0.141679	25.2992	23.9577	1.34143	1.34143	0.280727	0.00399104	0.996009			10	10	10	53.4	53.4	53.4	11.367	0	166.5	785560000	90	histone	H4	P62806	Histone H4 OS=Mus musculus GN=Hist1h4a PE=1 SV=2	sp|P62806|H4_MOUSE	sp|P62806|H4_MOUSE	>sp|P62806|H4_MOUSE Histone H4 OS=Mus musculus GN=Hist1h4a PE=1 SV=2
243	H13	17880250	10192310	14020990	3053882	8797695	14897550	3575040	14020990	3575040	3575040	10	23.1787	22.5253	53945127	39643660	0.0497369	0.0365521	23.281	21.7695	1.51145	1.51145	0.362553	0.795476	0.204524			6	6	1	22.6	22.6	7.2	22.099	0	39.638	171500000	36	histone	H13	P43277	Histone H1.3 OS=Mus musculus GN=Hist1h1d PE=1 SV=2	sp|P43277|H13_MOUSE	sp|P43277|H13_MOUSE	>sp|P43277|H13_MOUSE Histone H1.3 OS=Mus musculus GN=Hist1h1d PE=1 SV=2
240	H14	2007531	1811708	3.25205e+06	799638	1470579	2.7754e+06	721664	1.56887e+06	721664	721664	10	20.5354	20.1249	9341507	6.50926e+06	0.00861278	0.00600164	20.7889	19.461	1.32795	1.32795	0.372426	0.784988	0.215012			6	3	3	22.8	13.2	13.2	21.977	0	21.077	27969000	10	histone	H14	P43274	Histone H1.4 OS=Mus musculus GN=Hist1h1e PE=1 SV=2	sp|P43274|H14_MOUSE;sp|Q07133|H1T_MOUSE	sp|P43274|H14_MOUSE	>sp|P43274|H14_MOUSE Histone H1.4 OS=Mus musculus GN=Hist1h1e PE=1 SV=2
424	H2B1B	42659700	27972060	38606470	15153300	33005950	29233015	16713595	41286189	16713595	16713595	10	24.7696	24.4854	157397480	120659989	0.145119	0.11125	24.9762	23.9945	0.981704	0.981704	0.375242	0.728864	0.271136			6	6	3	44.4	44.4	16.7	13.952	0	45.094	561660000	68	histone	H2B1B	Q64475	Histone H2B type 1-B OS=Mus musculus GN=Hist1h2bb PE=1 SV=3;Q8CGP2	sp|Q64475|H2B1B_MOUSE;sp|Q8CGP2|H2B1P_MOUSE;sp|Q8CGP1|H2B1K_MOUSE;sp|Q6ZWY9|H2B1C_MOUSE;sp|Q64525|H2B2B_MOUSE;sp|Q64478|H2B1H_MOUSE;sp|P10854|H2B1M_MOUSE;sp|P10853|H2B1F_MOUSE;sp|P70696|H2B1A_MOUSE	sp|Q64475|H2B1B_MOUSE;sp|Q8CGP2|H2B1P_MOUSE;sp|Q8CGP1|H2B1K_MOUSE;sp|Q6ZWY9|H2B1C_MOUSE;sp|Q64525|H2B2B_MOUSE;sp|Q64478|H2B1H_MOUSE;sp|P10854|H2B1M_MOUSE;sp|P10853|H2B1F_MOUSE	>sp|Q64475|H2B1B_MOUSE Histone H2B type 1-B OS=Mus musculus GN=Hist1h2bb PE=1 SV=3;>sp|Q8CGP2|H2B1P_MOUSE Histone H2B type 1-P OS=Mus musculus GN=Hist1h2bp PE=1 SV=3;>sp|Q8CGP1|H2B1K_MOUSE Histone H2B type 1-K OS=Mus musculus GN=Hist1h2bk PE=1 SV=3;>sp|Q6Z
427	H2A2C	50192000	19607320	27972060	19325135	44508300	39639950	21578400	29475905	21578400	21578400	10	24.5624	24.5503	161604815	133851055	0.148998	0.123413	24.7375	24.3631	0.374399	0.374399	0.500805	0.122257	0.877743			4	4	1	35.7	35.7	8.5	13.988	0	62.78	544930000	34	histone	H2A2C	Q64523	Histone H2A type 2-C OS=Mus musculus GN=Hist2h2ac PE=1 SV=3;Q6GSS7	sp|Q64523|H2A2C_MOUSE;sp|Q6GSS7|H2A2A_MOUSE	sp|Q64523|H2A2C_MOUSE;sp|Q6GSS7|H2A2A_MOUSE	>sp|Q64523|H2A2C_MOUSE Histone H2A type 2-C OS=Mus musculus GN=Hist2h2ac PE=1 SV=3;>sp|Q6GSS7|H2A2A_MOUSE Histone H2A type 2-A OS=Mus musculus GN=Hist2h2aa1 PE=1 SV=3
242	H15	4.70621e+06	1.98251e+06	3318164	899207	1.89169e+06	6103489	1.30816e+06	1826945	1.30816e+06	1.30816e+06	10	20.8263	20.619	1.27978e+07	1.18549e+07	0.0117994	0.0109304	20.9189	20.3191	0.599791	0.599791	0.803195	0.757993	0.242007			3	3	3	10.8	10.8	10.8	22.576	0	19.767	36751000	34	histone	H15	P43276	Histone H1.5 OS=Mus musculus GN=Hist1h1b PE=1 SV=2	sp|P43276|H15_MOUSE	sp|P43276|H15_MOUSE	>sp|P43276|H15_MOUSE Histone H1.5 OS=Mus musculus GN=Hist1h1b PE=1 SV=2
95	H3C	12069945	3.20808e+06	10569485	1.86822e+06	5231724	7.76349e+06	2.99934e+06	14608225	2.99934e+06	2.99934e+06	10	22.0088	21.9175	32947454	3.13697e+07	0.0303772	0.0289234	22.3189	21.5162	0.802643	0.802643	0.85395	0.867981	0.132019			3	3	3	20.6	20.6	20.6	15.315	0	16.733	130570000	3	histone	H3C	P02301	Histone H3.3C OS=Mus musculus GN=H3f3c PE=3 SV=3;P84244	sp|P02301|H3C_MOUSE;sp|P84244|H33_MOUSE;sp|P84228|H32_MOUSE;sp|P68433|H31_MOUSE	sp|P02301|H3C_MOUSE;sp|P84244|H33_MOUSE;sp|P84228|H32_MOUSE;sp|P68433|H31_MOUSE	>sp|P02301|H3C_MOUSE Histone H3.3C OS=Mus musculus GN=H3f3c PE=3 SV=3;>sp|P84244|H33_MOUSE Histone H3.3 OS=Mus musculus GN=H3f3a PE=1 SV=2;>sp|P84228|H32_MOUSE Histone H3.2 OS=Mus musculus GN=Hist1h3b PE=1 SV=2;>sp|P68433|H31_MOUSE Histone H3.1 OS=Mus musc
173	HVM54	38356.9	0	8182	0	43712.5	165247	131023	330022	131023	131023	8	16.4148	14.9989	90251.4	888338	8.32109e-05	0.000819062	12.9984	16.9995	-4.00106	4.00106	0.038205	5.0078e-05	0.99995			2	1	1	23.1	13.7	13.7	12.872	0.0081433	6.9773	2671400	2	Ig	HVM54	P18525	Ig heavy chain V region 5-84 OS=Mus musculus PE=1 SV=1	sp|P18525|HVM54_MOUSE	sp|P18525|HVM54_MOUSE	>sp|P18525|HVM54_MOUSE Ig heavy chain V region 5-84 OS=Mus musculus PE=1 SV=1
78	KV5AC	38356.9	774947	340350	295474	601981	165247	198403	5721517	198403	198403	10	17.9138	17.9874	2.05111e+06	6.48197e+06	0.0018911	0.00597648	18.3767	17.5981	0.778582	0.778582	0.0723172	0.803223	0.196777			2	2	2	36.1	36.1	36.1	11.954	0	18.503	31501000	10	Ig	KV5AC	P01645	Ig kappa chain V-V region HP 93G7 OS=Mus musculus PE=1 SV=1;P01644	sp|P01645|KV5AC_MOUSE;sp|P01644|KV5AB_MOUSE;sp|P01646|KV5AD_MOUSE;sp|P01647|KV5AE_MOUSE;sp|P01643|KV5AA_MOUSE	sp|P01645|KV5AC_MOUSE;sp|P01644|KV5AB_MOUSE;sp|P01646|KV5AD_MOUSE;sp|P01647|KV5AE_MOUSE;sp|P01643|KV5AA_MOUSE	>sp|P01645|KV5AC_MOUSE Ig kappa chain V-V region HP 93G7 OS=Mus musculus PE=1 SV=1;>sp|P01644|KV5AB_MOUSE Ig kappa chain V-V region HP R16.7 OS=Mus musculus PE=1 SV=1;>sp|P01646|KV5AD_MOUSE Ig kappa chain V-V region HP 123E6 OS=Mus musculus PE=1 SV=1;>sp|P
87	IGG2B	2.49599e+06	25409.5	107981	598528	902336	902336	1.98251e+06	2.91103e+06	1.98251e+06	1.98251e+06	10	20.4601	20.055	4.13025e+06	9760906	0.00380805	0.00899971	19.1911	20.9189	-1.72784	1.72784	0.112712	0.84011	0.15989			5	5	5	16.8	16.8	16.8	44.259	0	41.817	23050000	15	Ig	IGG2B	P01867	Ig gamma-2B chain C region OS=Mus musculus GN=Igh-3 PE=1 SV=3	sp|P01867|IGG2B_MOUSE	sp|P01867|IGG2B_MOUSE	>sp|P01867|IGG2B_MOUSE Ig gamma-2B chain C region OS=Mus musculus GN=Igh-3 PE=1 SV=3
174	HVM56	1.25723e+06	0	161102	303545	43712.5	165247	175476	3.75709e+06	175476	175476	9	17.4209	17.3593	1.76559e+06	4448762	0.00162786	0.00410183	17.2976	17.4209	-0.123294	0.123294	0.117416	0.603277	0.396723			3	3	2	39.2	39.2	27.8	10.661	0	21.835	20584000	5	Ig	HVM56	P18527	Ig heavy chain V region 914 OS=Mus musculus PE=1 SV=1	sp|P18527|HVM56_MOUSE	sp|P18527|HVM56_MOUSE	>sp|P18527|HVM56_MOUSE Ig heavy chain V region 914 OS=Mus musculus PE=1 SV=1
76	KV5A4	488462	0	598528	0	2760165	165247	8139.5	8797695	8139.5	8139.5	8	16.4036	15.9444	3.84716e+06	8.98736e+06	0.00354704	0.00828649	18.8979	12.9909	5.90699	5.90699	0.117733	0.840067	0.159933			3	3	3	35.2	35.2	35.2	12.03	0	24.758	40920000	11	Ig	KV5A4	P01636	Ig kappa chain V-V region MOPC 149 OS=Mus musculus PE=1 SV=1	sp|P01636|KV5A4_MOUSE	sp|P01636|KV5A4_MOUSE	>sp|P01636|KV5A4_MOUSE Ig kappa chain V-V region MOPC 149 OS=Mus musculus PE=1 SV=1
90	IGHA	242256700	87306500	242256700	173160900	215166969	63729300	72847400	1226434000	72847400	72847400	10	26.9565	26.8996	960147769	1508705500	0.885247	1.39105	27.6809	26.1184	1.56251	1.56251	0.12858	0.869396	0.130604			16	16	16	61.3	61.3	61.3	36.875	0	323.31	5425400000	159	Ig	IGHA	P01878	Ig alpha chain C region OS=Mus musculus PE=1 SV=1	sp|P01878|IGHA_MOUSE	sp|P01878|IGHA_MOUSE	>sp|P01878|IGHA_MOUSE Ig alpha chain C region OS=Mus musculus PE=1 SV=1
85	LAC1	38356.9	1.08067e+06	491736	1.20286e+06	1779459	165247	902336	5.06626e+06	902336	902336	10	19.7833	19.9134	4.59308e+06	7.93851e+06	0.00423478	0.00731943	20.0435	19.7833	0.260188	0.260188	0.235768	0.846094	0.153906			3	3	3	43.8	43.8	43.8	11.575	0	70.954	38789000	19	Ig	LAC1	P01843	Ig lambda-1 chain C region OS=Mus musculus PE=1 SV=1	sp|P01843|LAC1_MOUSE	sp|P01843|LAC1_MOUSE	>sp|P01843|LAC1_MOUSE Ig lambda-1 chain C region OS=Mus musculus PE=1 SV=1
83	HVM42	401954	28748.5	317819	0	43712.5	165247	8139.5	1.25723e+06	8139.5	8139.5	9	15.145	14.2033	792234	1.4469e+06	0.000730432	0.00133406	15.4158	12.9909	2.42489	2.42489	0.270221	0.0143639	0.985636			3	3	1	38.5	38.5	18.8	13.051	0	21.716	7389000	5	Ig	HVM42	P01812	Ig heavy chain V region MOPC 173 OS=Mus musculus PE=1 SV=1	sp|P01812|HVM42_MOUSE	sp|P01812|HVM42_MOUSE	>sp|P01812|HVM42_MOUSE Ig heavy chain V region MOPC 173 OS=Mus musculus PE=1 SV=1
74	KV2A7	3111892	839340	1.59638e+06	1.34571e+06	1.25723e+06	165247	2.70472e+06	4.65815e+06	2.70472e+06	2.70472e+06	10	21.0363	20.8635	8.15055e+06	12937557	0.00751473	0.0119286	20.3599	21.367	-1.00712	1.00712	0.276255	0.382791	0.617209			2	2	2	32.7	32.7	32.7	12.273	0	14.774	51154000	16	Ig	KV2A7	P01631	Ig kappa chain V-II region 26-10 OS=Mus musculus PE=1 SV=1	sp|P01631|KV2A7_MOUSE	sp|P01631|KV2A7_MOUSE	>sp|P01631|KV2A7_MOUSE Ig kappa chain V-II region 26-10 OS=Mus musculus PE=1 SV=1
86	GCAA	3852236	0	314986	2.99934e+06	660254	165247	2.551e+06	3.6135e+06	2.551e+06	2.551e+06	9	21.2826	20.3076	7.82681e+06	11431747	0.00721625	0.0105403	19.3327	21.2826	-1.94997	1.94997	0.353044	0.132545	0.867455			5	5	5	20.9	20.9	20.9	36.389	0	33.414	38907000	15	Ig	GCAA	P01863	Ig gamma-2A chain C region, A allele OS=Mus musculus GN=Ighg PE=1 SV=1;P01865	sp|P01863|GCAA_MOUSE;sp|P01865|GCAM_MOUSE;sp|P01864|GCAB_MOUSE	sp|P01863|GCAA_MOUSE;sp|P01865|GCAM_MOUSE	>sp|P01863|GCAA_MOUSE Ig gamma-2A chain C region, A allele OS=Mus musculus GN=Ighg PE=1 SV=1;>sp|P01865|GCAM_MOUSE Ig gamma-2A chain C region, membrane-bound form OS=Mus musculus GN=Igh-1a PE=1 SV=3
73	IGJ	115916650	28629505	22567320	27541670	27972060	14342480	15638150	1.24205e+08	15638150	15638150	10	24.5786	24.318	222627205	1.85462e+08	0.20526	0.170999	24.7375	23.8986	0.838917	0.838917	0.499954	0.533945	0.466055			6	6	6	32.1	32.1	32.1	18.013	0	48.696	1041900000	47	Ig	IGJ	P01592	Immunoglobulin J chain OS=Mus musculus GN=Jchain PE=1 SV=4	sp|P01592|IGJ_MOUSE	sp|P01592|IGJ_MOUSE	>sp|P01592|IGJ_MOUSE Immunoglobulin J chain OS=Mus musculus GN=Jchain PE=1 SV=4
89	IGHM	774947	0	8182	0	43712.5	165247	145802	550529	145802	145802	8	17.1537	15.076	826842	1.15318e+06	0.00076234	0.00106325	12.9984	17.1537	-4.15525	4.15525	0.500487	3.90439e-05	0.999961			2	2	2	6.6	6.6	6.6	49.971	0	13.894	3538700	4	Ig	IGHM	P01872	Ig mu chain C region OS=Mus musculus GN=Ighm PE=1 SV=2	sp|P01872|IGHM_MOUSE	sp|P01872|IGHM_MOUSE	>sp|P01872|IGHM_MOUSE Ig mu chain C region OS=Mus musculus GN=Ighm PE=1 SV=2
88	IGHG1	38356.9	178384	127378	1790710	43712.5	165247	525603	1.04736e+06	525603	525603	10	18.4252	17.9812	2.17854e+06	2.78941e+06	0.00200859	0.00257188	16.9588	19.0036	-2.04484	2.04484	0.560155	0.868046	0.131954			3	3	3	16	16	16	35.704	0	19.972	14893000	5	Ig	IGHG1	P01868	Ig gamma-1 chain C region secreted form OS=Mus musculus GN=Ighg1 PE=1 SV=1;P01869	sp|P01868|IGHG1_MOUSE;sp|P01869|IGH1M_MOUSE	sp|P01868|IGHG1_MOUSE;sp|P01869|IGH1M_MOUSE	>sp|P01868|IGHG1_MOUSE Ig gamma-1 chain C region secreted form OS=Mus musculus GN=Ighg1 PE=1 SV=1;>sp|P01869|IGH1M_MOUSE Ig gamma-1 chain C region, membrane-bound form OS=Mus musculus GN=Ighg1 PE=1 SV=2
84	IGKC	31210320	14020990	14342480	13069375	15153300	3.94245e+06	9212935	50192000	9212935	9212935	10	23.6913	23.4545	87796465	8.17733e+07	0.0809475	0.0753962	23.7738	23.1352	0.638562	0.638562	0.781246	0.869216	0.130784			7	7	7	49.1	49.1	49.1	11.778	0	156.94	444750000	87	Ig	IGKC	P01837	Ig kappa chain C region OS=Mus musculus PE=1 SV=1	sp|P01837|IGKC_MOUSE	sp|P01837|IGKC_MOUSE	>sp|P01837|IGKC_MOUSE Ig kappa chain C region OS=Mus musculus PE=1 SV=1
107	HVM51	1.52101e+06	1.53917e+06	1.18033e+06	1.04736e+06	378621	165247	450482	3.88287e+06	450482	450482	10	19.5145	19.4759	5.66649e+06	5.39956e+06	0.00522445	0.00497848	20.1708	18.7811	1.38965	1.38965	0.875969	0.000832953	0.999167			2	2	2	28	28	28	12.934	0	16.629	36755000	17	Ig	HVM51	P06330	Ig heavy chain V region AC38 205.12 OS=Mus musculus PE=1 SV=1;P01757	sp|P06330|HVM51_MOUSE;sp|P01757|HVM13_MOUSE;sp|P01756|HVM12_MOUSE	sp|P06330|HVM51_MOUSE;sp|P01757|HVM13_MOUSE;sp|P01756|HVM12_MOUSE	>sp|P06330|HVM51_MOUSE Ig heavy chain V region AC38 205.12 OS=Mus musculus PE=1 SV=1;>sp|P01757|HVM13_MOUSE Ig heavy chain V region J558 OS=Mus musculus PE=1 SV=1;>sp|P01756|HVM12_MOUSE Ig heavy chain V region MOPC 104E OS=Mus musculus PE=1 SV=1
80	KV3A5	2126680	1191313	177242	1.89169e+06	1647042	832441	647981	3.94245e+06	647981	647981	10	19.9486	19.9785	7033971	6.71884e+06	0.00648525	0.00619487	20.6514	19.3056	1.34585	1.34585	0.878638	0.851721	0.148279			2	2	1	24.3	24.3	8.1	11.949	0	105.66	35285000	17	Ig	KV3A5	P01657	Ig kappa chain V-III region PC 2413 OS=Mus musculus PE=1 SV=1;P01632	sp|P01657|KV3A5_MOUSE;sp|P01632|KV1A1_MOUSE;sp|P01634|KV5A2_MOUSE	sp|P01657|KV3A5_MOUSE;sp|P01632|KV1A1_MOUSE;sp|P01634|KV5A2_MOUSE	>sp|P01657|KV3A5_MOUSE Ig kappa chain V-III region PC 2413 OS=Mus musculus PE=1 SV=1;>sp|P01632|KV1A1_MOUSE Ig kappa chain V-I region S107A OS=Mus musculus GN=Igkv7-33 PE=2 SV=1;>sp|P01634|KV5A2_MOUSE Ig kappa chain V-V region MOPC 21 OS=Mus musculus PE=1
175	HVM57	314986	29056	8182	572099	1.22854e+06	165247	8139.5	1.91866e+06	8139.5	8139.5	10	16.568	15.6279	2152865	2108322	0.00198492	0.00194391	18.2649	12.9909	5.27403	5.27403	0.943072	0.834635	0.165365			3	2	2	52	40.8	40.8	11.007	0	12.744	13700000	6	Ig	HVM57	P18528	Ig heavy chain V region 6.96 OS=Mus musculus PE=4 SV=1	sp|P18528|HVM57_MOUSE	sp|P18528|HVM57_MOUSE	>sp|P18528|HVM57_MOUSE Ig heavy chain V region 6.96 OS=Mus musculus PE=4 SV=1
79	KV5AG	672297	422138	620156	665803	6103489	1.33414e+06	581536	5.38543e+06	581536	581536	10	19.2944	19.2471	8.48388e+06	8464184	0.00782206	0.00780411	19.3447	19.1495	0.195226	0.195226	0.982901	0.289659	0.710341			1	1	1	16.7	16.7	16.7	12.056	0	11.708	40311000	9	Ig	KV5AG	P01649	Ig kappa chain V-V regions OS=Mus musculus PE=1 SV=1;P01648	sp|P01649|KV5AG_MOUSE;sp|P01648|KV5AF_MOUSE	sp|P01649|KV5AG_MOUSE;sp|P01648|KV5AF_MOUSE	>sp|P01649|KV5AG_MOUSE Ig kappa chain V-V regions OS=Mus musculus PE=1 SV=1;>sp|P01648|KV5AF_MOUSE Ig kappa chain V-V region HP 91A3 OS=Mus musculus PE=1 SV=1
232	K1B26	195036	0	8182	0	43712.5	165247	714131	14896	714131	714131	8	16.6729	16.2221	246931	2.32254e+06	0.000227668	0.00214141	12.9984	19.4458	-6.44742	6.44742	0.028294	0.824024	0.175976			3	3	1	17.2	17.2	7.3	28.463	0	28.55	6654900	7	kallikrein	K1B26	P36369	Kallikrein 1-related peptidase b26 OS=Mus musculus GN=Klk1b26 PE=2 SV=1;P36368	sp|P36369|K1B26_MOUSE;sp|P36368|EGFB2_MOUSE;sp|Q61754|K1B24_MOUSE	sp|P36369|K1B26_MOUSE;sp|P36368|EGFB2_MOUSE	>sp|P36369|K1B26_MOUSE Kallikrein 1-related peptidase b26 OS=Mus musculus GN=Klk1b26 PE=2 SV=1;>sp|P36368|EGFB2_MOUSE Epidermal growth factor-binding protein type B OS=Mus musculus GN=Egfbp2 PE=1 SV=1
581	KLK11	405777650	1226434000	776942000	292000875	242256700	916353000	203356950	39639950	203356950	203356950	10	27.993	28.0978	2943411225	1566063800	2.7138	1.44394	28.5961	27.5994	0.996675	0.996675	0.0509014	0.716506	0.283494	+		1	1	1	5.8	5.8	5.8	30.753	1	-2	9112700000	7	kallikrein	KLK11	Q9QYN3	Kallikrein-11 OS=Mus musculus GN=Klk11 PE=2 SV=1	sp|Q9QYN3|KLK11_MOUSE	sp|Q9QYN3|KLK11_MOUSE	>sp|Q9QYN3|KLK11_MOUSE Kallikrein-11 OS=Mus musculus GN=Klk11 PE=2 SV=1
160	K1KB9	38356.9	0	8182	0	758898	165247	586414	102162	586414	586414	8	17.0287	16.08	805436	2.02665e+06	0.000742605	0.0018686	12.9984	19.1616	-6.16315	6.16315	0.138282	4.72983e-08	1			2	2	2	13.4	13.4	13.4	28.9	0	14.394	6744500	6	kallikrein	K1KB9	P15949	Kallikrein 1-related peptidase b9 OS=Mus musculus GN=Klk1b9 PE=2 SV=1;P00755	sp|P15949|K1KB9_MOUSE;sp|P00755|K1KB1_MOUSE	sp|P15949|K1KB9_MOUSE;sp|P00755|K1KB1_MOUSE	>sp|P15949|K1KB9_MOUSE Kallikrein 1-related peptidase b9 OS=Mus musculus GN=Klk1b9 PE=2 SV=1;>sp|P00755|K1KB1_MOUSE Kallikrein 1-related peptidase b1 OS=Mus musculus GN=Klk1b1 PE=2 SV=1
157	K1KB5	38356.9	0	80394.3	0	43712.5	165247	86530.8	7246	86530.8	86530.8	8	15.9212	15.8141	162464	432085	0.00014979	0.000398389	15.2272	16.4009	-1.17371	1.17371	0.178012	0.854605	0.145395			4	2	2	20.3	8.4	8.4	28.748	0	12.293	4942500	4	kallikrein	K1KB5	P15945	Kallikrein 1-related peptidase b5 OS=Mus musculus GN=Klk1b5 PE=2 SV=1	sp|P15945|K1KB5_MOUSE	sp|P15945|K1KB5_MOUSE	>sp|P15945|K1KB5_MOUSE Kallikrein 1-related peptidase b5 OS=Mus musculus GN=Klk1b5 PE=2 SV=1
158	KLK1	3.69055e+06	3852236	4053245	3.67215e+06	12681470	10192310	3819088	3575040	3819088	3819088	10	21.8648	21.871	2.79497e+07	25224614	0.0257693	0.0232575	21.8773	21.8648	0.0124679	0.0124679	0.729988	0.864864	0.135136			8	8	5	38.7	38.7	23.4	28.774	0	55.662	115220000	52	kallikrein	KLK1	P15947	Kallikrein-1 OS=Mus musculus GN=Klk1 PE=1 SV=3	sp|P15947|KLK1_MOUSE;sp|P00756|K1KB3_MOUSE	sp|P15947|KLK1_MOUSE	>sp|P15947|KLK1_MOUSE Kallikrein-1 OS=Mus musculus GN=Klk1 PE=1 SV=3
478	KLK14	832441	124359	2.16604e+06	231776	1.04736e+06	3.20808e+06	8139.5	1647042	8139.5	8139.5	10	19.0214	16.3289	4.40197e+06	4879545	0.00405857	0.00449902	19.667	12.9909	6.67609	6.67609	0.77494	0.655615	0.344385			4	4	4	24.4	24.4	24.4	27.016	0	26.433	15667000	12	kallikrein	KLK14	Q8CGR5	Kallikrein-14 OS=Mus musculus GN=Klk14 PE=2 SV=1	sp|Q8CGR5|KLK14_MOUSE	sp|Q8CGR5|KLK14_MOUSE	>sp|Q8CGR5|KLK14_MOUSE Kallikrein-14 OS=Mus musculus GN=Klk14 PE=2 SV=1
499	K1C25	5.26787e+06	3.88287e+06	1.52101e+06	1669486	2.41616e+06	165247	8139.5	1811708	8139.5	8139.5	10	20.6054	17.0976	1.47574e+07	2.00137e+06	0.0136062	0.0018453	21.2043	12.9909	8.21338	8.21338	0.0160155	0.155388	0.844612	+		2	1	1	4	2	2	48.921	1	-2	38496000	6	keratin	K1C25	Q8VCW2	Keratin, type I cytoskeletal 25 OS=Mus musculus GN=Krt25 PE=1 SV=1;Q9Z320	sp|Q8VCW2|K1C25_MOUSE;sp|Q9Z320|K1C27_MOUSE;sp|A6BLY7|K1C28_MOUSE	sp|Q8VCW2|K1C25_MOUSE;sp|Q9Z320|K1C27_MOUSE;sp|A6BLY7|K1C28_MOUSE	>sp|Q8VCW2|K1C25_MOUSE Keratin, type I cytoskeletal 25 OS=Mus musculus GN=Krt25 PE=1 SV=1;>sp|Q9Z320|K1C27_MOUSE Keratin, type I cytoskeletal 27 OS=Mus musculus GN=Krt27 PE=1 SV=1;>sp|A6BLY7|K1C28_MOUSE Keratin, type I cytoskeletal 28 OS=Mus musculus GN=Kr
143	K2C8	936664	4023439	3.69055e+06	2126680	1558556	165247	295474	1095695	295474	295474	10	19.9547	19.5964	12335890	2.14736e+06	0.0113736	0.0019799	21.0202	18.1727	2.8475	2.8475	0.0239536	0.621967	0.378033			12	7	4	23.3	15.7	8.4	54.565	0	42.974	35468000	24	keratin	K2C8	P11679	Keratin, type II cytoskeletal 8 OS=Mus musculus GN=Krt8 PE=1 SV=4	sp|P11679|K2C8_MOUSE;CON__H-INV:HIT000292931;CON__H-INV:HIT000016045	sp|P11679|K2C8_MOUSE	>sp|P11679|K2C8_MOUSE Keratin, type II cytoskeletal 8 OS=Mus musculus GN=Krt8 PE=1 SV=4
379	K22O	23838940	17381390	13714180	7.12713e+06	39639950	52765020	63729300	42659700	63729300	63729300	10	25.2944	24.9882	1.01702e+08	286612620	0.0937679	0.264261	24.051	25.9255	-1.87441	1.87441	0.0310716	0.835323	0.164677			28	21	15	47.3	39.6	30.6	62.844	0	323.31	616510000	130	keratin	K22O	Q3UV17	Keratin, type II cytoskeletal 2 oral OS=Mus musculus GN=Krt76 PE=1 SV=1	sp|Q3UV17|K22O_MOUSE	sp|Q3UV17|K22O_MOUSE	>sp|Q3UV17|K22O_MOUSE Keratin, type II cytoskeletal 2 oral OS=Mus musculus GN=Krt76 PE=1 SV=1
375	K1C26	601981	0	8182	37310.2	286124	3819088	76221.6	7763	76221.6	76221.6	9	16.2179	15.7026	933597	4.05552e+06	0.000860767	0.00373925	15.1873	16.2179	-1.03061	1.03061	0.0507234	0.407796	0.592204			1	1	1	1.7	1.7	1.7	51.117	0	12.46	4462300	2	keratin	K1C26	Q3TRJ4	Keratin, type I cytoskeletal 26 OS=Mus musculus GN=Krt26 PE=2 SV=1	sp|Q3TRJ4|K1C26_MOUSE	sp|Q3TRJ4|K1C26_MOUSE	>sp|Q3TRJ4|K1C26_MOUSE Keratin, type I cytoskeletal 26 OS=Mus musculus GN=Krt26 PE=2 SV=1
407	K1C14	14608225	11629275	8797695	8161600	6857426	3852236	4023439	7908630	4023439	4023439	10	22.8158	22.5043	50054221	23831183	0.0461495	0.0219727	23.0687	21.94	1.1287	1.1287	0.0983907	0.860131	0.139869			29	8	8	53.9	19.4	19.4	52.866	0	75.486	159600000	75	keratin	K1C14	Q61781	Keratin, type I cytoskeletal 14 OS=Mus musculus GN=Krt14 PE=1 SV=2	sp|Q61781|K1C14_MOUSE;CON__Q7Z3Y9	sp|Q61781|K1C14_MOUSE	>sp|Q61781|K1C14_MOUSE Keratin, type I cytoskeletal 14 OS=Mus musculus GN=Krt14 PE=1 SV=2
420	K1C12	28629505	31210320	37664250	22567320	14608225	35459570	7234680	24948785	7234680	7234680	10	24.5019	23.7787	134679620	82112395	0.124173	0.0757089	24.771	22.7865	1.9845	1.9845	0.167629	0.86534	0.13466			23	23	18	49.1	49.1	41.9	52.464	0	323.31	438530000	151	keratin	K1C12	Q64291	Keratin, type I cytoskeletal 12 OS=Mus musculus GN=Krt12 PE=1 SV=2	sp|Q64291|K1C12_MOUSE	sp|Q64291|K1C12_MOUSE	>sp|Q64291|K1C12_MOUSE Keratin, type I cytoskeletal 12 OS=Mus musculus GN=Krt12 PE=1 SV=2
532	KRT84	38356.9	0	381618	700127	1.53917e+06	2.35064e+06	343800	334206	343800	343800	9	18.3912	18.4665	2.65927e+06	3.71624e+06	0.00245182	0.00342643	18.5418	18.3912	0.15056	0.15056	0.445184	0.728682	0.271318			10	4	4	17.9	8.8	8.8	64.982	0	28.968	8780400	9	keratin	KRT84	Q99M73	Keratin, type II cuticular Hb4 OS=Mus musculus GN=Krt84 PE=2 SV=2	sp|Q99M73|KRT84_MOUSE	sp|Q99M73|KRT84_MOUSE	>sp|Q99M73|KRT84_MOUSE Keratin, type II cuticular Hb4 OS=Mus musculus GN=Krt84 PE=2 SV=2
604	K2C6B	2.69525e+06	562379	525603	430019	3.20808e+06	633904	932312	2.23264e+06	932312	932312	10	19.8305	19.4658	7.42133e+06	5.66348e+06	0.0068424	0.00522182	19.1012	19.8305	-0.729269	0.729269	0.488464	0.451985	0.548015			34	3	3	50.2	5.5	5.5	60.322	0	18.154	24363000	12	keratin	K2C6B	Q9Z331	Keratin, type II cytoskeletal 6B OS=Mus musculus GN=Krt6b PE=1 SV=3	sp|Q9Z331|K2C6B_MOUSE	sp|Q9Z331|K2C6B_MOUSE	>sp|Q9Z331|K2C6B_MOUSE Keratin, type II cytoskeletal 6B OS=Mus musculus GN=Krt6b PE=1 SV=3
100	K2C1	203356950	215166969	186242500	190074300	328693150	273093800	139980350	273093800	139980350	139980350	10	27.5515	27.33	1123533869	966128650	1.03589	0.890786	27.5994	27.0606	0.53879	0.53879	0.507288	0.868821	0.131179			34	27	26	40.8	35.8	35.8	65.605	0	323.31	4437000000	411	keratin	K2C1	P04104	Keratin, type II cytoskeletal 1 OS=Mus musculus GN=Krt1 PE=1 SV=4	sp|P04104|K2C1_MOUSE	sp|P04104|K2C1_MOUSE	>sp|P04104|K2C1_MOUSE Keratin, type II cytoskeletal 1 OS=Mus musculus GN=Krt1 PE=1 SV=4
21	K1C24	3.35514e+06	1381081	2094528	2.69525e+06	12168115	11250525	3.94245e+06	2107396	3.94245e+06	3.94245e+06	10	21.799	21.6363	21694107	2.51853e+07	0.0200018	0.0232212	21.362	21.9107	-0.548675	0.548675	0.645687	0.665575	0.334425			8	7	7	19.5	17.4	17.4	54.04	0	51.002	69409000	36	keratin	K1C24	A1L317	Keratin, type I cytoskeletal 24 OS=Mus musculus GN=Krt24 PE=2 SV=2	sp|A1L317|K1C24_MOUSE	sp|A1L317|K1C24_MOUSE	>sp|A1L317|K1C24_MOUSE Keratin, type I cytoskeletal 24 OS=Mus musculus GN=Krt24 PE=2 SV=2
11	OBP6	776942000	115916650	190074300	55239350	55239350	46101450	31936305	15638150	31936305	31936305	10	25.5946	25.8586	1193411650	157548515	1.10031	0.145262	26.7885	24.9287	1.85982	1.85982	0.003706	0.868991	0.131009			13	8	8	58.9	42.9	42.9	18.449	0	323.31	1931700000	110	lipocalin	OBP6		musM_OBP6*	musM_OBP6*	musM_OBP6*	>musM_OBP6*
1	MUP10	38356.9	0	8182	0	43712.5	2217327	165247	18177	165247	165247	8	15.3246	15.1663	90251.4	2731245	8.32109e-05	0.00251825	12.9984	17.3343	-4.33586	4.33586	0.0149168	0.196118	0.803882	+		14	1	1	70.9	6.1	6.1	20.55	1	-2	1517500	4	lipocalin	MUP10		mus_MUP10	mus_MUP10	mus_MUP10	>mus_MUP10
4	sMUP17	38356.9	0	8182	32836.1	241788	2386902	150584	274703	150584	150584	9	17.2002	16.1016	321162	3113357	0.000296109	0.00287056	15.003	17.2002	-2.19718	2.19718	0.0246654	0.00227031	0.99773	+		13	1	1	74.4	5.6	5.6	20.638	1	-2	2389300	2	lipocalin	sMUP17		mus_MUP17;mus_MUP13	mus_MUP17;mus_MUP13	mus_MUP17;mus_MUP13	>mus_MUP17;>mus_MUP13
2	sMUP9	5037967	3819088	7234680	7073045	25604670	79775900	10964295	35459570	10964295	10964295	10	23.3863	23.0701	48769450	148128355	0.044965	0.136577	22.7539	23.3863	-0.63241	0.63241	0.0323791	0.000204009	0.999796			14	12	0	73.3	67.2	0	20.649	0	323.31	353950000	92	lipocalin	sMUP9		mus_MUP9;mus_MUP2;mus_MUP19;mus_MUP16;mus_MUP18;mus_MUP11;mus_MUP15;mus_MUP12;mus_MUP1;mus_MUP7	mus_MUP9;mus_MUP2;mus_MUP19;mus_MUP16;mus_MUP18;mus_MUP11;mus_MUP15;mus_MUP12;mus_MUP1;mus_MUP7;mus_MUP20/Darcin	mus_MUP9;mus_MUP2;mus_MUP19;mus_MUP16;mus_MUP18;mus_MUP11;mus_MUP15;mus_MUP12;mus_MUP1;mus_MUP7	>mus_MUP9;>mus_MUP2;>mus_MUP19;>mus_MUP16;>mus_MUP18;>mus_MUP11;>mus_MUP15;>mus_MUP12;>mus_MUP1;>mus_MUP7
607	LCN11	642192000	489743500	489743500	642192000	642192000	642192000	186242500	190074300	186242500	186242500	10	28.8675	28.3655	2906063000	1390993800	2.67936	1.28252	29.2584	27.4726	1.78582	1.78582	0.0347853	0.0063412	0.993659			10	10	10	53.4	53.4	53.4	20.419	0	304.74	9003600000	149	lipocalin	LCN11	A2BHR2	Lipocalin 11 OS=Mus musculus GN=Lcn11 PE=1 SV=1	tr|A2BHR2|A2BHR2_MOUSE	tr|A2BHR2|A2BHR2_MOUSE	>tr|A2BHR2|A2BHR2_MOUSE Lipocalin 11 OS=Mus musculus GN=Lcn11 PE=1 SV=1
5	MUP4	139980350	17135790	35459570	33005950	63729300	203356950	105726250	105726250	105726250	105726250	10	26.6558	25.8677	289310960	626261950	0.266742	0.577423	25.0797	26.6558	-1.57609	1.57609	0.0511954	0.00947222	0.990528			15	15	15	70.8	70.8	70.8	20.541	0	290.46	1259400000	240	lipocalin	MUP4		mus_MUP4	mus_MUP4;mus_MUP3	mus_MUP4	>mus_MUP4
8	OBP8	4163775000	4163775000	4163775000	4163775000	2673945000	2673945000	2258900000	2258900000	2258900000	2258900000	10	31.3163	31.5141	19329045000	11709545000	17.8212	10.7964	31.9552	31.073	0.882272	0.882272	0.0534004	0.297895	0.702105			31	31	2	78.4	78.4	11.1	19.366	0	323.31	71101000000	1632	lipocalin	OBP8		mus_OBP8	mus_OBP8	mus_OBP8	>mus_OBP8
370	RBP2	266675	622974	144544	53292.5	43712.5	165247	8139.5	82147.1	8139.5	8139.5	10	16.0473	15.066	1.1312e+06	271813	0.00104295	0.000250616	17.1412	12.9909	4.15025	4.15025	0.0699807	0.837372	0.162628			1	1	1	7.5	7.5	7.5	15.609	0.0081301	6.9615	3550700	3	lipocalin	RBP2	Q08652	Retinol-binding protein 2 OS=Mus musculus GN=Rbp2 PE=2 SV=2	sp|Q08652|RET2_MOUSE	sp|Q08652|RET2_MOUSE	>sp|Q08652|RET2_MOUSE Retinol-binding protein 2 OS=Mus musculus GN=Rbp2 PE=2 SV=2
416	LCN4	1.26399e+06	8560891	2.26015e+06	14897550	4.65815e+06	165247	4.65815e+06	918780	4.65815e+06	4.65815e+06	10	22.1513	22.1513	3.16407e+07	1.50585e+07	0.0291724	0.0138842	22.1513	22.1513	0	0	0.10834	0.694559	0.305441			7	7	7	34.6	34.6	34.6	21.399	0	78.912	110670000	52	lipocalin	LCN4	Q62472	Vomeronasal secretory protein 2 OS=Mus musculus GN=Lcn4 PE=2 SV=1	sp|Q62472|VNS2_MOUSE	sp|Q62472|VNS2_MOUSE	>sp|Q62472|VNS2_MOUSE Vomeronasal secretory protein 2 OS=Mus musculus GN=Lcn4 PE=2 SV=1
610	LCN16	38356.9	862390	740988	2275451	991598	165247	683242	0	683242	683242	9	19.382	19.55	4.90878e+06	2.21497e+06	0.00452585	0.00204224	19.718	19.382	0.335944	0.335944	0.14072	0.783259	0.216741			3	3	3	20.4	20.4	20.4	20.713	0	28.556	16121000	8	lipocalin	LCN16	W8R375	Lipocalin 16 OS=Mus musculus GN=Gm39773 PE=2 SV=1	tr|W8R375|W8R375_MOUSE	tr|W8R375|W8R375_MOUSE	>tr|W8R375|W8R375_MOUSE Lipocalin 16 OS=Mus musculus GN=Gm39773 PE=2 SV=1
6	MUP5	38606470	2606730	69903300	7908630	10569485	115916650	16106785	44508300	16106785	16106785	10	23.9412	23.6373	129594615	208745305	0.119485	0.192466	23.3334	23.9412	-0.607763	0.607763	0.170251	0.590019	0.409981			16	16	14	73.9	73.9	67.8	20.933	0	323.31	977920000	134	lipocalin	MUP5		mus_MUP5	mus_MUP5	mus_MUP5	>mus_MUP5
12	OBP7	1.24205e+08	4.89963e+06	4085845	3.6135e+06	3.28368e+06	215166969	8139.5	242703	8139.5	8139.5	10	21.7176	17.4766	140087301	2.15434e+08	0.129159	0.198634	21.9622	12.9909	8.9713	8.9713	0.198321	0.626403	0.373597			31	2	2	81.9	14.6	14.6	19.352	0	24.986	238140000	13	lipocalin	OBP7		musM_OBP7*	musM_OBP7*	musM_OBP7*	>musM_OBP7*
415	LCN3	10569485	24948785	31210320	79775900	34930555	21578400	29233015	10366935	29233015	29233015	10	24.8011	24.8483	181435045	119644380	0.167281	0.110314	24.8955	24.8011	0.0944245	0.0944245	0.20872	0.677313	0.322687			6	6	6	43.4	43.4	43.4	20.626	0	144.2	657350000	94	lipocalin	LCN3	Q62471	Vomeronasal secretory protein 1 OS=Mus musculus GN=Lcn3 PE=2 SV=2	sp|Q62471|VNS1_MOUSE	sp|Q62471|VNS1_MOUSE	>sp|Q62471|VNS1_MOUSE Vomeronasal secretory protein 1 OS=Mus musculus GN=Lcn3 PE=2 SV=2
142	LCN2	38356.9	823210	3.94245e+06	3.35514e+06	7234680	5.54083e+06	507257	16106785	507257	507257	10	20.9945	20.3152	1.53938e+07	2.31694e+07	0.014193	0.0213625	21.6779	18.9524	2.72558	2.72558	0.297656	0.818105	0.181895			3	3	3	22.5	22.5	22.5	22.875	0	29.461	102700000	18	lipocalin	LCN2	P11672	Neutrophil gelatinase-associated lipocalin OS=Mus musculus GN=Lcn2 PE=1 SV=1	sp|P11672|NGAL_MOUSE	sp|P11672|NGAL_MOUSE	>sp|P11672|NGAL_MOUSE Neutrophil gelatinase-associated lipocalin OS=Mus musculus GN=Lcn2 PE=1 SV=1
10	OBP5	2258900000	2673945000	2258900000	2673945000	2258900000	2258900000	1918964000	1918964000	1918964000	1918964000	10	31.073	30.9553	12124590000	9934756000	11.1788	9.16	31.073	30.8377	0.235293	0.235293	0.311613	0.618412	0.381588			27	27	22	80.4	80.4	64.4	18.552	0	323.31	43085000000	1130	lipocalin	OBP5		musM_OBP5*	musM_OBP5*	musM_OBP5*	>musM_OBP5*
9	OBP1	1226434000	2258900000	1918964000	2258900000	1918964000	776942000	2673945000	2673945000	2673945000	2673945000	10	31.073	31.077	9582162000	11472722000	8.83466	10.578	30.8377	31.3163	-0.478642	0.478642	0.356874	0.794629	0.205371			26	26	10	77.5	77.5	35.8	19.5	0	323.31	38493000000	1478	lipocalin	OBP1		musM_OBP1*	musM_OBP1*	musM_OBP1*	>musM_OBP1*
486	LCN13	46101450	105726250	173160900	115916650	1.24205e+08	139980350	1.24205e+08	203356950	1.24205e+08	1.24205e+08	10	26.8881	26.8383	5.6511e+08	7.15951e+08	0.521026	0.660118	26.7885	26.8881	-0.0996314	0.0996314	0.363598	0.571363	0.428637			9	9	9	49.4	49.4	49.4	19.996	0	252.65	3075400000	166	lipocalin	LCN13	Q8K1H9	Odorant-binding protein 2a OS=Mus musculus GN=Obp2a PE=2 SV=1	sp|Q8K1H9|OBP2A_MOUSE	sp|Q8K1H9|OBP2A_MOUSE	>sp|Q8K1H9|OBP2A_MOUSE Odorant-binding protein 2a OS=Mus musculus GN=Obp2a PE=2 SV=1
7	OBP2	292000875	642192000	916353000	776942000	916353000	560456500	489743500	916353000	489743500	489743500	10	29.1636	29.2003	3543840875	2946040000	3.26739	2.7163	29.5332	28.8675	0.665781	0.665781	0.388874	0.00022859	0.999771			21	5	5	77.5	27.7	27.7	19.47	0	323.31	14751000000	301	lipocalin	OBP2		mus_OBP2	mus_OBP2	mus_OBP2	>mus_OBP2
365	FABP5	1.56887e+06	1.48774e+06	1.13917e+06	2819536	43712.5	1826945	2024297	447808	2024297	2024297	10	20.6953	20.7268	7.05902e+06	8347644	0.00650835	0.00769666	20.5047	20.949	-0.444302	0.444302	0.6453	0.868991	0.131009			5	5	5	47.4	47.4	47.4	15.137	0	33.846	31080000	14	lipocalin	FABP5	Q05816	Fatty acid-binding protein, epidermal OS=Mus musculus GN=Fabp5 PE=1 SV=3	sp|Q05816|FABP5_MOUSE	sp|Q05816|FABP5_MOUSE	>sp|Q05816|FABP5_MOUSE Fatty acid-binding protein, epidermal OS=Mus musculus GN=Fabp5 PE=1 SV=3
606	LCN14	23399600	39639950	59256850	46101450	59256850	41286189	41286189	79775900	41286189	41286189	10	25.2992	25.3787	227654700	244920656	0.209895	0.225821	25.4583	25.2992	0.159153	0.159153	0.761764	0.842635	0.157365			10	10	10	40.9	40.9	40.9	20.008	0	83.729	1283300000	107	lipocalin	LCN14	A2BHR0	Odorant-binding protein 2B OS=Mus musculus GN=Obp2b PE=4 SV=1	tr|A2BHR0|A2BHR0_MOUSE	tr|A2BHR0|A2BHR0_MOUSE	>tr|A2BHR0|A2BHR0_MOUSE Odorant-binding protein 2B OS=Mus musculus GN=Obp2b PE=4 SV=1
39	PTGDS	854006	158821	1095695	562379	1.30816e+06	165247	1.06229e+06	620156	1.06229e+06	1.06229e+06	10	19.8699	19.8613	3.97906e+06	3972260	0.00366866	0.00366249	19.7039	20.0187	-0.314852	0.314852	0.98475	8.22959e-05	0.999918			1	1	1	9	9	9	21.066	0.0068143	7.9534	12124000	5	lipocalin	PTGDS	O09114	Prostaglandin-H2 D-isomerase OS=Mus musculus GN=Ptgds PE=1 SV=1	sp|O09114|PTGDS_MOUSE	sp|O09114|PTGDS_MOUSE	>sp|O09114|PTGDS_MOUSE Prostaglandin-H2 D-isomerase OS=Mus musculus GN=Ptgds PE=1 SV=1
435	SMGC	213964	880432	24948785	9721420	72847400	11629275	8139.5	0	8139.5	8139.5	9	19.0617	18.1018	1.08612e+08	1.16537e+07	0.100139	0.0107449	23.2127	12.9909	10.2218	10.2218	0.00532302	0.833272	0.166728			16	16	16	46	46	46	74.382	0	197.3	227840000	59	mucin	SMGC	Q6JHY2	Submandibular gland protein C OS=Mus musculus GN=Muc19 PE=1 SV=1	sp|Q6JHY2|SMGC_MOUSE	sp|Q6JHY2|SMGC_MOUSE	>sp|Q6JHY2|SMGC_MOUSE Submandibular gland protein C OS=Mus musculus GN=Muc19 PE=1 SV=1
457	MUC2	507257	548046	918780	620156	2.69525e+06	647981	153061	50573.5	153061	153061	10	19.0092	18.233	5.28949e+06	1.15774e+06	0.00487686	0.00106745	19.2423	17.2238	2.01852	2.01852	0.0411219	0.864697	0.135303			3	3	3	1.6	1.6	1.6	293.43	0	18.466	9878200	10	mucin	MUC2	Q80Z19	Mucin-2 (Fragments) OS=Mus musculus GN=Muc2 PE=1 SV=2	sp|Q80Z19|MUC2_MOUSE	sp|Q80Z19|MUC2_MOUSE	>sp|Q80Z19|MUC2_MOUSE Mucin-2 (Fragments) OS=Mus musculus GN=Muc2 PE=1 SV=2
482	MUC4	7533325	5721517	2.84402e+06	5.38543e+06	10470245	4.70621e+06	2.65837e+06	2.41616e+06	2.65837e+06	2.65837e+06	10	21.8481	21.895	31954535	1.50975e+07	0.0294618	0.0139201	22.448	21.3421	1.10586	1.10586	0.106398	0.365952	0.634048			9	9	9	4	4	4	360.76	0	95.049	77224000	62	mucin	MUC4	Q8JZM8	Mucin-4 OS=Mus musculus GN=Muc4 PE=2 SV=1	sp|Q8JZM8|MUC4_MOUSE	sp|Q8JZM8|MUC4_MOUSE	>sp|Q8JZM8|MUC4_MOUSE Mucin-4 OS=Mus musculus GN=Muc4 PE=2 SV=1
216	MUG2	38356.9	0	8182	0	43712.5	165247	3.40345e+06	4144582	3.40345e+06	3.40345e+06	8	16.6729	17.3485	90251.4	1.45202e+07	8.32109e-05	0.0133878	12.9984	21.6986	-8.70015	8.70015	0.00555513	0.65159	0.34841			10	10	3	9.4	9.4	3.4	162.38	0	71.951	25550000	19	murinoglobulin	MUG2	P28666	Murinoglobulin-2 OS=Mus musculus GN=Mug2 PE=1 SV=2	sp|P28666|MUG2_MOUSE	sp|P28666|MUG2_MOUSE	>sp|P28666|MUG2_MOUSE Murinoglobulin-2 OS=Mus musculus GN=Mug2 PE=1 SV=2
215	MUG1	38356.9	0	8182	0	43712.5	165247	1.08067e+06	888933	1.08067e+06	1.08067e+06	8	16.6729	16.521	90251.4	4.29619e+06	8.32109e-05	0.00396115	12.9984	20.0435	-7.04508	7.04508	0.011265	0.558213	0.441787			10	3	3	8.8	3	3	165.3	0	20.288	6643000	4	murinoglobulin	MUG1	P28665	Murinoglobulin-1 OS=Mus musculus GN=Mug1 PE=1 SV=3	sp|P28665|MUG1_MOUSE	sp|P28665|MUG1_MOUSE	>sp|P28665|MUG1_MOUSE Murinoglobulin-1 OS=Mus musculus GN=Mug1 PE=1 SV=3
381	OLFM4	38356.9	902336	241788	263405	43712.5	1.11023e+06	8139.5	703686	8139.5	8139.5	10	17.1231	15.4371	1.4896e+06	1.83833e+06	0.0013734	0.00169497	17.8834	12.9909	4.89248	4.89248	0.625145	0.00132496	0.998675			4	4	4	10.7	10.7	10.7	57.298	0	24.613	9096200	6	Olf	OLFM4	Q3UZZ4	Olfactomedin-4 OS=Mus musculus GN=Olfm4 PE=2 SV=1	sp|Q3UZZ4|OLFM4_MOUSE	sp|Q3UZZ4|OLFM4_MOUSE	>sp|Q3UZZ4|OLFM4_MOUSE Olfactomedin-4 OS=Mus musculus GN=Olfm4 PE=2 SV=1
603	PSA5	1.20286e+06	477844	721664	42737.5	880432	2.57394e+06	1167327	536783	1167327	1167327	10	19.9656	19.8079	3.32554e+06	6.61271e+06	0.00306612	0.00609702	19.461	20.1548	-0.693809	0.693809	0.175172	0.841172	0.158828			2	2	2	12	12	12	26.411	0	19.68	12730000	12	proteasome	PSA5	Q9Z2U1	Proteasome subunit alpha type-5 OS=Mus musculus GN=Psma5 PE=1 SV=1	sp|Q9Z2U1|PSA5_MOUSE	sp|Q9Z2U1|PSA5_MOUSE	>sp|Q9Z2U1|PSA5_MOUSE Proteasome subunit alpha type-5 OS=Mus musculus GN=Psma5 PE=1 SV=1
38	PSB1	38356.9	133130	8182	195036	436534	165247	372771	365686	372771	372771	10	18.0969	17.7652	811240	1.64925e+06	0.000747955	0.00152063	17.0225	18.5079	-1.48545	1.48545	0.209694	0.855903	0.144097			1	1	1	8.3	8.3	8.3	26.372	0.0067454	7.6265	4993000	3	proteasome	PSB1	O09061	Proteasome subunit beta type-1 OS=Mus musculus GN=Psmb1 PE=1 SV=1	sp|O09061|PSB1_MOUSE	sp|O09061|PSB1_MOUSE	>sp|O09061|PSB1_MOUSE Proteasome subunit beta type-1 OS=Mus musculus GN=Psmb1 PE=1 SV=1
337	PSME1	1.89169e+06	539777	422138	651639	43712.5	165247	378621	601981	378621	378621	10	18.611	18.7862	3.54896e+06	1.90309e+06	0.00327211	0.00175468	19.042	18.5304	0.511609	0.511609	0.21795	0.854685	0.145315			4	4	4	22.1	22.1	22.1	28.673	0	52.827	10820000	9	proteasome	PSME1	P97371	Proteasome activator complex subunit 1 OS=Mus musculus GN=Psme1 PE=1 SV=2	sp|P97371|PSME1_MOUSE	sp|P97371|PSME1_MOUSE	>sp|P97371|PSME1_MOUSE Proteasome activator complex subunit 1 OS=Mus musculus GN=Psme1 PE=1 SV=2
602	PSA7	283733	847372	1.33414e+06	1.31882e+06	1167327	1152299	639085	627175	639085	639085	10	19.5034	19.7202	4.95139e+06	3.69673e+06	0.00456514	0.00340844	20.1548	19.2856	0.869129	0.869129	0.47634	0.626522	0.373478			5	5	5	25.4	25.4	25.4	27.855	0	31.335	19900000	15	proteasome	PSA7	Q9Z2U0	Proteasome subunit alpha type-7 OS=Mus musculus GN=Psma7 PE=1 SV=1;Q9CWH6	sp|Q9Z2U0|PSA7_MOUSE;sp|Q9CWH6|PSA7L_MOUSE	sp|Q9Z2U0|PSA7_MOUSE;sp|Q9CWH6|PSA7L_MOUSE	>sp|Q9Z2U0|PSA7_MOUSE Proteasome subunit alpha type-7 OS=Mus musculus GN=Psma7 PE=1 SV=1;>sp|Q9CWH6|PSA7L_MOUSE Proteasome subunit alpha type-7-like OS=Mus musculus GN=Psma8 PE=1 SV=1
576	PSA6	231776	268266	90080.4	266675	383236	165247	195036	144544	195036	195036	10	17.5734	17.7991	1.24003e+06	894900	0.0011433	0.000825112	18.0247	17.5734	0.451337	0.451337	0.489099	0.577198	0.422802			2	2	2	10.2	10.2	10.2	27.372	0	11.638	4839100	7	proteasome	PSA6	Q9QUM9	Proteasome subunit alpha type-6 OS=Mus musculus GN=Psma6 PE=1 SV=1	sp|Q9QUM9|PSA6_MOUSE	sp|Q9QUM9|PSA6_MOUSE	>sp|Q9QUM9|PSA6_MOUSE Proteasome subunit alpha type-6 OS=Mus musculus GN=Psma6 PE=1 SV=1
231	RL12	1.043e+06	195036	8182	185688	503258	165247	8139.5	0	8139.5	8139.5	9	16.404	15.2821	1.93517e+06	189666	0.0017842	0.000174875	17.5734	12.9909	4.58249	4.58249	0.027087	0.788011	0.211989			2	2	2	14.5	14.5	14.5	17.804	0	11.668	3878500	9	ribosome	RL12	P35979	60S ribosomal protein L12 OS=Mus musculus GN=Rpl12 PE=1 SV=2	sp|P35979|RL12_MOUSE	sp|P35979|RL12_MOUSE	>sp|P35979|RL12_MOUSE 60S ribosomal protein L12 OS=Mus musculus GN=Rpl12 PE=1 SV=2
334	RS3A	320680	303545	236107	0	639085	165247	8139.5	28748.5	8139.5	8139.5	9	16.5657	15.6012	1.49942e+06	218414	0.00138245	0.000201381	18.2116	12.9909	5.22066	5.22066	0.0382669	0.140125	0.859875			2	2	2	11.7	11.7	11.7	29.885	0.0018484	11.385	2623100	2	ribosome	RS3A	P97351	40S ribosomal protein S3a OS=Mus musculus GN=Rps3a PE=1 SV=3	sp|P97351|RS3A_MOUSE	sp|P97351|RS3A_MOUSE	>sp|P97351|RS3A_MOUSE 40S ribosomal protein S3a OS=Mus musculus GN=Rps3a PE=1 SV=3
290	RS13	1.21358e+06	450482	774947	141618	300188	774947	8139.5	65038.6	8139.5	8139.5	10	17.7531	15.886	2.88082e+06	864404	0.00265609	0.000796994	18.7811	12.9909	5.79021	5.79021	0.0756983	0.772032	0.227968			2	2	2	16.6	16.6	16.6	17.222	0	12.356	5679100	5	ribosome	RS13	P62301	40S ribosomal protein S13 OS=Mus musculus GN=Rps13 PE=1 SV=2	sp|P62301|RS13_MOUSE	sp|P62301|RS13_MOUSE	>sp|P62301|RS13_MOUSE 40S ribosomal protein S13 OS=Mus musculus GN=Rps13 PE=1 SV=2
289	RS18	360547	107981	162780	172233	43712.5	165247	8139.5	53292.5	8139.5	8139.5	10	16.2992	15.1517	847255	242958	0.000781161	0.000224011	17.3126	12.9909	4.32168	4.32168	0.0941354	0.051376	0.948624			2	2	2	11.2	11.2	11.2	17.718	0	12.042	2479900	3	ribosome	RS18	P62270	40S ribosomal protein S18 OS=Mus musculus GN=Rps18 PE=1 SV=3	sp|P62270|RS18_MOUSE	sp|P62270|RS18_MOUSE	>sp|P62270|RS18_MOUSE 40S ribosomal protein S18 OS=Mus musculus GN=Rps18 PE=1 SV=3
347	RLA2	6103489	3.28368e+06	3.28368e+06	2.551e+06	2.87933e+06	4.38023e+06	1191313	1288472	1191313	1191313	10	21.3726	20.9155	18101180	9.24265e+06	0.0166891	0.00852187	21.6469	20.1841	1.46276	1.46276	0.145663	0.305781	0.694219			4	4	4	69.6	69.6	69.6	11.651	0	45.974	46611000	19	ribosome	RLA2	P99027	60S acidic ribosomal protein P2 OS=Mus musculus GN=Rplp2 PE=1 SV=3	sp|P99027|RLA2_MOUSE	sp|P99027|RLA2_MOUSE	>sp|P99027|RLA2_MOUSE 60S acidic ribosomal protein P2 OS=Mus musculus GN=Rplp2 PE=1 SV=3
300	RS28	1.06229e+06	298070	516840	320680	683242	1.45357e+06	99470.9	86530.8	99470.9	99470.9	10	18.239	17.7907	2.88112e+06	1.83851e+06	0.00265636	0.00169514	18.9794	16.602	2.37736	2.37736	0.338948	0.646552	0.353448			1	1	1	17.4	17.4	17.4	7.8409	0.0081566	6.9911	6130700	7	ribosome	RS28	P62858	40S ribosomal protein S28 OS=Mus musculus GN=Rps28 PE=1 SV=1	sp|P62858|RS28_MOUSE	sp|P62858|RS28_MOUSE	>sp|P62858|RS28_MOUSE 40S ribosomal protein S28 OS=Mus musculus GN=Rps28 PE=1 SV=1
155	RLA0	286124	80394.3	8182	41195	43712.5	165247	172233	18236.8	172233	172233	10	16.9062	16.4049	459607	700184	0.000423754	0.000645581	15.4158	17.394	-1.97822	1.97822	0.424727	0.86538	0.13462			2	2	2	6.6	6.6	6.6	34.216	0	11.431	1642500	3	ribosome	RLA0	P14869	60S acidic ribosomal protein P0 OS=Mus musculus GN=Rplp0 PE=1 SV=3	sp|P14869|RLA0_MOUSE	sp|P14869|RLA0_MOUSE	>sp|P14869|RLA0_MOUSE 60S acidic ribosomal protein P0 OS=Mus musculus GN=Rplp0 PE=1 SV=3
288	RS14	512492	157387	189925	0	725562	1.86822e+06	124359	18140	124359	124359	9	17.104	17.2296	1.58537e+06	2.25943e+06	0.00146169	0.00208323	17.5351	16.9242	0.610917	0.610917	0.444603	0.855903	0.144097			2	2	2	15.9	15.9	15.9	16.273	0	13.296	3680500	2	ribosome	RS14	P62264	40S ribosomal protein S14 OS=Mus musculus GN=Rps14 PE=1 SV=3	sp|P62264|RS14_MOUSE	sp|P62264|RS14_MOUSE	>sp|P62264|RS14_MOUSE 40S ribosomal protein S14 OS=Mus musculus GN=Rps14 PE=1 SV=3
291	RS4X	471615	76221.6	221782	340350	330022	928036	8139.5	52384	8139.5	8139.5	10	17.185	15.6616	1.43999e+06	1004839	0.00132766	0.000926478	18.3322	12.9909	5.34131	5.34131	0.448665	0.0274696	0.97253			2	2	2	6.1	6.1	6.1	29.597	0	11.671	3507600	5	ribosome	RS4X	P62702	40S ribosomal protein S4, X isoform OS=Mus musculus GN=Rps4x PE=1 SV=2	sp|P62702|RS4X_MOUSE	sp|P62702|RS4X_MOUSE	>sp|P62702|RS4X_MOUSE 40S ribosomal protein S4, X isoform OS=Mus musculus GN=Rps4x PE=1 SV=2
303	RL8	928036	221782	330022	189925	313206	1669486	334206	72488.9	334206	334206	10	18.3413	18.3036	1.98297e+06	2.74459e+06	0.00182828	0.00253056	18.2568	18.3504	-0.0936283	0.0936283	0.466313	0.850955	0.149045			2	2	2	10.5	10.5	10.5	28.024	0	12.631	5552500	7	ribosome	RL8	P62918	60S ribosomal protein L8 OS=Mus musculus GN=Rpl8 PE=1 SV=2	sp|P62918|RL8_MOUSE	sp|P62918|RL8_MOUSE	>sp|P62918|RL8_MOUSE 60S ribosomal protein L8 OS=Mus musculus GN=Rpl8 PE=1 SV=2
292	RL23A	1.24088e+06	598528	665803	512492	651639	1.18033e+06	430019	228031	430019	430019	10	19.0835	19.0139	3.66934e+06	2.69842e+06	0.0033831	0.00248798	19.3137	18.714	0.59967	0.59967	0.469795	0.842573	0.157427			1	1	1	8.3	8.3	8.3	17.695	0.0094488	6.6803	9556100	8	ribosome	RL23A	P62751	60S ribosomal protein L23a OS=Mus musculus GN=Rpl23a PE=1 SV=1	sp|P62751|RL23A_MOUSE	sp|P62751|RL23A_MOUSE	>sp|P62751|RL23A_MOUSE 60S ribosomal protein L23a OS=Mus musculus GN=Rpl23a PE=1 SV=1
150	RSSA	1.96572e+06	1.50914e+06	1.20286e+06	1.50914e+06	620156	1.91866e+06	1583951	991598	1583951	1583951	10	20.5606	20.5602	6.80702e+06	7.66211e+06	0.006276	0.00706458	20.5253	20.5951	-0.0698005	0.0698005	0.736843	0.85873	0.14127			6	6	6	32.5	32.5	32.5	32.838	0	42.169	28508000	21	ribosome	RSSA	P14206	40S ribosomal protein SA OS=Mus musculus GN=Rpsa PE=1 SV=4	sp|P14206|RSSA_MOUSE	sp|P14206|RSSA_MOUSE	>sp|P14206|RSSA_MOUSE 40S ribosomal protein SA OS=Mus musculus GN=Rpsa PE=1 SV=4
302	RS3	1152299	690935	459882	703686	43712.5	991598	481831	263405	481831	481831	10	18.8782	19.1382	3.05051e+06	2.7005e+06	0.00281254	0.0024899	19.3982	18.8782	0.520022	0.520022	0.742244	0.53346	0.46654			4	4	4	24.7	24.7	24.7	26.674	0	29.888	11975000	13	ribosome	RS3	P62908	40S ribosomal protein S3 OS=Mus musculus GN=Rps3 PE=1 SV=1	sp|P62908|RS3_MOUSE	sp|P62908|RS3_MOUSE	>sp|P62908|RS3_MOUSE 40S ribosomal protein S3 OS=Mus musculus GN=Rps3 PE=1 SV=1
286	RS8	752107	536783	467624	447808	581536	918780	459882	178384	459882	459882	10	18.823	18.9224	2.78586e+06	2.47681e+06	0.00256853	0.00228366	19.034	18.8109	0.223074	0.223074	0.752054	0.868881	0.131119			2	2	2	11.5	11.5	11.5	24.205	0	12.852	8690900	12	ribosome	RS8	P62242	40S ribosomal protein S8 OS=Mus musculus GN=Rps8 PE=1 SV=2	sp|P62242|RS8_MOUSE	sp|P62242|RS8_MOUSE	>sp|P62242|RS8_MOUSE 40S ribosomal protein S8 OS=Mus musculus GN=Rps8 PE=1 SV=2
148	RL7	369146	141618	8182	0	43712.5	165247	94437	55504.5	94437	94437	9	16.5271	15.9714	562659	504062	0.000518766	0.000464754	15.4158	16.5271	-1.11129	1.11129	0.786762	0.820149	0.179851			2	2	2	9.3	9.3	9.3	31.419	0	16.061	1402500	3	ribosome	RL7	P14148	60S ribosomal protein L7 OS=Mus musculus GN=Rpl7 PE=1 SV=2	sp|P14148|RL7_MOUSE	sp|P14148|RL7_MOUSE	>sp|P14148|RL7_MOUSE 60S ribosomal protein L7 OS=Mus musculus GN=Rpl7 PE=1 SV=2
205	RS2	880432	447808	544294	471615	221782	1720757	303545	172233	303545	303545	10	18.5191	18.5294	2.56593e+06	2.80363e+06	0.00236576	0.00258499	18.8473	18.2116	0.635696	0.635696	0.811505	0.201412	0.798588			2	2	2	7.8	7.8	7.8	31.231	0	11.618	8360000	2	ribosome	RS2	P25444	40S ribosomal protein S2 OS=Mus musculus GN=Rps2 PE=1 SV=3	sp|P25444|RS2_MOUSE	sp|P25444|RS2_MOUSE	>sp|P25444|RS2_MOUSE 40S ribosomal protein S2 OS=Mus musculus GN=Rps2 PE=1 SV=3
136	THIO	38356.9	5.38543e+06	2.7754e+06	4.70621e+06	1682988	165247	899207	1.41433e+06	899207	899207	10	20.1417	20.5913	1.45884e+07	4.2772e+06	0.0134504	0.00394364	21.4043	19.7783	1.62597	1.62597	0.0477137	0.787744	0.212256			3	3	3	32.4	32.4	32.4	11.675	0	22.461	48028000	10	ROS	THIO	P10639	Thioredoxin OS=Mus musculus GN=Txn PE=1 SV=3	sp|P10639|THIO_MOUSE	sp|P10639|THIO_MOUSE	>sp|P10639|THIO_MOUSE Thioredoxin OS=Mus musculus GN=Txn PE=1 SV=3
41	GSTO1	69903300	1.24205e+08	139980350	95741865	31210320	22567320	50192000	38606470	50192000	50192000	10	25.581	26.0468	4.6104e+08	211749790	0.425075	0.195237	26.5126	25.581	0.931692	0.931692	0.0510406	0.85873	0.14127			14	14	14	57.1	57.1	57.1	27.497	0	186.4	1442100000	158	ROS	GSTO1	O09131	Glutathione S-transferase omega-1 OS=Mus musculus GN=Gsto1 PE=1 SV=2	sp|O09131|GSTO1_MOUSE;sp|Q8K2Q2|GSTO2_MOUSE	sp|O09131|GSTO1_MOUSE	>sp|O09131|GSTO1_MOUSE Glutathione S-transferase omega-1 OS=Mus musculus GN=Gsto1 PE=1 SV=2
348	PRDX5	5426658	1.96572e+06	2.95829e+06	2.65837e+06	1.34571e+06	888933	544294	2606730	544294	544294	10	20.659	20.1981	1.43547e+07	5.12854e+06	0.0132349	0.0047286	21.3421	19.054	2.28808	2.28808	0.0687892	0.316544	0.683456			4	4	4	22.4	22.4	22.4	21.897	0	25.275	39840000	13	ROS	PRDX5	P99029	Peroxiredoxin-5, mitochondrial OS=Mus musculus GN=Prdx5 PE=1 SV=2	sp|P99029|PRDX5_MOUSE	sp|P99029|PRDX5_MOUSE	>sp|P99029|PRDX5_MOUSE Peroxiredoxin-5, mitochondrial OS=Mus musculus GN=Prdx5 PE=1 SV=2
201	GSTA4	34328220	22567320	15929715	17880250	6621969	5.26787e+06	12069945	6857426	12069945	12069945	10	23.5249	23.8084	97327474	4.83351e+07	0.089735	0.0445658	24.0919	23.5249	0.566948	0.566948	0.094824	0.235279	0.764721			5	5	5	35.1	35.1	35.1	25.564	0	73.6	272410000	40	ROS	GSTA4	P24472	Glutathione S-transferase A4 OS=Mus musculus GN=Gsta4 PE=1 SV=3	sp|P24472|GSTA4_MOUSE	sp|P24472|GSTA4_MOUSE	>sp|P24472|GSTA4_MOUSE Glutathione S-transferase A4 OS=Mus musculus GN=Gsta4 PE=1 SV=3
395	PRDX2	2606730	1779459	1.26399e+06	347088	1.43868e+06	4466024	2.87933e+06	1.34571e+06	2.87933e+06	2.87933e+06	10	21.0645	20.9568	7.43594e+06	14449715	0.00685587	0.0133229	20.4563	21.4573	-1.00099	1.00099	0.160611	0.495171	0.504829			5	5	5	31.8	31.8	31.8	21.778	0	31.925	33348000	20	ROS	PRDX2	Q61171	Peroxiredoxin-2 OS=Mus musculus GN=Prdx2 PE=1 SV=3	sp|Q61171|PRDX2_MOUSE	sp|Q61171|PRDX2_MOUSE	>sp|Q61171|PRDX2_MOUSE Peroxiredoxin-2 OS=Mus musculus GN=Prdx2 PE=1 SV=3
35	PRDX6	11444330	13714180	12681470	37664250	13454580	10569485	14608225	6989262	14608225	14608225	10	23.6954	23.7409	88958810	61383422	0.0820192	0.0565965	23.6816	23.8003	-0.118684	0.118684	0.275721	0.0013462	0.998654			13	13	13	69.6	69.6	69.6	24.87	0	143.7	289430000	90	ROS	PRDX6	O08709	Peroxiredoxin-6 OS=Mus musculus GN=Prdx6 PE=1 SV=3	sp|O08709|PRDX6_MOUSE	sp|O08709|PRDX6_MOUSE	>sp|O08709|PRDX6_MOUSE Peroxiredoxin-6 OS=Mus musculus GN=Prdx6 PE=1 SV=3
36	PRDX4	799638	2397458	1.89169e+06	2.87933e+06	43712.5	165247	1.31882e+06	880432	1.31882e+06	1.31882e+06	10	20.3308	20.591	8011830	5.00213e+06	0.00738683	0.00461205	20.8512	20.3308	0.520433	0.520433	0.283427	0.864629	0.135371			2	1	1	6.9	4	4	31.052	0.008	6.8335	29230000	5	ROS	PRDX4	O08807	Peroxiredoxin-4 OS=Mus musculus GN=Prdx4 PE=1 SV=1	sp|O08807|PRDX4_MOUSE	sp|O08807|PRDX4_MOUSE	>sp|O08807|PRDX4_MOUSE Peroxiredoxin-4 OS=Mus musculus GN=Prdx4 PE=1 SV=1
137	GSTM1	1.50914e+06	4436944	4.70621e+06	13454580	4.95772e+06	4023439	11250525	5184617	11250525	11250525	10	22.2739	22.7948	2.90646e+07	42959631	0.0267973	0.0396095	22.1661	23.4235	-1.25736	1.25736	0.289965	0.86913	0.13087			8	8	8	36.7	36.7	36.7	25.97	0	84.783	125750000	55	ROS	GSTM1	P10649	Glutathione S-transferase Mu 1 OS=Mus musculus GN=Gstm1 PE=1 SV=2	sp|P10649|GSTM1_MOUSE;sp|Q80W21|GSTM7_MOUSE;sp|P15626|GSTM2_MOUSE;sp|P19639|GSTM3_MOUSE;sp|O35660|GSTM6_MOUSE;sp|P48774|GSTM5_MOUSE	sp|P10649|GSTM1_MOUSE	>sp|P10649|GSTM1_MOUSE Glutathione S-transferase Mu 1 OS=Mus musculus GN=Gstm1 PE=1 SV=2
512	GPX6	489743500	159925950	328693150	273093800	203356950	242256700	273093800	115916650	273093800	273093800	10	28.0248	28.0248	1454813350	1177454750	1.34132	1.08563	28.0248	28.0248	0	0	0.372441	0.790632	0.209368			9	9	9	52.9	52.9	52.9	24.903	0	271.47	4622500000	141	ROS	GPX6	Q91WR8	Glutathione peroxidase 6 OS=Mus musculus GN=Gpx6 PE=2 SV=2	sp|Q91WR8|GPX6_MOUSE	sp|Q91WR8|GPX6_MOUSE	>sp|Q91WR8|GPX6_MOUSE Glutathione peroxidase 6 OS=Mus musculus GN=Gpx6 PE=2 SV=2
220	GSTA3	2.95829e+06	758898	839340	2085729	2.26015e+06	1682988	1.43868e+06	586414	1.43868e+06	1.43868e+06	10	20.4563	20.7242	8.90241e+06	6.58543e+06	0.00820794	0.00607187	20.9921	20.4563	0.53581	0.53581	0.44253	0.673564	0.326436			2	2	2	14	14	14	25.36	0	13.51	23834000	18	ROS	GSTA3	P30115	Glutathione S-transferase A3 OS=Mus musculus GN=Gsta3 PE=1 SV=2	sp|P30115|GSTA3_MOUSE	sp|P30115|GSTA3_MOUSE	>sp|P30115|GSTA3_MOUSE Glutathione S-transferase A3 OS=Mus musculus GN=Gsta3 PE=1 SV=2
122	SODC	6.03363e+06	3.94245e+06	3819088	11826785	3.53138e+06	6.71618e+06	5231724	1.13059e+06	5231724	5231724	10	22.3189	22.1148	2.91533e+07	23541949	0.0268791	0.0217061	21.9107	22.3189	-0.408193	0.408193	0.518762	0.00192474	0.998075			4	4	4	32.5	32.5	32.5	15.942	0	30.047	88055000	38	ROS	SODC	P08228	Superoxide dismutase [Cu-Zn] OS=Mus musculus GN=Sod1 PE=1 SV=2	sp|P08228|SODC_MOUSE	sp|P08228|SODC_MOUSE	>sp|P08228|SODC_MOUSE Superoxide dismutase [Cu-Zn] OS=Mus musculus GN=Sod1 PE=1 SV=2
180	GSTP1	2.7754e+06	1.30816e+06	1.91866e+06	4466024	1.91866e+06	4085845	2796459	813727	2796459	2796459	10	21.4097	21.1434	1.23869e+07	13288949	0.0114206	0.0122526	20.8717	21.4152	-0.543504	0.543504	0.822491	0.0239351	0.976065			4	4	4	30	30	30	23.609	0	50.971	39444000	29	ROS	GSTP1	P19157	Glutathione S-transferase P 1 OS=Mus musculus GN=Gstp1 PE=1 SV=2;P46425	sp|P19157|GSTP1_MOUSE;sp|P46425|GSTP2_MOUSE	sp|P19157|GSTP1_MOUSE;sp|P46425|GSTP2_MOUSE	>sp|P19157|GSTP1_MOUSE Glutathione S-transferase P 1 OS=Mus musculus GN=Gstp1 PE=1 SV=2;>sp|P46425|GSTP2_MOUSE Glutathione S-transferase P 2 OS=Mus musculus GN=Gstp2 PE=1 SV=2
229	PRDX1	6989262	8797695	6989262	8797695	3447820	8797695	7908630	4.18833e+06	7908630	7908630	10	22.915	22.8259	35021734	3.67119e+07	0.0322897	0.033849	22.7367	22.915	-0.178288	0.178288	0.86318	0.865651	0.134349			8	8	7	47.2	47.2	43.2	22.176	0	61.557	132050000	42	ROS	PRDX1	P35700	Peroxiredoxin-1 OS=Mus musculus GN=Prdx1 PE=1 SV=1	sp|P35700|PRDX1_MOUSE	sp|P35700|PRDX1_MOUSE	>sp|P35700|PRDX1_MOUSE Peroxiredoxin-1 OS=Mus musculus GN=Prdx1 PE=1 SV=1
120	S10AA	2.87933e+06	5.26787e+06	2.551e+06	1.06229e+06	1.06229e+06	1.13917e+06	381618	752107	381618	381618	10	20.0187	19.9122	1.28228e+07	3.03613e+06	0.0118225	0.00279936	21.2826	18.5418	2.74086	2.74086	0.0354816	0.849015	0.150985			3	3	3	45.4	45.4	45.4	11.186	0	19.796	32396000	17	S100	S10AA	P08207	Protein S100-A10 OS=Mus musculus GN=S100a10 PE=1 SV=2	sp|P08207|S10AA_MOUSE	sp|P08207|S10AA_MOUSE	>sp|P08207|S10AA_MOUSE Protein S100-A10 OS=Mus musculus GN=S100a10 PE=1 SV=2
211	S10A8	38356.9	1.73508e+06	2397458	2323272	1.98251e+06	1.48774e+06	1.45357e+06	8308305	1.45357e+06	1.45357e+06	10	20.6199	20.695	8.47667e+06	14156750	0.00781541	0.0130527	20.9189	20.4712	0.44773	0.44773	0.236309	0.308994	0.691006			2	2	2	50.6	50.6	50.6	10.294	0	15.339	61127000	9	S100	S10A8	P27005	Protein S100-A8 OS=Mus musculus GN=S100a8 PE=1 SV=3	sp|P27005|S10A8_MOUSE	sp|P27005|S10A8_MOUSE	>sp|P27005|S10A8_MOUSE Protein S100-A8 OS=Mus musculus GN=S100a8 PE=1 SV=3
544	S10AE	1558556	2126680	3.53138e+06	1.56887e+06	2.16604e+06	4436944	415986	854006	415986	415986	10	20.5765	19.8432	1.09515e+07	6538907	0.0100972	0.00602898	21.0202	18.6662	2.354	2.354	0.239164	0.699938	0.300062			3	3	3	44.2	44.2	44.2	11.599	0	163.09	35933000	28	S100	S10AE	Q9D2Q8	Protein S100-A14 OS=Mus musculus GN=S100a14 PE=1 SV=1	sp|Q9D2Q8|S10AE_MOUSE	sp|Q9D2Q8|S10AE_MOUSE	>sp|Q9D2Q8|S10AE_MOUSE Protein S100-A14 OS=Mus musculus GN=S100a14 PE=1 SV=1
223	S10A9	2107396	2.23264e+06	4.89963e+06	3575040	8308305	4805201	4144582	15153300	4144582	4144582	10	21.9828	21.8762	21123015	32392247	0.0194752	0.0298662	21.7695	21.9828	-0.213267	0.213267	0.268101	0.869576	0.130424			3	3	3	31.9	31.9	31.9	13.049	0	23.338	115820000	23	S100	S10A9	P31725	Protein S100-A9 OS=Mus musculus GN=S100a9 PE=1 SV=3	sp|P31725|S10A9_MOUSE	sp|P31725|S10A9_MOUSE	>sp|P31725|S10A9_MOUSE Protein S100-A9 OS=Mus musculus GN=S100a9 PE=1 SV=3
258	S10AB	4085845	1095695	250298	0	1.01246e+06	165247	1.13917e+06	3.53138e+06	1.13917e+06	1.13917e+06	9	20.0918	20.0345	6.4443e+06	7114129	0.00594158	0.00655934	19.9494	20.1196	-0.170117	0.170117	0.776371	0.837705	0.162295			3	3	3	37.8	37.8	37.8	11.083	0	27.333	30950000	22	S100	S10AB	P50543	Protein S100-A11 OS=Mus musculus GN=S100a11 PE=1 SV=1	sp|P50543|S10AB_MOUSE	sp|P50543|S10AB_MOUSE	>sp|P50543|S10AB_MOUSE Protein S100-A11 OS=Mus musculus GN=S100a11 PE=1 SV=1
505	HORN	17381390	11826785	2.49599e+06	1682988	15929715	17381390	6103489	11826785	6103489	6103489	10	23.0959	23.0184	4.93169e+07	47518642	0.0454697	0.0438129	23.4956	22.5412	0.954352	0.954352	0.879427	0.489437	0.510563			8	8	8	21	21	21	247.58	0	323.31	218950000	60	S100	HORN	Q8VHD8	Hornerin OS=Mus musculus GN=Hrnr PE=1 SV=1	sp|Q8VHD8|HORN_MOUSE	sp|Q8VHD8|HORN_MOUSE	>sp|Q8VHD8|HORN_MOUSE Hornerin OS=Mus musculus GN=Hrnr PE=1 SV=1
566	SCGB2B20	38356.9	2.7754e+06	1633428	330022	405777650	1.24205e+08	1226434000	776942000	1226434000	1226434000	10	27.9814	25.4156	4.10555e+08	4.58045e+09	0.378528	4.22325	20.6395	30.1918	-9.55235	9.55235	0.000618956	0.738531	0.261469			2	2	2	25.9	25.9	25.9	12.589	0	49.918	5458700000	45	Secretoglobin	SCGB2B20	Q9JI02	Secretoglobin family 2B member 20 OS=Mus musculus GN=Scgb2b20 PE=2 SV=1	sp|Q9JI02|S2B20_MOUSE	sp|Q9JI02|S2B20_MOUSE	>sp|Q9JI02|S2B20_MOUSE Secretoglobin family 2B member 20 OS=Mus musculus GN=Scgb2b20 PE=2 SV=1
447	SCGB1C1	150987500	16106785	36749855	25604670	50192000	34930555	19860855	14897550	19860855	19860855	10	24.4383	24.6873	279640810	109410670	0.257826	0.100878	25.1312	24.2434	0.887811	0.887811	0.0376325	0.205801	0.794199			3	3	3	32.6	32.6	32.6	10.571	0	115.77	551710000	32	Secretoglobin	SCGB1C1	Q7M742	Secretoglobin family 1C member 1 OS=Mus musculus GN=Scgb1c1 PE=3 SV=2	sp|Q7M742|SG1C1_MOUSE	sp|Q7M742|SG1C1_MOUSE	>sp|Q7M742|SG1C1_MOUSE Secretoglobin family 1C member 1 OS=Mus musculus GN=Scgb1c1 PE=3 SV=2
439	SCGB2B2	916353000	776942000	642192000	1226434000	776942000	1226434000	292000875	328693150	292000875	292000875	10	29.4024	28.8273	4338863000	2431129775	4.00039	2.24154	29.5332	28.1214	1.41183	1.41183	0.0562553	0.869534	0.130466			9	9	9	53.5	53.5	53.5	12.857	0	323.31	14874000000	414	Secretoglobin	SCGB2B2	Q6UGQ3	Secretoglobin family 2B member 2 OS=Mus musculus GN=Scgb2b2 PE=2 SV=1	sp|Q6UGQ3|SG2B2_MOUSE	sp|Q6UGQ3|SG2B2_MOUSE	>sp|Q6UGQ3|SG2B2_MOUSE Secretoglobin family 2B member 2 OS=Mus musculus GN=Scgb2b2 PE=2 SV=1
448	SCGB2B24	44508300	186242500	1.24205e+08	186242500	173160900	190074300	328693150	173160900	328693150	328693150	10	27.4726	27.8299	7.14359e+08	1349314650	0.658632	1.24409	27.3675	28.2922	-0.924628	0.924628	0.0660967	0.729282	0.270718			4	4	4	29.5	29.5	29.5	12.534	0	283.68	3235000000	58	Secretoglobin	SCGB2B24	Q7M747	Secretoglobin family 2B member 24 OS=Mus musculus GN=Scgb2b24 PE=2 SV=1	sp|Q7M747|S2B24_MOUSE	sp|Q7M747|S2B24_MOUSE	>sp|Q7M747|S2B24_MOUSE Secretoglobin family 2B member 24 OS=Mus musculus GN=Scgb2b24 PE=2 SV=1
519	SG3A1	38356.9	832441	8182	0	43712.5	1.50914e+06	395146	0	395146	395146	8	17.7434	16.9096	922692	2694577	0.000850714	0.00248444	15.2272	18.592	-3.36479	3.36479	0.100975	0.767992	0.232008			2	2	2	30.8	30.8	30.8	10.591	0	12.6	7346000	6	Secretoglobin	SCGB3A1	Q920D7	Secretoglobin family 3A member 1 OS=Mus musculus GN=Scgb3a1 PE=3 SV=1	sp|Q920D7|SG3A1_MOUSE	sp|Q920D7|SG3A1_MOUSE	>sp|Q920D7|SG3A1_MOUSE Secretoglobin family 3A member 1 OS=Mus musculus GN=Scgb3a1 PE=3 SV=1
367	SCGB1A1	38356.9	139980350	2.57394e+06	1.37347e+06	43712.5	165247	37664250	161102	37664250	37664250	10	20.9125	22.778	1.4401e+08	113319099	0.132776	0.104482	20.3894	25.1667	-4.7773	4.7773	0.418259	0.0340164	0.965984			3	3	3	19.8	19.8	19.8	10.519	0	18.932	485320000	15	Secretoglobin	SCGB1A1	Q06318	Uteroglobin OS=Mus musculus GN=Scgb1a1 PE=1 SV=1	sp|Q06318|UTER_MOUSE	sp|Q06318|UTER_MOUSE	>sp|Q06318|UTER_MOUSE Uteroglobin OS=Mus musculus GN=Scgb1a1 PE=1 SV=1
115	SPA3K	2.91103e+06	854006	1032925	7533325	2.551e+06	3053882	27541670	23838940	27541670	27541670	10	22.3358	22.9989	1.48823e+07	109517832	0.0137213	0.100977	21.2826	24.7151	-3.43248	3.43248	0.0074971	0.548008	0.451992			12	12	6	31.8	31.8	17.7	46.879	0	98.188	185570000	70	serpina	SPA3K	P07759	Serine protease inhibitor A3K OS=Mus musculus GN=Serpina3k PE=1 SV=2	sp|P07759|SPA3K_MOUSE	sp|P07759|SPA3K_MOUSE	>sp|P07759|SPA3K_MOUSE Serine protease inhibitor A3K OS=Mus musculus GN=Serpina3k PE=1 SV=2
536	SPB11	4436944	9212935	5231724	3.88287e+06	4.29138e+06	4144582	5.54083e+06	1669486	5.54083e+06	5.54083e+06	10	22.2049	22.2414	2.70559e+07	2.24366e+07	0.0249452	0.0206869	22.0811	22.4017	-0.320537	0.320537	0.565919	0.806264	0.193736			7	7	7	29.4	29.4	29.4	43.482	0	73.903	81076000	60	serpina	SPB11	Q9CQV3	Serpin B11 OS=Mus musculus GN=Serpinb11 PE=2 SV=1	sp|Q9CQV3|SPB11_MOUSE	sp|Q9CQV3|SPB11_MOUSE	>sp|Q9CQV3|SPB11_MOUSE Serpin B11 OS=Mus musculus GN=Serpinb11 PE=2 SV=1
511	SPA3N	5184617	525603	387629	395146	6.03363e+06	4.65815e+06	1.41433e+06	6381615	1.41433e+06	1.41433e+06	10	20.4317	19.7177	1.25266e+07	1.52827e+07	0.0115494	0.0140909	19.0036	20.4317	-1.42807	1.42807	0.573137	0.763529	0.236471			9	7	6	22.2	18.7	15.8	46.717	0	54.806	53002000	21	serpina	SPA3N	Q91WP6	Serine protease inhibitor A3N OS=Mus musculus GN=Serpina3n PE=1 SV=1	sp|Q91WP6|SPA3N_MOUSE;sp|Q5I2A0|SPA3G_MOUSE;sp|P29621|SPA3C_MOUSE;sp|Q6P4P1|SPA3A_MOUSE;sp|Q80X76|SPA3F_MOUSE	sp|Q91WP6|SPA3N_MOUSE	>sp|Q91WP6|SPA3N_MOUSE Serine protease inhibitor A3N OS=Mus musculus GN=Serpina3n PE=1 SV=1
318	SPB5	683242	683242	1152299	764364	43712.5	165247	862390	121491	862390	862390	10	19.4652	19.55	3.32686e+06	2.87391e+06	0.00306733	0.00264979	19.382	19.718	-0.335944	0.335944	0.698453	0.805078	0.194922			5	5	5	17.3	17.3	17.3	42.111	0	29.174	10113000	9	serpina	SPB5	P70124	Serpin B5 OS=Mus musculus GN=Serpinb5 PE=1 SV=1	sp|P70124|SPB5_MOUSE	sp|P70124|SPB5_MOUSE	>sp|P70124|SPB5_MOUSE Serpin B5 OS=Mus musculus GN=Serpinb5 PE=1 SV=1
468	ELMO1	15929715	37664250	405777650	105726250	87306500	165247	8139.5	0	8139.5	8139.5	9	22.9401	19.6852	652404365	189666	0.601511	0.000174875	26.3796	12.9909	13.3887	13.3887	0.000487427	0.459959	0.540041			1	1	1	3.3	3.3	3.3	83.935	0.0079872	6.7916	1826800000	8		ELMO1	Q8BPU7	Engulfment and cell motility protein 1 OS=Mus musculus GN=Elmo1 PE=1 SV=2	sp|Q8BPU7|ELMO1_MOUSE	sp|Q8BPU7|ELMO1_MOUSE	>sp|Q8BPU7|ELMO1_MOUSE Engulfment and cell motility protein 1 OS=Mus musculus GN=Elmo1 PE=1 SV=2
382	LIPR1	3.25205e+06	72847400	63729300	2.16604e+06	3177235	165247	1633428	700127	1633428	1633428	10	20.8574	21.1362	145172024	5.76566e+06	0.133847	0.00531603	21.6329	20.6395	0.993447	0.993447	0.00382979	0.458386	0.541614			12	12	12	31.7	31.7	31.7	52.695	0	323.31	398850000	51		LIPR1	Q5BKQ4	Inactive pancreatic lipase-related protein 1 OS=Mus musculus GN=Pnliprp1 PE=1 SV=2	sp|Q5BKQ4|LIPR1_MOUSE	sp|Q5BKQ4|LIPR1_MOUSE	>sp|Q5BKQ4|LIPR1_MOUSE Inactive pancreatic lipase-related protein 1 OS=Mus musculus GN=Pnliprp1 PE=1 SV=2
24	TITIN	13454580	5.06626e+06	28629505	215166969	95741865	405777650	405777650	292000875	405777650	405777650	10	27.9179	26.6836	3.58059e+08	1915111475	0.330127	1.76576	24.771	28.5961	-3.82511	3.82511	0.0045029	0.158698	0.841302			3	3	3	0.1	0.1	0.1	3906.4	0	17.935	3311700000	24		TITIN	A2ASS6	Titin OS=Mus musculus GN=Ttn PE=1 SV=1	sp|A2ASS6|TITIN_MOUSE	sp|A2ASS6|TITIN_MOUSE	>sp|A2ASS6|TITIN_MOUSE Titin OS=Mus musculus GN=Ttn PE=1 SV=1
451	ACTN1	38356.9	2275451	1.08067e+06	1.59638e+06	525603	8560891	23399600	21204970	23399600	23399600	10	22.3694	22.2617	5.51646e+06	99964661	0.00508612	0.092169	20.0435	24.48	-4.43649	4.43649	0.00464217	0.860732	0.139268			34	23	23	46.1	32.1	32.1	103.07	0	230.99	157990000	74		ACTN1	Q7TPR4	Alpha-actinin-1 OS=Mus musculus GN=Actn1 PE=1 SV=1	sp|Q7TPR4|ACTN1_MOUSE	sp|Q7TPR4|ACTN1_MOUSE	>sp|Q7TPR4|ACTN1_MOUSE Alpha-actinin-1 OS=Mus musculus GN=Actn1 PE=1 SV=1
81	TVB3	38356.9	467624	8182	0	2275451	30038245	4436944	970578	4436944	4436944	9	20.6302	18.6542	2.78961e+06	4.43197e+07	0.002572	0.0408634	15.2272	22.0811	-6.8539	6.8539	0.00567118	0.868991	0.131009	+		1	1	1	16.7	16.7	16.7	13.67	1	-2	36280000	2		TVB3	P01736	T-cell receptor beta chain V region PHDS203 (Fragment) OS=Mus musculus PE=4 SV=1	sp|P01736|TVB3_MOUSE	sp|P01736|TVB3_MOUSE	>sp|P01736|TVB3_MOUSE T-cell receptor beta chain V region PHDS203 (Fragment) OS=Mus musculus PE=4 SV=1
297	RAB1A	1.33414e+06	488462	442217	450482	627175	2126680	13454580	5.60357e+06	13454580	13454580	10	20.7227	21.2897	3.34248e+06	4.8094e+07	0.00308173	0.0443434	18.8979	23.6816	-4.7837	4.7837	0.00577176	0.820924	0.179076			3	3	2	21.5	21.5	16.1	22.677	0	20.391	65120000	5		RAB1A	P62821	Ras-related protein Rab-1A OS=Mus musculus GN=Rab1A PE=1 SV=3	sp|P62821|RAB1A_MOUSE	sp|P62821|RAB1A_MOUSE	>sp|P62821|RAB1A_MOUSE Ras-related protein Rab-1A OS=Mus musculus GN=Rab1A PE=1 SV=3
353	A1AT4	38356.9	0	8182	0	43712.5	165247	3.28368e+06	1.96572e+06	3.28368e+06	3.28368e+06	8	16.6729	17.3226	90251.4	11982005	8.32109e-05	0.0110476	12.9984	21.6469	-8.64847	8.64847	0.00588781	0.857702	0.142298			9	3	3	33.2	9.4	9.4	45.998	0	19.331	14702000	10		A1AT4	Q00897	Alpha-1-antitrypsin 1-4 OS=Mus musculus GN=Serpina1d PE=1 SV=1	sp|Q00897|A1AT4_MOUSE	sp|Q00897|A1AT4_MOUSE	>sp|Q00897|A1AT4_MOUSE Alpha-1-antitrypsin 1-4 OS=Mus musculus GN=Serpina1d PE=1 SV=1
465	SYLC	38356.9	0	8182	0	43712.5	165247	3.08272e+06	516840	3.08272e+06	3.08272e+06	8	16.6729	17.2771	90251.4	9930237	8.32109e-05	0.00915584	12.9984	21.5558	-8.55736	8.55736	0.00647582	0.805084	0.194916	+		1	1	1	0.9	0.9	0.9	134.19	1	-2	8453400	0		SYLC	Q8BMJ2	Leucine--tRNA ligase, cytoplasmic OS=Mus musculus GN=Lars PE=1 SV=2	sp|Q8BMJ2|SYLC_MOUSE	sp|Q8BMJ2|SYLC_MOUSE	>sp|Q8BMJ2|SYLC_MOUSE Leucine--tRNA ligase, cytoplasmic OS=Mus musculus GN=Lars PE=1 SV=2
20	MY18A	38356.9	0	99470.9	0	43712.5	165247	2.91103e+06	0	2.91103e+06	2.91103e+06	7	16.1275	18.3502	181540	8.89834e+06	0.000167378	0.00820442	15.2272	21.4731	-6.24586	6.24586	0.00800774	0.868845	0.131155		+	2	2	2	0	0	0	232.75	0.0071556	10.99	4768200	2		MY18A	Q9JMH9	Unconventional myosin-XVIIIa OS=Mus musculus GN=Myo18a PE=1 SV=2	REV__sp|Q9JMH9|MY18A_MOUSE	REV__sp|Q9JMH9|MY18A_MOUSE	>sp|Q9JMH9|MY18A_MOUSE Unconventional myosin-XVIIIa OS=Mus musculus GN=Myo18a PE=1 SV=2
296	VATB2	10192310	119096	94437	298070	442217	165247	111573	17082.5	111573	111573	10	16.8155	17.4765	1.11461e+07	517047	0.0102766	0.000476726	18.1853	16.7676	1.41766	1.41766	0.00809284	0.831786	0.168214			1	1	1	2.9	2.9	2.9	56.55	0.0070053	9.4252	9133100	2		VATB2	P62814	V-type proton ATPase subunit B, brain isoform OS=Mus musculus GN=Atp6v1b2 PE=1 SV=1	sp|P62814|VATB2_MOUSE	sp|P62814|VATB2_MOUSE	>sp|P62814|VATB2_MOUSE V-type proton ATPase subunit B, brain isoform OS=Mus musculus GN=Atp6v1b2 PE=1 SV=1
354	A1AT5	38356.9	0	8182	0	43712.5	165247	1779459	1.45357e+06	1779459	1779459	8	16.6729	16.8807	90251.4	6.95719e+06	8.32109e-05	0.00641464	12.9984	20.763	-7.76459	7.76459	0.00821663	0.82598	0.17402			6	2	2	24	9.4	9.4	45.891	0	21.126	9243000	4		A1AT5	Q00898	Alpha-1-antitrypsin 1-5 OS=Mus musculus GN=Serpina1e PE=1 SV=1	sp|Q00898|A1AT5_MOUSE	sp|Q00898|A1AT5_MOUSE	>sp|Q00898|A1AT5_MOUSE Alpha-1-antitrypsin 1-5 OS=Mus musculus GN=Serpina1e PE=1 SV=1
589	PEPL	24948785	27541670	27541670	14608225	8161600	1647042	1682988	10964295	1682988	1682988	10	23.189	22.6275	102801950	17660301	0.0947824	0.0162831	24.5725	20.6826	3.88987	3.88987	0.00958607	0.103575	0.896425			48	48	48	35	35	35	204	0	323.31	275510000	210		PEPL	Q9R269	Periplakin OS=Mus musculus GN=Ppl PE=1 SV=1	sp|Q9R269|PEPL_MOUSE	sp|Q9R269|PEPL_MOUSE	>sp|Q9R269|PEPL_MOUSE Periplakin OS=Mus musculus GN=Ppl PE=1 SV=1
600	PLD1	38356.9	4.38023e+06	932312	3.08272e+06	43712.5	165247	8139.5	313206	8139.5	8139.5	10	16.6729	16.4107	8.47733e+06	502871	0.00781602	0.000463655	19.8305	12.9909	6.83955	6.83955	0.0103907	0.601358	0.398642	+		1	1	1	1.4	1.4	1.4	123.97	1	-2	27993000	1		PLD1	Q9Z280	Phospholipase D1 OS=Mus musculus GN=Pld1 PE=2 SV=1	sp|Q9Z280|PLD1_MOUSE	sp|Q9Z280|PLD1_MOUSE	>sp|Q9Z280|PLD1_MOUSE Phospholipase D1 OS=Mus musculus GN=Pld1 PE=2 SV=1
517	SRGP1	38356.9	0	1647042	2144793	1583951	11826785	8797695	1.73508e+06	8797695	8797695	9	20.8876	21.8319	5.41414e+06	3.99549e+07	0.00499179	0.0368391	20.5951	23.0687	-2.4736	2.4736	0.0116673	0.731382	0.268618			2	2	2	2.3	2.3	2.3	121.43	0.0035971	11.073	44245000	1		SRGP1	Q91Z69	SLIT-ROBO Rho GTPase-activating protein 1 OS=Mus musculus GN=Srgap1 PE=1 SV=2	sp|Q91Z69|SRGP1_MOUSE	sp|Q91Z69|SRGP1_MOUSE	>sp|Q91Z69|SRGP1_MOUSE SLIT-ROBO Rho GTPase-activating protein 1 OS=Mus musculus GN=Srgap1 PE=1 SV=2
114	A1AT3	38356.9	0	8182	459882	43712.5	165247	2606730	581536	2606730	2606730	9	18.2538	18.2705	550133	8566973	0.000507218	0.00789889	15.2272	21.3138	-6.08658	6.08658	0.0120774	0.840067	0.159933			8	2	2	31.1	4.4	4.4	45.823	0	11.985	8826100	5		A1AT3	Q00896	Alpha-1-antitrypsin 1-3 OS=Mus musculus GN=Serpina1c PE=1 SV=2;P07758	sp|Q00896|A1AT3_MOUSE;sp|P07758|A1AT1_MOUSE	sp|Q00896|A1AT3_MOUSE;sp|P07758|A1AT1_MOUSE	>sp|Q00896|A1AT3_MOUSE Alpha-1-antitrypsin 1-3 OS=Mus musculus GN=Serpina1c PE=1 SV=2;>sp|P07758|A1AT1_MOUSE Alpha-1-antitrypsin 1-1 OS=Mus musculus GN=Serpina1a PE=1 SV=4
198	CATA	38356.9	0	8182	0	43712.5	932312	847372	70406	847372	847372	8	15.8002	16.3455	90251.4	3.54483e+06	8.32109e-05	0.00326839	12.9984	19.6926	-6.69422	6.69422	0.0123404	0.868149	0.131851			3	3	3	6.5	6.5	6.5	59.795	0	17.258	2527000	3		CATA	P24270	Catalase OS=Mus musculus GN=Cat PE=1 SV=4	sp|P24270|CATA_MOUSE	sp|P24270|CATA_MOUSE	>sp|P24270|CATA_MOUSE Catalase OS=Mus musculus GN=Cat PE=1 SV=4
549	EVPL	5.54083e+06	7.76349e+06	7.12713e+06	2.95829e+06	3.67215e+06	165247	516840	2007531	516840	516840	10	21.2436	20.6905	2.70619e+07	3.7233e+06	0.0249508	0.00343294	22.4017	18.9794	3.42231	3.42231	0.0123946	0.869467	0.130533			22	22	22	14.3	14.3	14.3	232.01	0	213.74	69944000	57		EVPL	Q9D952	Envoplakin OS=Mus musculus GN=Evpl PE=1 SV=3	sp|Q9D952|EVPL_MOUSE	sp|Q9D952|EVPL_MOUSE	>sp|Q9D952|EVPL_MOUSE Envoplakin OS=Mus musculus GN=Evpl PE=1 SV=3
477	GNAL	38356.9	0	8182	0	43712.5	165247	1095695	0	1095695	1095695	7	15.3246	16.5309	90251.4	3452332	8.32109e-05	0.0031831	12.9984	20.0634	-7.065	7.065	0.0125571	0.516535	0.483465			2	2	2	7.3	7.3	7.3	44.308	0	11.533	1599600	2		GNAL	Q8CGK7	Guanine nucleotide-binding protein G(olf) subunit alpha OS=Mus musculus GN=Gnal PE=1 SV=1	sp|Q8CGK7|GNAL_MOUSE	sp|Q8CGK7|GNAL_MOUSE	>sp|Q8CGK7|GNAL_MOUSE Guanine nucleotide-binding protein G(olf) subunit alpha OS=Mus musculus GN=Gnal PE=1 SV=1
545	LONF3	38356.9	236107	1779459	0	292000875	95741865	242256700	150987500	242256700	242256700	9	26.8784	22.8505	2.94055e+08	973499465	0.271116	0.897582	17.8491	27.852	-10.0029	10.0029	0.012588	0.784724	0.215276			1	1	1	2.1	2.1	2.1	83.655	0.0070423	10.456	2225500000	14		LONF3	Q9D4H7	LON peptidase N-terminal domain and RING finger protein 3 OS=Mus musculus GN=Lonrf3 PE=2 SV=1	sp|Q9D4H7|LONF3_MOUSE	sp|Q9D4H7|LONF3_MOUSE	>sp|Q9D4H7|LONF3_MOUSE LON peptidase N-terminal domain and RING finger protein 3 OS=Mus musculus GN=Lonrf3 PE=2 SV=1
28	FIBA	38356.9	0	8182	127378	43712.5	165247	1.01246e+06	1558556	1.01246e+06	1.01246e+06	9	17.1587	17.5883	217630	4.76118e+06	0.000200653	0.00438989	15.2272	19.9494	-4.7222	4.7222	0.0128124	0.869065	0.130935			3	3	3	5.1	5.1	5.1	87.428	0	19.752	9020800	5		FIBA	E9PV24	Fibrinogen alpha chain OS=Mus musculus GN=Fga PE=1 SV=1	sp|E9PV24|FIBA_MOUSE	sp|E9PV24|FIBA_MOUSE	>sp|E9PV24|FIBA_MOUSE Fibrinogen alpha chain OS=Mus musculus GN=Fga PE=1 SV=1
421	ISG15	38356.9	0	8182	0	43712.5	165247	823210	633904	823210	823210	8	16.6729	16.3247	90251.4	3.26878e+06	8.32109e-05	0.00301387	12.9984	19.6509	-6.65249	6.65249	0.0129207	0.835335	0.164665			1	1	1	11.2	11.2	11.2	17.897	0.0080906	6.8988	4123800	1		ISG15	Q64339	Ubiquitin-like protein ISG15 OS=Mus musculus GN=Isg15 PE=1 SV=4	sp|Q64339|ISG15_MOUSE	sp|Q64339|ISG15_MOUSE	>sp|Q64339|ISG15_MOUSE Ubiquitin-like protein ISG15 OS=Mus musculus GN=Isg15 PE=1 SV=4
112	ALBU	186242500	173160900	87306500	560456500	69903300	55239350	776942000	560456500	776942000	776942000	10	28.476	28.4504	1077069700	2946521850	0.993048	2.71674	27.3675	29.5332	-2.16569	2.16569	0.0140735	0.693874	0.306126			37	37	33	57.1	57.1	54.8	68.692	0	323.31	6294100000	395		ALBU	P07724	Serum albumin OS=Mus musculus GN=Alb PE=1 SV=3	sp|P07724|ALBU_MOUSE	sp|P07724|ALBU_MOUSE	>sp|P07724|ALBU_MOUSE Serum albumin OS=Mus musculus GN=Alb PE=1 SV=3
18	PB1	1.43868e+06	18932875	26620760	59256850	10366935	9010815	5037967	4085845	5037967	5037967	10	22.7439	23.2194	1.16616e+08	28210561	0.107519	0.0260106	24.1744	22.2644	1.90998	1.90998	0.0168511	0.304411	0.695589	+	+	1	1	1	0	0	0	187.19	1	-2	365720000	4		PB1	Q8BSQ9	Protein polybromo-1 OS=Mus musculus GN=Pbrm1 PE=1 SV=4	REV__sp|Q8BSQ9|PB1_MOUSE	REV__sp|Q8BSQ9|PB1_MOUSE	>sp|Q8BSQ9|PB1_MOUSE Protein polybromo-1 OS=Mus musculus GN=Pbrm1 PE=1 SV=4
594	TAGL2	38356.9	96151.4	72488.9	145802	238132	165247	1669486	1.30816e+06	1669486	1669486	10	17.6218	18.612	590931	6.48186e+06	0.000544833	0.00597638	16.553	20.671	-4.11794	4.11794	0.016882	0.564387	0.435613			4	4	4	20.1	20.1	20.1	22.395	0	23.487	9940100	8		TAGL2	Q9WVA4	Transgelin-2 OS=Mus musculus GN=Tagln2 PE=1 SV=4	sp|Q9WVA4|TAGL2_MOUSE	sp|Q9WVA4|TAGL2_MOUSE	>sp|Q9WVA4|TAGL2_MOUSE Transgelin-2 OS=Mus musculus GN=Tagln2 PE=1 SV=4
59	NID2	38356.9	0	8182	0	43712.5	165247	651639	0	651639	651639	7	15.3246	16.1561	90251.4	2.12016e+06	8.32109e-05	0.00195483	12.9984	19.3137	-6.3153	6.3153	0.0182128	0.85873	0.14127			2	2	2	2.5	2.5	2.5	153.91	0.0018416	11.29	916750	2		NID2	O88322	Nidogen-2 OS=Mus musculus GN=Nid2 PE=1 SV=2	sp|O88322|NID2_MOUSE	sp|O88322|NID2_MOUSE	>sp|O88322|NID2_MOUSE Nidogen-2 OS=Mus musculus GN=Nid2 PE=1 SV=2
194	A1AT2	1936097	343800	70406	13902230	422138	165247	17880250	20556535	17880250	17880250	10	22.9169	21.3896	1.66747e+07	74362532	0.0153739	0.0685634	18.6874	24.0919	-5.40451	5.40451	0.0190329	0.683995	0.316005			9	9	2	35.6	35.6	6.5	45.974	0	128.25	168580000	55		A1AT2	P22599	Alpha-1-antitrypsin 1-2 OS=Mus musculus GN=Serpina1b PE=1 SV=2	sp|P22599|A1AT2_MOUSE	sp|P22599|A1AT2_MOUSE	>sp|P22599|A1AT2_MOUSE Alpha-1-antitrypsin 1-2 OS=Mus musculus GN=Serpina1b PE=1 SV=2
458	ITL1B	268266	550529	334206	655670	43712.5	11444330	347088	29056	347088	347088	10	18.4049	18.3777	1.85238e+06	1.25147e+07	0.00170788	0.0115387	18.3504	18.4049	-0.0545636	0.0545636	0.0206809	0.0369628	0.963037			2	2	1	6.7	6.7	3.8	35.069	0	12.369	10877000	7		ITL1B	Q80ZA0	Intelectin-1b OS=Mus musculus GN=Itln1b PE=1 SV=1	sp|Q80ZA0|ITL1B_MOUSE	sp|Q80ZA0|ITL1B_MOUSE	>sp|Q80ZA0|ITL1B_MOUSE Intelectin-1b OS=Mus musculus GN=Itln1b PE=1 SV=1
484	FIBB	38356.9	0	8182	383236	43712.5	165247	1.24088e+06	740988	1.24088e+06	1.24088e+06	9	18.0651	17.7351	473487	4.62889e+06	0.000436551	0.00426791	15.2272	20.2429	-5.0157	5.0157	0.0212224	0.86915	0.13085			2	2	2	6.9	6.9	6.9	54.752	0	13.56	7358700	7		FIBB	Q8K0E8	Fibrinogen beta chain OS=Mus musculus GN=Fgb PE=1 SV=1	sp|Q8K0E8|FIBB_MOUSE	sp|Q8K0E8|FIBB_MOUSE	>sp|Q8K0E8|FIBB_MOUSE Fibrinogen beta chain OS=Mus musculus GN=Fgb PE=1 SV=1
559	SCEL	291296	1.21358e+06	558310	558310	655670	165247	8139.5	131023	8139.5	8139.5	10	17.8004	16.0408	3.27717e+06	320688	0.00302152	0.00029568	19.0907	12.9909	6.09981	6.09981	0.0221973	0.0766479	0.923352			2	2	2	3.5	3.5	3.5	72.971	0	14.375	8569200	8		SCEL	Q9EQG3	Sciellin OS=Mus musculus GN=Scel PE=1 SV=2	sp|Q9EQG3|SCEL_MOUSE	sp|Q9EQG3|SCEL_MOUSE	>sp|Q9EQG3|SCEL_MOUSE Sciellin OS=Mus musculus GN=Scel PE=1 SV=2
534	LIPG	38356.9	2.04975e+06	8182	785954	260067	165247	5905447	0	5905447	5905447	9	18.9965	20.2411	3.14231e+06	17881588	0.00289718	0.0164871	17.9885	22.4936	-4.50509	4.50509	0.022236	0.852829	0.147171			5	5	5	19.2	19.2	19.2	44.637	0	38.533	25157000	8		LIPG	Q9CPP7	Gastric triacylglycerol lipase OS=Mus musculus GN=Lipf PE=2 SV=1	sp|Q9CPP7|LIPG_MOUSE	sp|Q9CPP7|LIPG_MOUSE	>sp|Q9CPP7|LIPG_MOUSE Gastric triacylglycerol lipase OS=Mus musculus GN=Lipf PE=2 SV=1
256	DNAS1	39639950	203356950	215166969	29233015	273093800	173160900	31210320	12069945	31210320	31210320	10	25.0783	26.2475	760490684	278861805	0.701165	0.257115	27.5994	24.8955	2.70392	2.70392	0.0232959	0.285492	0.714508			4	4	4	19	19	19	32.027	0	44.491	1894200000	66		DNAS1	P49183	Deoxyribonuclease-1 OS=Mus musculus GN=Dnase1 PE=1 SV=2	sp|P49183|DNAS1_MOUSE	sp|P49183|DNAS1_MOUSE	>sp|P49183|DNAS1_MOUSE Deoxyribonuclease-1 OS=Mus musculus GN=Dnase1 PE=1 SV=2
461	NOL12	38356.9	4.70621e+06	19607320	11444330	21204970	165247	2.23264e+06	7.12713e+06	2.23264e+06	2.23264e+06	10	21.7263	22.2692	5.70012e+07	13990308	0.0525545	0.0128993	23.4481	21.0903	2.35781	2.35781	0.0233501	0.564387	0.435613	+		1	1	1	7.8	7.8	7.8	25.356	1	-2	217610000	5		NOL12	Q8BG17	Nucleolar protein 12 OS=Mus musculus GN=Nol12 PE=1 SV=1	sp|Q8BG17|NOL12_MOUSE	sp|Q8BG17|NOL12_MOUSE	>sp|Q8BG17|NOL12_MOUSE Nucleolar protein 12 OS=Mus musculus GN=Nol12 PE=1 SV=1
70	RENI2	38356.9	0	8182	0	43712.5	165247	442217	0	442217	442217	7	15.3246	15.8764	90251.4	1.4919e+06	8.32109e-05	0.00137555	12.9984	18.7544	-5.75598	5.75598	0.0240464	0.827907	0.172093			5	5	5	23.4	23.4	23.4	44.282	0	41.661	9755500	6		RENI2	P00796	Renin-2 OS=Mus musculus GN=Ren2 PE=1 SV=1	sp|P00796|RENI2_MOUSE;sp|P06281|RENI1_MOUSE	sp|P00796|RENI2_MOUSE	>sp|P00796|RENI2_MOUSE Renin-2 OS=Mus musculus GN=Ren2 PE=1 SV=1
483	AKC1H	38356.9	1.20286e+06	548046	387629	43712.5	165247	8139.5	39403.5	8139.5	8139.5	10	15.3429	15.7776	2.22061e+06	229069	0.00204738	0.000211205	18.5643	12.9909	5.57342	5.57342	0.0263443	0.0792125	0.920787			2	2	2	5.9	5.9	5.9	37.176	0	12.121	6874500	5		AKC1H	Q8K023	Aldo-keto reductase family 1 member C18 OS=Mus musculus GN=Akr1c18 PE=1 SV=2;Q91WR5	sp|Q8K023|AKC1H_MOUSE;sp|Q91WR5|AK1CL_MOUSE;sp|P70694|DHB5_MOUSE	sp|Q8K023|AKC1H_MOUSE;sp|Q91WR5|AK1CL_MOUSE;sp|P70694|DHB5_MOUSE	>sp|Q8K023|AKC1H_MOUSE Aldo-keto reductase family 1 member C18 OS=Mus musculus GN=Akr1c18 PE=1 SV=2;>sp|Q91WR5|AK1CL_MOUSE Aldo-keto reductase family 1 member C21 OS=Mus musculus GN=Akr1c21 PE=1 SV=2;>sp|P70694|DHB5_MOUSE Estradiol 17 beta-dehydrogenase 5
474	THIM	2217327	2796459	2606730	1.36366e+06	536783	165247	213964	857796	213964	213964	10	19.4114	19.3937	9.52096e+06	1.66494e+06	0.00877824	0.0015351	21.0804	17.707	3.37337	3.37337	0.0263907	0.330207	0.669793			6	6	6	26.2	26.2	26.2	41.829	0	37.86	26051000	14		THIM	Q8BWT1	3-ketoacyl-CoA thiolase, mitochondrial OS=Mus musculus GN=Acaa2 PE=1 SV=3	sp|Q8BWT1|THIM_MOUSE	sp|Q8BWT1|THIM_MOUSE	>sp|Q8BWT1|THIM_MOUSE 3-ketoacyl-CoA thiolase, mitochondrial OS=Mus musculus GN=Acaa2 PE=1 SV=3
592	COR1C	991598	614877	369146	136855	43712.5	165247	8139.5	41195	8139.5	8139.5	10	16.4622	15.7424	2.15619e+06	230860	0.00198798	0.000212857	18.4938	12.9909	5.50293	5.50293	0.0274275	0.786719	0.213281			2	2	2	5.5	5.5	5.5	53.12	0	15.351	4819600	4		COR1C	Q9WUM4	Coronin-1C OS=Mus musculus GN=Coro1c PE=1 SV=2	sp|Q9WUM4|COR1C_MOUSE	sp|Q9WUM4|COR1C_MOUSE	>sp|Q9WUM4|COR1C_MOUSE Coronin-1C OS=Mus musculus GN=Coro1c PE=1 SV=2
265	DSC2	343800	1.25723e+06	1.22854e+06	857796	43712.5	165247	8139.5	320680	8139.5	8139.5	10	17.8904	16.3506	3.73108e+06	510345	0.00344002	0.000470546	19.7103	12.9909	6.71937	6.71937	0.0279072	0.000486301	0.999514			3	3	3	5.2	5.2	5.2	99.96	0	18.157	11512000	11		DSC2	P55292	Desmocollin-2 OS=Mus musculus GN=Dsc2 PE=1 SV=1	sp|P55292|DSC2_MOUSE	sp|P55292|DSC2_MOUSE	>sp|P55292|DSC2_MOUSE Desmocollin-2 OS=Mus musculus GN=Dsc2 PE=1 SV=1
248	PURA2	633904	205201	165247	823210	43712.5	165247	8139.5	0	8139.5	8139.5	9	16.6729	15.3188	1.87128e+06	189666	0.0017253	0.000174875	17.6467	12.9909	4.65579	4.65579	0.0279458	0.866226	0.133774			2	2	2	7	7	7	50.02	0	13.326	5814200	2		PURA2	P46664	Adenylosuccinate synthetase isozyme 2 OS=Mus musculus GN=Adss PE=1 SV=2	sp|P46664|PURA2_MOUSE	sp|P46664|PURA2_MOUSE	>sp|P46664|PURA2_MOUSE Adenylosuccinate synthetase isozyme 2 OS=Mus musculus GN=Adss PE=1 SV=2
206	TLN1	38356.9	0	119096	0	43712.5	165247	96151.4	1583951	96151.4	96151.4	8	16.553	15.8901	201166	2.03765e+06	0.000185473	0.00187875	15.2272	16.553	-1.3258	1.3258	0.0281393	0.354332	0.645668			7	7	6	4.4	4.4	3.9	269.82	0	46.645	7441400	9		TLN1	P26039	Talin-1 OS=Mus musculus GN=Tln1 PE=1 SV=2	sp|P26039|TLN1_MOUSE	sp|P26039|TLN1_MOUSE	>sp|P26039|TLN1_MOUSE Talin-1 OS=Mus musculus GN=Tln1 PE=1 SV=2
476	CB054	1720757	1.91866e+06	572099	660254	43712.5	165247	8139.5	558310	8139.5	8139.5	10	18.4648	16.1618	4.91548e+06	747975	0.00453202	0.000689645	19.3327	12.9909	6.34176	6.34176	0.0281702	0.380308	0.619692			4	4	4	11.3	11.3	11.3	50.534	0	26.169	14613000	8		CB054	Q8CEZ4	Uncharacterized protein C2orf54 homolog OS=Mus musculus PE=1 SV=2	sp|Q8CEZ4|CB054_MOUSE	sp|Q8CEZ4|CB054_MOUSE	>sp|Q8CEZ4|CB054_MOUSE Uncharacterized protein C2orf54 homolog OS=Mus musculus PE=1 SV=2
195	FURIN	2.41616e+06	6621969	13902230	6989262	2323272	4053245	1.20286e+06	303545	1.20286e+06	1.20286e+06	10	21.1763	21.4284	3.22529e+07	7.96538e+06	0.0297369	0.0073442	22.6588	20.198	2.46079	2.46079	0.0285725	0.112683	0.887317			11	11	11	22.4	22.4	22.4	86.771	0	89.726	79209000	36		FURIN	P23188	Furin OS=Mus musculus GN=Furin PE=1 SV=2	sp|P23188|FURIN_MOUSE	sp|P23188|FURIN_MOUSE	>sp|P23188|FURIN_MOUSE Furin OS=Mus musculus GN=Furin PE=1 SV=2
118	CBR2	4.59241e+06	13454580	13454580	8308305	3575040	1.36366e+06	1843213	4493571	1843213	1843213	10	21.9439	21.9	4.33849e+07	1.13869e+07	0.0400005	0.0104989	22.9861	20.8138	2.17233	2.17233	0.0288897	0.000199802	0.9998			8	8	8	36.1	36.1	36.1	25.958	0	55.351	136910000	61		CBR2	P08074	Carbonyl reductase [NADPH] 2 OS=Mus musculus GN=Cbr2 PE=1 SV=1	sp|P08074|CBR2_MOUSE	sp|P08074|CBR2_MOUSE	>sp|P08074|CBR2_MOUSE Carbonyl reductase [NADPH] 2 OS=Mus musculus GN=Cbr2 PE=1 SV=1
104	TBA1B	1.30816e+06	242703	8182	198403	43712.5	165247	8139.5	0	8139.5	8139.5	9	14.6633	15.2945	1.80116e+06	189666	0.00166065	0.000174875	17.5981	12.9909	4.60718	4.60718	0.0290754	0.744527	0.255473	+		14	1	0	46.3	3.1	0	50.151	1	-2	10834000	1		TBA1B	P05213	Tubulin alpha-1B chain OS=Mus musculus GN=Tuba1b PE=1 SV=2;P68373	sp|P05213|TBA1B_MOUSE;sp|P68373|TBA1C_MOUSE;sp|Q9JJZ2|TBA8_MOUSE;sp|Q3UX10|TBAL3_MOUSE	sp|P05213|TBA1B_MOUSE;sp|P68373|TBA1C_MOUSE;sp|Q9JJZ2|TBA8_MOUSE	>sp|P05213|TBA1B_MOUSE Tubulin alpha-1B chain OS=Mus musculus GN=Tuba1b PE=1 SV=2;>sp|P68373|TBA1C_MOUSE Tubulin alpha-1C chain OS=Mus musculus GN=Tuba1c PE=1 SV=1;>sp|Q9JJZ2|TBA8_MOUSE Tubulin alpha-8 chain OS=Mus musculus GN=Tuba8 PE=1 SV=1
557	SIL1	38356.9	131023	8182	832441	43712.5	165247	1.73508e+06	1032925	1.73508e+06	1.73508e+06	10	18.9282	18.0712	1.05372e+06	6.4034e+06	0.000971515	0.00590404	15.4158	20.7266	-5.31078	5.31078	0.0293694	0.241033	0.758967			5	5	5	14.2	14.2	14.2	52.429	0	31.656	11726000	12		SIL1	Q9EPK6	Nucleotide exchange factor SIL1 OS=Mus musculus GN=Sil1 PE=1 SV=2	sp|Q9EPK6|SIL1_MOUSE	sp|Q9EPK6|SIL1_MOUSE	>sp|Q9EPK6|SIL1_MOUSE Nucleotide exchange factor SIL1 OS=Mus musculus GN=Sil1 PE=1 SV=2
69	AMY1	38356.9	4805201	7533325	0	6.2626e+06	165247	20556535	4.89963e+06	20556535	20556535	9	22.4121	23.2446	1.86395e+07	6.67345e+07	0.0171854	0.0615303	22.1962	24.2931	-2.09693	2.09693	0.0294004	0.86941	0.13059			10	10	8	28.4	28.4	22.9	57.643	0	108.66	103830000	52		AMY1	P00687	Alpha-amylase 1 OS=Mus musculus GN=Amy1 PE=1 SV=2	sp|P00687|AMY1_MOUSE;sp|P00688|AMYP_MOUSE	sp|P00687|AMY1_MOUSE	>sp|P00687|AMY1_MOUSE Alpha-amylase 1 OS=Mus musculus GN=Amy1 PE=1 SV=2
50	DSG3	639085	639085	725562	274703	721664	165247	8139.5	246355	8139.5	8139.5	10	17.9911	16.1383	3.0001e+06	436021	0.00276606	0.000402018	19.2856	12.9909	6.29475	6.29475	0.0319304	0.830565	0.169435			3	3	3	4.3	4.3	4.3	107.89	0	18.303	7111200	2		DSG3	O35902	Desmoglein-3 OS=Mus musculus GN=Dsg3 PE=2 SV=1	sp|O35902|DSG3_MOUSE	sp|O35902|DSG3_MOUSE	>sp|O35902|DSG3_MOUSE Desmoglein-3 OS=Mus musculus GN=Dsg3 PE=2 SV=1
126	PPBT	1.41433e+06	111573	74054.8	0	43712.5	165247	8139.5	8224.5	8139.5	8139.5	9	14.6645	14.5836	1.64367e+06	197890	0.00151545	0.000182458	16.1763	12.9909	3.18542	3.18542	0.0326654	2.14373e-07	1			3	3	3	6.5	6.5	6.5	57.514	0	19.565	1553600	4		PPBT	P09242	Alkaline phosphatase, tissue-nonspecific isozyme OS=Mus musculus GN=Alpl PE=1 SV=2	sp|P09242|PPBT_MOUSE	sp|P09242|PPBT_MOUSE	>sp|P09242|PPBT_MOUSE Alkaline phosphatase, tissue-nonspecific isozyme OS=Mus musculus GN=Alpl PE=1 SV=2
13	PI4KA	38356.9	39403.5	8182	70406	43712.5	165247	436534	162780	436534	436534	10	16.8311	17.0009	200061	1.63763e+06	0.000184454	0.00150992	15.2661	18.7357	-3.46967	3.46967	0.0346925	0.611971	0.388029		+	2	2	2	0	0	0	237.04	0.0053957	11.032	4613000	2		PI4KA	E9Q3L2	Phosphatidylinositol 4-kinase alpha OS=Mus musculus GN=Pi4ka PE=1 SV=2	REV__sp|E9Q3L2|PI4KA_MOUSE	REV__sp|E9Q3L2|PI4KA_MOUSE	>sp|E9Q3L2|PI4KA_MOUSE Phosphatidylinositol 4-kinase alpha OS=Mus musculus GN=Pi4ka PE=1 SV=2
470	FLNA	38356.9	109432	799638	48837	231776	165247	8139.5	6.2626e+06	8139.5	8139.5	10	16.272	14.8653	1.22804e+06	6452269	0.00113224	0.00594909	16.7397	12.9909	3.74879	3.74879	0.0348008	0.869569	0.130431			20	20	20	13.3	13.3	13.3	281.22	0	128.54	30302000	25		FLNA	Q8BTM8	Filamin-A OS=Mus musculus GN=Flna PE=1 SV=5	sp|Q8BTM8|FLNA_MOUSE;sp|Q80X90|FLNB_MOUSE;sp|Q8VHX6|FLNC_MOUSE	sp|Q8BTM8|FLNA_MOUSE	>sp|Q8BTM8|FLNA_MOUSE Filamin-A OS=Mus musculus GN=Flna PE=1 SV=5
163	SPTN1	198403	1843213	1.21358e+06	690935	433506	165247	8139.5	614877	8139.5	8139.5	10	18.2694	16.1945	4.37964e+06	804542	0.00403799	0.000741801	19.3982	12.9909	6.40729	6.40729	0.0353888	0.0478275	0.952173			11	11	11	6.6	6.6	6.6	284.59	0	87.501	14063000	16		SPTN1	P16546	Spectrin alpha chain, non-erythrocytic 1 OS=Mus musculus GN=Sptan1 PE=1 SV=4	sp|P16546|SPTN1_MOUSE	sp|P16546|SPTN1_MOUSE	>sp|P16546|SPTN1_MOUSE Spectrin alpha chain, non-erythrocytic 1 OS=Mus musculus GN=Sptan1 PE=1 SV=4
267	CYB5	758898	566439	703686	0	283733	165247	8139.5	181443	8139.5	8139.5	9	17.4033	16.0512	2.31276e+06	371108	0.00213234	0.000342168	19.1116	12.9909	6.12066	6.12066	0.036882	0.0397765	0.960224			1	1	1	15.7	15.7	15.7	15.241	0	11.464	5768200	6		CYB5	P56395	Cytochrome b5 OS=Mus musculus GN=Cyb5a PE=1 SV=2	sp|P56395|CYB5_MOUSE	sp|P56395|CYB5_MOUSE	>sp|P56395|CYB5_MOUSE Cytochrome b5 OS=Mus musculus GN=Cyb5a PE=1 SV=2
233	HEM6	13069375	20556535	18932875	19860855	9913560	159925950	17381390	10192310	17381390	17381390	10	24.051	24.1127	82333200	222262430	0.0759104	0.204929	24.1744	24.051	0.12335	0.12335	0.0371296	0.068577	0.931423	+		1	1	1	3.4	3.4	3.4	49.714	1	-2	562200000	2		HEM6	P36552	Oxygen-dependent coproporphyrinogen-III oxidase, mitochondrial OS=Mus musculus GN=Cpox PE=1 SV=2	sp|P36552|HEM6_MOUSE	sp|P36552|HEM6_MOUSE	>sp|P36552|HEM6_MOUSE Oxygen-dependent coproporphyrinogen-III oxidase, mitochondrial OS=Mus musculus GN=Cpox PE=1 SV=2
579	PLEC	467624	700127	102162	86530.8	43712.5	165247	8139.5	3615.4	8139.5	8139.5	10	15.9909	14.8157	1.40016e+06	193281	0.00129093	0.000178208	16.6405	12.9909	3.64962	3.64962	0.0375087	0.759682	0.240318			8	6	6	2.8	1.6	1.6	534.18	0	37.425	3626300	8		PLEC	Q9QXS1	Plectin OS=Mus musculus GN=Plec PE=1 SV=3	sp|Q9QXS1|PLEC_MOUSE	sp|Q9QXS1|PLEC_MOUSE	>sp|Q9QXS1|PLEC_MOUSE Plectin OS=Mus musculus GN=Plec PE=1 SV=3
572	GLTP	598528	459882	536783	213964	306479	165247	8139.5	145802	8139.5	8139.5	10	17.5327	15.9009	2.11564e+06	335468	0.0019506	0.000309306	18.8109	12.9909	5.82001	5.82001	0.0375319	0.200155	0.799845			1	1	1	7.2	7.2	7.2	23.689	0.0079745	6.7621	5267500	4		GLTP	Q9JL62	Glycolipid transfer protein OS=Mus musculus GN=Gltp PE=1 SV=3	sp|Q9JL62|GLTP_MOUSE	sp|Q9JL62|GLTP_MOUSE	>sp|Q9JL62|GLTP_MOUSE Glycolipid transfer protein OS=Mus musculus GN=Gltp PE=1 SV=3
253	GFPT1	622974	276216	195036	477844	43712.5	165247	8139.5	48837	8139.5	8139.5	10	16.7078	15.5332	1.61578e+06	238502	0.00148974	0.000219903	18.0754	12.9909	5.08454	5.08454	0.0380271	0.496935	0.503065			3	3	3	6.5	6.5	6.5	78.538	0	18.996	4398400	5		GFPT1	P47856	Glutamine--fructose-6-phosphate aminotransferase [isomerizing] 1 OS=Mus musculus GN=Gfpt1 PE=1 SV=3	sp|P47856|GFPT1_MOUSE	sp|P47856|GFPT1_MOUSE	>sp|P47856|GFPT1_MOUSE Glutamine--fructose-6-phosphate aminotransferase [isomerizing] 1 OS=Mus musculus GN=Gfpt1 PE=1 SV=3
235	LOX15	857796	0	8182	0	43712.5	165247	1.21358e+06	847372	1.21358e+06	1.21358e+06	8	18.9497	16.6046	909690	4.65337e+06	0.000838725	0.00429048	12.9984	20.2108	-7.21243	7.21243	0.0396054	0.643547	0.356453			3	3	3	6.9	6.9	6.9	75.444	0	17.605	6663600	4		LOX15	P39654	Arachidonate 15-lipoxygenase OS=Mus musculus GN=Alox15 PE=1 SV=4	sp|P39654|LOX15_MOUSE	sp|P39654|LOX15_MOUSE	>sp|P39654|LOX15_MOUSE Arachidonate 15-lipoxygenase OS=Mus musculus GN=Alox15 PE=1 SV=4
140	PERM	38356.9	0	2085729	0	3.94245e+06	165247	839340	19325135	839340	839340	8	19.6789	17.4531	6.06654e+06	2.20084e+07	0.00559329	0.0202921	15.2272	19.6789	-4.45166	4.45166	0.0406654	0.0143639	0.985636			15	15	13	28.7	28.7	25.3	81.181	0	93.058	86294000	25		PERM	P11247	Myeloperoxidase OS=Mus musculus GN=Mpo PE=1 SV=2	sp|P11247|PERM_MOUSE	sp|P11247|PERM_MOUSE	>sp|P11247|PERM_MOUSE Myeloperoxidase OS=Mus musculus GN=Mpo PE=1 SV=2
405	HPT	105726250	560456500	273093800	328693150	115916650	105726250	150987500	95741865	150987500	150987500	10	27.1699	27.5973	1383886350	654430615	1.27593	0.603395	28.0248	27.1699	0.854967	0.854967	0.0412921	0.580728	0.419272			19	19	19	45	45	45	38.752	0	323.31	4259200000	267		HPT	Q61646	Haptoglobin OS=Mus musculus GN=Hp PE=1 SV=1	sp|Q61646|HPT_MOUSE	sp|Q61646|HPT_MOUSE	>sp|Q61646|HPT_MOUSE Haptoglobin OS=Mus musculus GN=Hp PE=1 SV=1
221	KCRU	1.53917e+06	932312	2107396	888933	862390	165247	276216	471615	276216	276216	10	19.3473	18.9529	6.3302e+06	1.46551e+06	0.00583638	0.00135122	19.8305	18.0754	1.75501	1.75501	0.0420812	0.34902	0.65098			2	2	2	8.1	8.1	8.1	47.003	0	36.484	14756000	12		KCRU	P30275	Creatine kinase U-type, mitochondrial OS=Mus musculus GN=Ckmt1 PE=1 SV=1	sp|P30275|KCRU_MOUSE	sp|P30275|KCRU_MOUSE	>sp|P30275|KCRU_MOUSE Creatine kinase U-type, mitochondrial OS=Mus musculus GN=Ckmt1 PE=1 SV=1
560	MVP	536783	721664	306479	181443	43712.5	165247	8139.5	119096	8139.5	8139.5	10	17.1173	15.6082	1.79008e+06	308762	0.00165044	0.000284683	18.2254	12.9909	5.23453	5.23453	0.0429168	0.489761	0.510239			2	2	2	3.9	3.9	3.9	95.923	0	15.896	5182800	5		MVP	Q9EQK5	Major vault protein OS=Mus musculus GN=Mvp PE=1 SV=4	sp|Q9EQK5|MVP_MOUSE	sp|Q9EQK5|MVP_MOUSE	>sp|Q9EQK5|MVP_MOUSE Major vault protein OS=Mus musculus GN=Mvp PE=1 SV=4
340	AMPN	1669486	145802	121491	1191313	740988	165247	221782	35467.3	221782	221782	10	17.7588	18.6289	3.86908e+06	866061	0.00356725	0.000798522	19.4991	17.7588	1.7403	1.7403	0.0462824	0.0978842	0.902116			3	3	3	4.2	4.2	4.2	109.65	0	26.237	8235000	8		AMPN	P97449	Aminopeptidase N OS=Mus musculus GN=Anpep PE=1 SV=4	sp|P97449|AMPN_MOUSE	sp|P97449|AMPN_MOUSE	>sp|P97449|AMPN_MOUSE Aminopeptidase N OS=Mus musculus GN=Anpep PE=1 SV=4
183	HEXB	1.36366e+06	13902230	6621969	3.25205e+06	495027	9721420	19607320	2.70472e+06	19607320	19607320	10	22.9622	22.9289	25634941	7.12481e+07	0.0236352	0.0656919	21.6329	24.2249	-2.59197	2.59197	0.048588	0.869458	0.130542			12	12	12	29.1	29.1	29.1	61.115	0	89.519	128330000	42		HEXB	P20060	Beta-hexosaminidase subunit beta OS=Mus musculus GN=Hexb PE=1 SV=2	sp|P20060|HEXB_MOUSE	sp|P20060|HEXB_MOUSE	>sp|P20060|HEXB_MOUSE Beta-hexosaminidase subunit beta OS=Mus musculus GN=Hexb PE=1 SV=2
129	CADH1	477844	295474	8182	283733	43712.5	165247	8139.5	0	8139.5	8139.5	9	14.6633	15.5525	1.10894e+06	189666	0.00102244	0.000174875	18.1142	12.9909	5.12328	5.12328	0.0492611	0.828878	0.171122			2	2	2	3.6	3.6	3.6	98.255	0	14.104	2738400	4		CADH1	P09803	Cadherin-1 OS=Mus musculus GN=Cdh1 PE=1 SV=1	sp|P09803|CADH1_MOUSE	sp|P09803|CADH1_MOUSE	>sp|P09803|CADH1_MOUSE Cadherin-1 OS=Mus musculus GN=Cdh1 PE=1 SV=1
197	EST1C	862390	665803	936664	3.28368e+06	949408	1.43868e+06	5721517	3053882	5721517	5721517	10	21.0991	21.1426	6.69795e+06	2.16571e+07	0.00617544	0.0199682	19.8372	22.448	-2.61079	2.61079	0.0499033	0.853232	0.146768			9	9	6	23.3	23.3	17.9	61.055	0	56.565	46177000	26		EST1C	P23953	Carboxylesterase 1C OS=Mus musculus GN=Ces1c PE=1 SV=4	sp|P23953|EST1C_MOUSE	sp|P23953|EST1C_MOUSE	>sp|P23953|EST1C_MOUSE Carboxylesterase 1C OS=Mus musculus GN=Ces1c PE=1 SV=4
547	GP2	660254	1669486	3.40345e+06	902336	13902230	2.69525e+06	660254	1936097	660254	660254	10	20.2944	20.0018	2.05378e+07	6.61211e+06	0.0189356	0.00609647	20.671	19.3327	1.33831	1.33831	0.0511257	0.539154	0.460846			6	6	6	16	16	16	59.153	0	38.134	48578000	19		GP2	Q9D733	Pancreatic secretory granule membrane major glycoprotein GP2 OS=Mus musculus GN=Gp2 PE=1 SV=3	sp|Q9D733|GP2_MOUSE	sp|Q9D733|GP2_MOUSE	>sp|Q9D733|GP2_MOUSE Pancreatic secretory granule membrane major glycoprotein GP2 OS=Mus musculus GN=Gp2 PE=1 SV=3
502	AT1A1	1191313	383236	228031	813727	43712.5	165247	8139.5	422138	8139.5	8139.5	10	17.5852	15.7694	2.66002e+06	611804	0.00245251	0.000564093	18.5479	12.9909	5.55698	5.55698	0.052735	0.805078	0.194922			3	3	3	4.9	4.9	4.9	112.98	0	19.782	8635000	8		AT1A1	Q8VDN2	Sodium/potassium-transporting ATPase subunit alpha-1 OS=Mus musculus GN=Atp1a1 PE=1 SV=1;Q6PIC6	sp|Q8VDN2|AT1A1_MOUSE;sp|Q6PIC6|AT1A3_MOUSE;sp|Q6PIE5|AT1A2_MOUSE	sp|Q8VDN2|AT1A1_MOUSE;sp|Q6PIC6|AT1A3_MOUSE;sp|Q6PIE5|AT1A2_MOUSE	>sp|Q8VDN2|AT1A1_MOUSE Sodium/potassium-transporting ATPase subunit alpha-1 OS=Mus musculus GN=Atp1a1 PE=1 SV=1;>sp|Q6PIC6|AT1A3_MOUSE Sodium/potassium-transporting ATPase subunit alpha-3 OS=Mus musculus GN=Atp1a3 PE=1 SV=1;>sp|Q6PIE5|AT1A2_MOUSE Sodium/po
454	AL3B1	334206	369146	752107	260067	317819	660254	2.16604e+06	436534	2.16604e+06	2.16604e+06	10	19.0649	19.6985	2.03335e+06	7.5949e+06	0.00187472	0.00700262	18.3504	21.0466	-2.69624	2.69624	0.0527737	0.119422	0.880578			2	2	2	8.5	8.5	8.5	52.292	0	16.208	10149000	7		AL3B1	Q80VQ0	Aldehyde dehydrogenase family 3 member B1 OS=Mus musculus GN=Aldh3b1 PE=1 SV=1;J3QMK6	sp|Q80VQ0|AL3B1_MOUSE;sp|J3QMK6|AL3B3_MOUSE;sp|E9Q3E1|AL3B2_MOUSE	sp|Q80VQ0|AL3B1_MOUSE;sp|J3QMK6|AL3B3_MOUSE;sp|E9Q3E1|AL3B2_MOUSE	>sp|Q80VQ0|AL3B1_MOUSE Aldehyde dehydrogenase family 3 member B1 OS=Mus musculus GN=Aldh3b1 PE=1 SV=1;>sp|J3QMK6|AL3B3_MOUSE Aldehyde dehydrogenase family 3 member B3 OS=Mus musculus GN=Aldh3b3 PE=1 SV=1;>sp|E9Q3E1|AL3B2_MOUSE Aldehyde dehydrogenase family
543	CNDP2	586414	317819	185688	236107	43712.5	165247	8139.5	90080.4	8139.5	8139.5	10	16.962	15.42	1.36974e+06	279746	0.00126289	0.00025793	17.8491	12.9909	4.85819	4.85819	0.0544836	0.797303	0.202697			2	2	2	6.1	6.1	6.1	52.767	0	11.979	3720100	5		CNDP2	Q9D1A2	Cytosolic non-specific dipeptidase OS=Mus musculus GN=Cndp2 PE=1 SV=1	sp|Q9D1A2|CNDP2_MOUSE	sp|Q9D1A2|CNDP2_MOUSE	>sp|Q9D1A2|CNDP2_MOUSE Cytosolic non-specific dipeptidase OS=Mus musculus GN=Cndp2 PE=1 SV=1
546	CALL3	79775900	50192000	44508300	39639950	26620760	17135790	21204970	25966315	21204970	21204970	10	24.6482	24.8727	240736910	106717015	0.221957	0.0983948	25.4076	24.3379	1.06967	1.06967	0.0545377	0.0983013	0.901699			10	10	6	81.2	81.2	62.4	16.701	0	177.36	683370000	71		CALL3	Q9D6P8	Calmodulin-like protein 3 OS=Mus musculus GN=Calml3 PE=2 SV=1	sp|Q9D6P8|CALL3_MOUSE	sp|Q9D6P8|CALL3_MOUSE	>sp|Q9D6P8|CALL3_MOUSE Calmodulin-like protein 3 OS=Mus musculus GN=Calml3 PE=2 SV=1
588	VAS1	38356.9	334206	378621	211300	43712.5	165247	1.13059e+06	525603	1.13059e+06	1.13059e+06	10	18.4432	18.8988	1.0062e+06	4.08263e+06	0.000927704	0.00376425	17.6889	20.1087	-2.41971	2.41971	0.055381	0.043476	0.956524			2	2	2	6.9	6.9	6.9	51.007	0	48.533	7336300	8		VAS1	Q9R1Q9	V-type proton ATPase subunit S1 OS=Mus musculus GN=Atp6ap1 PE=1 SV=1	sp|Q9R1Q9|VAS1_MOUSE	sp|Q9R1Q9|VAS1_MOUSE	>sp|Q9R1Q9|VAS1_MOUSE V-type proton ATPase subunit S1 OS=Mus musculus GN=Atp6ap1 PE=1 SV=1
23	LRP2	38356.9	655670	481831	442217	43712.5	165247	8139.5	175476	8139.5	8139.5	10	16.6729	15.8726	1.66179e+06	365141	0.00153215	0.000336666	18.7544	12.9909	5.7635	5.7635	0.0565957	0.868991	0.131009			1	1	1	0.3	0.3	0.3	519.2	0.0067227	7.5898	6320300	6		LRP2	A2ARV4	Low-density lipoprotein receptor-related protein 2 OS=Mus musculus GN=Lrp2 PE=1 SV=1	sp|A2ARV4|LRP2_MOUSE	sp|A2ARV4|LRP2_MOUSE	>sp|A2ARV4|LRP2_MOUSE Low-density lipoprotein receptor-related protein 2 OS=Mus musculus GN=Lrp2 PE=1 SV=1
440	MYH14	1.59638e+06	3.35514e+06	2.04975e+06	1.53917e+06	647981	165247	665803	683242	665803	665803	10	19.3635	19.9756	9.18842e+06	2.8459e+06	0.00847163	0.00262396	20.6064	19.3447	1.26164	1.26164	0.0591799	0.760646	0.239354			13	10	10	9.9	7.8	7.8	228.58	0	70.711	26410000	28		MYH14	Q6URW6	Myosin-14 OS=Mus musculus GN=Myh14 PE=1 SV=1	sp|Q6URW6|MYH14_MOUSE	sp|Q6URW6|MYH14_MOUSE	>sp|Q6URW6|MYH14_MOUSE Myosin-14 OS=Mus musculus GN=Myh14 PE=1 SV=1
182	GRP78	19860855	21204970	15153300	17135790	25966315	10366935	8161600	6.71618e+06	8161600	8161600	10	23.6051	23.6019	99321230	4.15679e+07	0.0915732	0.0383263	24.2434	22.9604	1.283	1.283	0.0595126	0.0166582	0.983342			20	18	18	35.9	34.2	34.2	72.421	0	202.42	269520000	133		GRP78	P20029	78 kDa glucose-regulated protein OS=Mus musculus GN=Hspa5 PE=1 SV=3	sp|P20029|GRP78_MOUSE	sp|P20029|GRP78_MOUSE	>sp|P20029|GRP78_MOUSE 78 kDa glucose-regulated protein OS=Mus musculus GN=Hspa5 PE=1 SV=3
281	ARF1	1811708	857796	1.01246e+06	1.30816e+06	516840	165247	253547	655670	253547	253547	10	19.1612	18.9507	5.50696e+06	1.58156e+06	0.00507737	0.00145822	19.9494	17.9519	1.99754	1.99754	0.0596983	0.845007	0.154993			3	3	3	19.9	19.9	19.9	20.697	0	25.214	15275000	17		ARF1	P84078	ADP-ribosylation factor 1 OS=Mus musculus GN=Arf1 PE=1 SV=2;P61205	sp|P84078|ARF1_MOUSE;sp|P61205|ARF3_MOUSE;sp|P84084|ARF5_MOUSE;sp|Q8BSL7|ARF2_MOUSE;sp|P61750|ARF4_MOUSE	sp|P84078|ARF1_MOUSE;sp|P61205|ARF3_MOUSE;sp|P84084|ARF5_MOUSE;sp|Q8BSL7|ARF2_MOUSE	>sp|P84078|ARF1_MOUSE ADP-ribosylation factor 1 OS=Mus musculus GN=Arf1 PE=1 SV=2;>sp|P61205|ARF3_MOUSE ADP-ribosylation factor 3 OS=Mus musculus GN=Arf3 PE=2 SV=2;>sp|P84084|ARF5_MOUSE ADP-ribosylation factor 5 OS=Mus musculus GN=Arf5 PE=1 SV=2;>sp|Q8BSL7
564	IDE	516840	144544	303545	221782	764364	165247	8139.5	286124	8139.5	8139.5	10	17.5621	15.6012	1.95108e+06	475789	0.00179887	0.000438685	18.2116	12.9909	5.22066	5.22066	0.0619033	0.832405	0.167595			7	7	7	7.9	7.9	7.9	117.77	0	40.882	10101000	10		IDE	Q9JHR7	Insulin-degrading enzyme OS=Mus musculus GN=Ide PE=1 SV=1	sp|Q9JHR7|IDE_MOUSE	sp|Q9JHR7|IDE_MOUSE	>sp|Q9JHR7|IDE_MOUSE Insulin-degrading enzyme OS=Mus musculus GN=Ide PE=1 SV=1
68	ADH1	38356.9	2.95829e+06	1790710	2.7754e+06	43712.5	165247	369146	1152299	369146	369146	10	18.4938	19.633	7.60647e+06	2.42498e+06	0.0070131	0.00223587	20.7721	18.4938	2.27827	2.27827	0.0655706	0.868991	0.131009			5	5	5	22.1	22.1	22.1	39.771	0	40.489	29169000	16		ADH1	P00329	Alcohol dehydrogenase 1 OS=Mus musculus GN=Adh1 PE=1 SV=2	sp|P00329|ADH1_MOUSE	sp|P00329|ADH1_MOUSE	>sp|P00329|ADH1_MOUSE Alcohol dehydrogenase 1 OS=Mus musculus GN=Adh1 PE=1 SV=2
371	APRV1	37664250	150987500	95741865	72847400	42659700	14020990	39639950	63729300	39639950	39639950	10	25.2944	25.6794	399900715	196670140	0.368705	0.181333	26.1184	25.2405	0.877922	0.877922	0.0656789	0.86483	0.13517			9	9	9	49	49	49	37.174	0	175.11	1328200000	159		APRV1	Q09PK2	Retroviral-like aspartic protease 1 OS=Mus musculus GN=Asprv1 PE=1 SV=1	sp|Q09PK2|APRV1_MOUSE	sp|Q09PK2|APRV1_MOUSE	>sp|Q09PK2|APRV1_MOUSE Retroviral-like aspartic protease 1 OS=Mus musculus GN=Asprv1 PE=1 SV=1
432	ENPP3	415986	2094528	1.34571e+06	647981	471615	165247	309681	415986	309681	309681	10	18.6662	18.773	4.97581e+06	1.51028e+06	0.00458765	0.0013925	19.3056	18.2404	1.06517	1.06517	0.0671025	0.862247	0.137753			3	3	3	6.5	6.5	6.5	98.661	0	19.672	15325000	7		ENPP3	Q6DYE8	Ectonucleotide pyrophosphatase/phosphodiesterase family member 3 OS=Mus musculus GN=Enpp3 PE=1 SV=2	sp|Q6DYE8|ENPP3_MOUSE	sp|Q6DYE8|ENPP3_MOUSE	>sp|Q6DYE8|ENPP3_MOUSE Ectonucleotide pyrophosphatase/phosphodiesterase family member 3 OS=Mus musculus GN=Enpp3 PE=1 SV=2
234	NCPR	566439	330022	109432	131023	43712.5	165247	8139.5	94437	8139.5	8139.5	10	16.6373	14.9952	1.18063e+06	284102	0.00108853	0.000261947	16.9995	12.9909	4.00857	4.00857	0.069323	0.121461	0.878539			1	1	1	1.6	1.6	1.6	77.043	0.006689	7.2538	3232400	3		NCPR	P37040	NADPH--cytochrome P450 reductase OS=Mus musculus GN=Por PE=1 SV=2	sp|P37040|NCPR_MOUSE	sp|P37040|NCPR_MOUSE	>sp|P37040|NCPR_MOUSE NADPH--cytochrome P450 reductase OS=Mus musculus GN=Por PE=1 SV=2
403	GDIB	1470579	1.89169e+06	823210	758898	43712.5	165247	263405	604206	263405	263405	10	18.7267	18.8289	4.98809e+06	1.55967e+06	0.00459897	0.00143804	19.6509	18.0069	1.64397	1.64397	0.0704758	0.381319	0.618681			6	6	5	18.7	18.7	16.2	50.537	0	38.417	16303000	19		GDIB	Q61598	Rab GDP dissociation inhibitor beta OS=Mus musculus GN=Gdi2 PE=1 SV=1	sp|Q61598|GDIB_MOUSE	sp|Q61598|GDIB_MOUSE	>sp|Q61598|GDIB_MOUSE Rab GDP dissociation inhibitor beta OS=Mus musculus GN=Gdi2 PE=1 SV=1
555	LYPD2	525603	660254	283733	932312	2007531	799638	183523	0	183523	183523	9	18.6264	18.4091	4.40943e+06	1.35021e+06	0.00406545	0.00124491	19.3327	17.4856	1.84705	1.84705	0.070499	0.706293	0.293707			1	1	1	10.2	10.2	10.2	13.279	0.0068259	8.0175	10594000	3		LYPD2	Q9DD23	Ly6/PLAUR domain-containing protein 2 OS=Mus musculus GN=Lypd2 PE=2 SV=1	sp|Q9DD23|LYPD2_MOUSE	sp|Q9DD23|LYPD2_MOUSE	>sp|Q9DD23|LYPD2_MOUSE Ly6/PLAUR domain-containing protein 2 OS=Mus musculus GN=Lypd2 PE=2 SV=1
184	TYB4	548046	604206	96151.4	76221.6	309681	165247	8139.5	238132	8139.5	8139.5	10	16.9959	15.6157	1634306	427798	0.00150681	0.000394436	18.2404	12.9909	5.24953	5.24953	0.0713114	0.552215	0.447785			3	3	3	40	40	40	5.6794	0	18.916	4483200	4		TYB4	P20065	Thymosin beta-4 OS=Mus musculus GN=Tmsb4x PE=1 SV=1	sp|P20065|TYB4_MOUSE	sp|P20065|TYB4_MOUSE	>sp|P20065|TYB4_MOUSE Thymosin beta-4 OS=Mus musculus GN=Tmsb4x PE=1 SV=1
320	IMB1	38356.9	0	8182	0	43712.5	165247	107981	16386.5	107981	107981	8	15.3246	14.8594	90251.4	505576	8.32109e-05	0.00046615	12.9984	16.7204	-3.72202	3.72202	0.0720619	0.234911	0.765089			1	1	1	1.7	1.7	1.7	97.183	0.0081037	6.9122	448500	2		IMB1	P70168	Importin subunit beta-1 OS=Mus musculus GN=Kpnb1 PE=1 SV=2	sp|P70168|IMB1_MOUSE	sp|P70168|IMB1_MOUSE	>sp|P70168|IMB1_MOUSE Importin subunit beta-1 OS=Mus musculus GN=Kpnb1 PE=1 SV=2
225	CP2F2	3177235	1583951	436534	2094528	43712.5	165247	558310	622974	558310	558310	10	19.0907	19.8429	7.33596e+06	2.46315e+06	0.00676369	0.00227106	20.5951	19.0907	1.50439	1.50439	0.0725803	0.444441	0.555559			3	3	3	9	9	9	55.948	0	22.258	21441000	8		CP2F2	P33267	Cytochrome P450 2F2 OS=Mus musculus GN=Cyp2f2 PE=1 SV=1	sp|P33267|CP2F2_MOUSE	sp|P33267|CP2F2_MOUSE	>sp|P33267|CP2F2_MOUSE Cytochrome P450 2F2 OS=Mus musculus GN=Cyp2f2 PE=1 SV=1
368	CLUS	31936305	19860855	23399600	42659700	34328220	14608225	8560891	31210320	8560891	8560891	10	24.3665	23.979	152184680	71501218	0.140313	0.0659253	24.9287	23.0293	1.89936	1.89936	0.0731915	0.75707	0.24293			15	15	15	33	33	33	51.655	0	302.63	521300000	121		CLUS	Q06890	Clusterin OS=Mus musculus GN=Clu PE=1 SV=1	sp|Q06890|CLUS_MOUSE	sp|Q06890|CLUS_MOUSE	>sp|Q06890|CLUS_MOUSE Clusterin OS=Mus musculus GN=Clu PE=1 SV=1
191	VTDB	38356.9	0	8182	1.52101e+06	43712.5	165247	1.33414e+06	1.06229e+06	1.33414e+06	1.33414e+06	9	19.2273	17.7874	1.61126e+06	5229963	0.00148557	0.00482211	15.2272	20.3475	-5.12025	5.12025	0.0732147	0.869507	0.130493			8	8	8	22.3	22.3	22.3	53.6	0	57.587	14136000	13		VTDB	P21614	Vitamin D-binding protein OS=Mus musculus GN=Gc PE=1 SV=2	sp|P21614|VTDB_MOUSE	sp|P21614|VTDB_MOUSE	>sp|P21614|VTDB_MOUSE Vitamin D-binding protein OS=Mus musculus GN=Gc PE=1 SV=2
14	D19L2	38356.9	3.40345e+06	8182	115872	43712.5	165247	314986	0	314986	314986	9	17.1008	16.8404	3.60957e+06	1.11021e+06	0.00332799	0.00102363	15.4158	18.2649	-2.84914	2.84914	0.0749942	0.564328	0.435672		+	1	1	1	0	0	0	89.881	0.0082237	7.057	11627000	2		D19L2	P0CW70	Probable C-mannosyltransferase DPY19L2 OS=Mus musculus GN=Dpy19l2 PE=1 SV=1	REV__sp|P0CW70|D19L2_MOUSE	REV__sp|P0CW70|D19L2_MOUSE	>sp|P0CW70|D19L2_MOUSE Probable C-mannosyltransferase DPY19L2 OS=Mus musculus GN=Dpy19l2 PE=1 SV=1
554	CRIP2	38356.9	306479	383236	949408	1032925	165247	211300	0	211300	211300	9	17.6889	18.1184	2.7104e+06	799148	0.00249897	0.000736828	18.5479	17.6889	0.858934	0.858934	0.0753501	0.595171	0.404829			1	1	1	15.4	15.4	15.4	22.727	0.006734	7.6256	6952000	2		CRIP2	Q9DCT8	Cysteine-rich protein 2 OS=Mus musculus GN=Crip2 PE=1 SV=1	sp|Q9DCT8|CRIP2_MOUSE	sp|Q9DCT8|CRIP2_MOUSE	>sp|Q9DCT8|CRIP2_MOUSE Cysteine-rich protein 2 OS=Mus musculus GN=Crip2 PE=1 SV=1
463	PRS27	38356.9	1.59638e+06	832441	144544	43712.5	165247	144544	185688	144544	144544	10	17.1412	17.1412	2.65543e+06	784565	0.00244828	0.000723381	17.1412	17.1412	0	0	0.075412	0.86742	0.13258			3	3	3	10.1	10.1	10.1	35.789	0	17.899	9293000	10		PRS27	Q8BJR6	Serine protease 27 OS=Mus musculus GN=Prss27 PE=2 SV=1	sp|Q8BJR6|PRS27_MOUSE	sp|Q8BJR6|PRS27_MOUSE	>sp|Q8BJR6|PRS27_MOUSE Serine protease 27 OS=Mus musculus GN=Prss27 PE=2 SV=1
202	LKHA4	38356.9	44687.5	430019	80394.3	334206	165247	138878	2.551e+06	138878	138878	10	17.0835	16.6891	927665	3132881	0.000855298	0.00288857	16.2948	17.0835	-0.78864	0.78864	0.0778104	0.402244	0.597756			7	7	7	13.9	13.9	13.9	69.05	0	46.959	14149000	10		LKHA4	P24527	Leukotriene A-4 hydrolase OS=Mus musculus GN=Lta4h PE=1 SV=4	sp|P24527|LKHA4_MOUSE	sp|P24527|LKHA4_MOUSE	>sp|P24527|LKHA4_MOUSE Leukotriene A-4 hydrolase OS=Mus musculus GN=Lta4h PE=1 SV=4
237	TKT	29233015	52765020	25966315	27972060	16713595	7073045	12681470	28629505	12681470	12681470	10	24.3471	24.1669	152650005	73746960	0.140742	0.0679959	24.7375	23.5962	1.14126	1.14126	0.078824	0.00118514	0.998815			23	23	23	50.9	50.9	50.9	67.63	0	248.27	533900000	138		TKT	P40142	Transketolase OS=Mus musculus GN=Tkt PE=1 SV=1	sp|P40142|TKT_MOUSE	sp|P40142|TKT_MOUSE	>sp|P40142|TKT_MOUSE Transketolase OS=Mus musculus GN=Tkt PE=1 SV=1
53	PROM1	4.18833e+06	4.59241e+06	6.2626e+06	11250525	17381390	12069945	1.53917e+06	2144793	1.53917e+06	1.53917e+06	10	22.0659	21.566	4.36753e+07	1.88322e+07	0.0402682	0.0173636	22.5783	20.5537	2.02461	2.02461	0.0788317	0.851721	0.148279			10	10	10	16.6	16.6	16.6	97.112	0	77.343	108300000	64		PROM1	O54990	Prominin-1 OS=Mus musculus GN=Prom1 PE=1 SV=1	sp|O54990|PROM1_MOUSE	sp|O54990|PROM1_MOUSE	>sp|O54990|PROM1_MOUSE Prominin-1 OS=Mus musculus GN=Prom1 PE=1 SV=1
515	CHIA	38356.9	352348	488462	0	4.38023e+06	651639	4.18833e+06	1.01246e+06	4.18833e+06	4.18833e+06	9	19.6663	20.2123	5.2594e+06	1.42291e+07	0.00484912	0.0131194	18.4266	21.9979	-3.57129	3.57129	0.0793501	0.806292	0.193708			6	6	6	18	18	18	52.003	0	41.753	18881000	15		CHIA	Q91XA9	Acidic mammalian chitinase OS=Mus musculus GN=Chia PE=1 SV=2	sp|Q91XA9|CHIA_MOUSE	sp|Q91XA9|CHIA_MOUSE	>sp|Q91XA9|CHIA_MOUSE Acidic mammalian chitinase OS=Mus musculus GN=Chia PE=1 SV=2
217	GRN	38356.9	0	8182	286124	43712.5	683242	242703	12978	242703	242703	9	17.1278	16.558	376375	1.42433e+06	0.000347014	0.00131326	15.2272	17.8888	-2.66161	2.66161	0.0811296	0.745521	0.254479			2	2	2	4.8	4.8	4.8	63.458	0	12.145	1957000	2		GRN	P28798	Granulins OS=Mus musculus GN=Grn PE=1 SV=2	sp|P28798|GRN_MOUSE	sp|P28798|GRN_MOUSE	>sp|P28798|GRN_MOUSE Granulins OS=Mus musculus GN=Grn PE=1 SV=2
436	SORCN	38356.9	55504.5	8182	52384	236107	165247	298070	395146	298070	298070	10	17.6145	16.9311	390534	1454601	0.000360069	0.00134117	15.6769	18.1853	-2.50843	2.50843	0.0814081	0.793159	0.206841			3	3	3	15.2	15.2	15.2	21.627	0	16.904	2971900	4		SORCN	Q6P069	Sorcin OS=Mus musculus GN=Sri PE=1 SV=1	sp|Q6P069|SORCN_MOUSE	sp|Q6P069|SORCN_MOUSE	>sp|Q6P069|SORCN_MOUSE Sorcin OS=Mus musculus GN=Sri PE=1 SV=1
262	PON1	221782	740988	8182	0	2024297	2819536	1.26399e+06	1.86822e+06	1.26399e+06	1.26399e+06	9	20.2696	19.0142	2.99525e+06	8.47971e+06	0.00276159	0.00781843	17.7588	20.2696	-2.51076	2.51076	0.0823133	0.000656658	0.999343			3	3	3	10.4	10.4	10.4	39.565	0	25.721	16992000	9		PON1	P52430	Serum paraoxonase/arylesterase 1 OS=Mus musculus GN=Pon1 PE=1 SV=2	sp|P52430|PON1_MOUSE	sp|P52430|PON1_MOUSE	>sp|P52430|PON1_MOUSE Serum paraoxonase/arylesterase 1 OS=Mus musculus GN=Pon1 PE=1 SV=2
30	DESP	25966315	12168115	19860855	7234680	20556535	50192000	36749855	13902230	36749855	36749855	10	24.4714	24.6873	85786500	174343795	0.0790943	0.160748	24.2434	25.1312	-0.887811	0.887811	0.0862824	0.836798	0.163202			59	59	59	24.4	24.4	24.4	332.91	0	323.31	545310000	263		DESP	E9Q557	Desmoplakin OS=Mus musculus GN=Dsp PE=1 SV=1	sp|E9Q557|DESP_MOUSE	sp|E9Q557|DESP_MOUSE	>sp|E9Q557|DESP_MOUSE Desmoplakin OS=Mus musculus GN=Dsp PE=1 SV=1
285	CALM	7.41247e+06	2085729	320680	4.95772e+06	1.08067e+06	7533325	7.41247e+06	7234680	7.41247e+06	7.41247e+06	10	22.8041	21.9068	1.58573e+07	3.70054e+07	0.0146203	0.0341196	20.9921	22.8215	-1.8294	1.8294	0.0865687	0.428675	0.571325			7	3	3	55.7	36.9	36.9	16.837	0	49.303	89325000	26		CALM	P62204	Calmodulin OS=Mus musculus GN=Calm1 PE=1 SV=2	sp|P62204|CALM_MOUSE	sp|P62204|CALM_MOUSE	>sp|P62204|CALM_MOUSE Calmodulin OS=Mus musculus GN=Calm1 PE=1 SV=2
398	PLSL	2.23264e+06	1.043e+06	3.6135e+06	2024297	1288472	2.84402e+06	1.56887e+06	17135790	1.56887e+06	1.56887e+06	10	20.7768	20.7651	1.02019e+07	2.46864e+07	0.00940606	0.0227613	20.949	20.5813	0.367697	0.367697	0.0876364	0.661519	0.338481			22	22	17	46.1	46.1	38.4	70.148	0	155.2	92702000	49		PLSL	Q61233	Plastin-2 OS=Mus musculus GN=Lcp1 PE=1 SV=4	sp|Q61233|PLSL_MOUSE	sp|Q61233|PLSL_MOUSE	>sp|Q61233|PLSL_MOUSE Plastin-2 OS=Mus musculus GN=Lcp1 PE=1 SV=4
185	VIME	785954	0	562379	157387	491736	857796	136855	4466024	136855	136855	9	18.3081	17.9849	1.99746e+06	5.73438e+06	0.00184164	0.00528719	18.9075	17.0623	1.84523	1.84523	0.0882244	0.0256527	0.974347			9	9	8	22.3	22.3	20.4	53.687	0	59.354	23573000	11		VIME	P20152	Vimentin OS=Mus musculus GN=Vim PE=1 SV=3	sp|P20152|VIME_MOUSE	sp|P20152|VIME_MOUSE	>sp|P20152|VIME_MOUSE Vimentin OS=Mus musculus GN=Vim PE=1 SV=3
591	PDC6I	38356.9	703686	231776	495027	430019	165247	90080.4	158821	90080.4	90080.4	10	17.3059	17.5865	1.89886e+06	594309	0.00175073	0.000547963	18.714	16.4589	2.2551	2.2551	0.0890909	0.860965	0.139035			4	4	4	6.1	6.1	6.1	96.023	0	26.172	6277200	12		PDC6I	Q9WU78	Programmed cell death 6-interacting protein OS=Mus musculus GN=Pdcd6ip PE=1 SV=3	sp|Q9WU78|PDC6I_MOUSE	sp|Q9WU78|PDC6I_MOUSE	>sp|Q9WU78|PDC6I_MOUSE Programmed cell death 6-interacting protein OS=Mus musculus GN=Pdcd6ip PE=1 SV=3
400	PCOC1	38356.9	88611.5	8182	133130	447808	165247	8139.5	0	8139.5	8139.5	9	14.5062	14.7131	716088	189666	0.000660227	0.000174875	16.4352	12.9909	3.44432	3.44432	0.090352	0.660414	0.339586			2	2	2	5.8	5.8	5.8	50.167	0	11.463	1257600	3		PCOC1	Q61398	Procollagen C-endopeptidase enhancer 1 OS=Mus musculus GN=Pcolce PE=1 SV=2	sp|Q61398|PCOC1_MOUSE	sp|Q61398|PCOC1_MOUSE	>sp|Q61398|PCOC1_MOUSE Procollagen C-endopeptidase enhancer 1 OS=Mus musculus GN=Pcolce PE=1 SV=2
312	ACTS	52765020	44508300	39639950	35459570	27541670	15929715	13902230	46101450	13902230	13902230	10	24.9089	24.4846	199914510	103737855	0.184319	0.095648	25.2405	23.7288	1.51164	1.51164	0.0918994	0.840067	0.159933			13	4	4	38.7	15.1	15.1	42.051	0	44.787	698110000	37		ACTS	P68134	Actin, alpha skeletal muscle OS=Mus musculus GN=Acta1 PE=1 SV=1;P68033	sp|P68134|ACTS_MOUSE;sp|P68033|ACTC_MOUSE;sp|P62737|ACTA_MOUSE;sp|P63268|ACTH_MOUSE	sp|P68134|ACTS_MOUSE;sp|P68033|ACTC_MOUSE;sp|P62737|ACTA_MOUSE;sp|P63268|ACTH_MOUSE	>sp|P68134|ACTS_MOUSE Actin, alpha skeletal muscle OS=Mus musculus GN=Acta1 PE=1 SV=1;>sp|P68033|ACTC_MOUSE Actin, alpha cardiac muscle 1 OS=Mus musculus GN=Actc1 PE=1 SV=1;>sp|P62737|ACTA_MOUSE Actin, aortic smooth muscle OS=Mus musculus GN=Acta2 PE=1 SV=
350	HMMR	18932875	31936305	55239350	6103489	19325135	38606470	59256850	37664250	59256850	59256850	10	25.1846	25.0122	131537154	254041270	0.121276	0.23423	24.204	25.8205	-1.6165	1.6165	0.0920696	0.763648	0.236352	+		1	1	1	1.6	1.6	1.6	91.784	1	-2	620350000	13		HMMR	Q00547	Hyaluronan mediated motility receptor OS=Mus musculus GN=Hmmr PE=1 SV=4	sp|Q00547|HMMR_MOUSE	sp|Q00547|HMMR_MOUSE	>sp|Q00547|HMMR_MOUSE Hyaluronan mediated motility receptor OS=Mus musculus GN=Hmmr PE=1 SV=4
390	DMBT1	36749855	42659700	79775900	31210320	29475905	24948785	18932875	34328220	18932875	18932875	10	24.8549	24.6528	219871680	116075630	0.20272	0.107024	25.1312	24.1744	0.956845	0.956845	0.0945996	0.743758	0.256242			14	14	14	16.1	16.1	16.1	226.81	0	191.9	806830000	136		DMBT1	Q60997	Deleted in malignant brain tumors 1 protein OS=Mus musculus GN=Dmbt1 PE=1 SV=2	sp|Q60997|DMBT1_MOUSE	sp|Q60997|DMBT1_MOUSE	>sp|Q60997|DMBT1_MOUSE Deleted in malignant brain tumors 1 protein OS=Mus musculus GN=Dmbt1 PE=1 SV=2
127	NUCL	430019	49544	242703	111573	43712.5	1811708	250298	99470.9	250298	250298	10	17.9112	17.3505	877552	2.66207e+06	0.000809094	0.00245447	16.7676	17.9333	-1.16566	1.16566	0.0952031	0.866921	0.133079			2	2	2	3.1	3.1	3.1	76.722	0	11.609	2893800	2		NUCL	P09405	Nucleolin OS=Mus musculus GN=Ncl PE=1 SV=2	sp|P09405|NUCL_MOUSE	sp|P09405|NUCL_MOUSE	>sp|P09405|NUCL_MOUSE Nucleolin OS=Mus musculus GN=Ncl PE=1 SV=2
491	EPIPL	1.48774e+06	3575040	3177235	936664	2386902	1.06229e+06	785954	1381081	785954	785954	10	20.2204	20.3854	11563577	4.80123e+06	0.0106615	0.00442681	21.1867	19.5841	1.60262	1.60262	0.0987621	0.865098	0.134902			10	10	8	14.8	14.8	13.9	723.3	0	64.347	50099000	23		EPIPL	Q8R0W0	Epiplakin OS=Mus musculus GN=Eppk1 PE=1 SV=2	sp|Q8R0W0|EPIPL_MOUSE	sp|Q8R0W0|EPIPL_MOUSE	>sp|Q8R0W0|EPIPL_MOUSE Epiplakin OS=Mus musculus GN=Eppk1 PE=1 SV=2
16	ACACA	9010815	36749855	15638150	3177235	4466024	1.96572e+06	44508300	314986	44508300	44508300	10	23.555	24.2554	69042079	135805603	0.0636561	0.125215	23.1032	25.4076	-2.30434	2.30434	0.0999304	0.000846856	0.999153		+	1	1	1	0	0	0	265.25	0.0094787	6.7104	237120000	6		ACACA	Q5SWU9	Acetyl-CoA carboxylase 1 OS=Mus musculus GN=Acaca PE=1 SV=1	REV__sp|Q5SWU9|ACACA_MOUSE	REV__sp|Q5SWU9|ACACA_MOUSE	>sp|Q5SWU9|ACACA_MOUSE Acetyl-CoA carboxylase 1 OS=Mus musculus GN=Acaca PE=1 SV=1
380	LRRF1	38356.9	283733	566439	88611.5	43712.5	165247	8139.5	127378	8139.5	8139.5	10	16.0137	14.7131	1.02085e+06	317044	0.000941216	0.00029232	16.4352	12.9909	3.44432	3.44432	0.10154	0.160148	0.839852			1	1	1	4.3	4.3	4.3	79.248	0.0069204	8.4858	3268000	2		LRRF1	Q3UZ39	Leucine-rich repeat flightless-interacting protein 1 OS=Mus musculus GN=Lrrfip1 PE=1 SV=2	sp|Q3UZ39|LRRF1_MOUSE	sp|Q3UZ39|LRRF1_MOUSE	>sp|Q3UZ39|LRRF1_MOUSE Leucine-rich repeat flightless-interacting protein 1 OS=Mus musculus GN=Lrrfip1 PE=1 SV=2
259	ICAL	2085729	2144793	1.86822e+06	1633428	823210	165247	703686	1.21358e+06	703686	703686	10	19.9579	20.1289	8555376	3.48989e+06	0.00788797	0.00321773	20.8332	19.4246	1.40866	1.40866	0.101865	0.449629	0.550371			4	4	4	11.8	11.8	11.8	84.921	0	52.501	25365000	23		ICAL	P51125	Calpastatin OS=Mus musculus GN=Cast PE=1 SV=2	sp|P51125|ICAL_MOUSE	sp|P51125|ICAL_MOUSE	>sp|P51125|ICAL_MOUSE Calpastatin OS=Mus musculus GN=Cast PE=1 SV=2
269	ATPB	7234680	11444330	10366935	8560891	7073045	5721517	3053882	6621969	3053882	3053882	10	22.7071	22.2858	44679881	21505132	0.0411944	0.0198281	23.0293	21.5422	1.48712	1.48712	0.103985	0.0756031	0.924397			15	15	15	45	45	45	56.3	0	121.05	147250000	64		ATPB	P56480	ATP synthase subunit beta, mitochondrial OS=Mus musculus GN=Atp5b PE=1 SV=2	sp|P56480|ATPB_MOUSE	sp|P56480|ATPB_MOUSE	>sp|P56480|ATPB_MOUSE ATP synthase subunit beta, mitochondrial OS=Mus musculus GN=Atp5b PE=1 SV=2
409	SPTB2	6.2225e+06	6.2626e+06	12069945	1.43868e+06	3318164	31210320	9469850	115872	9469850	9469850	10	22.9072	22.872	2.93119e+07	5.97357e+07	0.0270253	0.0550773	22.5691	23.1749	-0.605847	0.605847	0.10848	0.529635	0.470365			2	2	2	1.1	1.1	1.1	274.22	0.0036298	11.109	138370000	3		SPTB2	Q62261	Spectrin beta chain, non-erythrocytic 1 OS=Mus musculus GN=Sptbn1 PE=1 SV=2	sp|Q62261|SPTB2_MOUSE	sp|Q62261|SPTB2_MOUSE	>sp|Q62261|SPTB2_MOUSE Spectrin beta chain, non-erythrocytic 1 OS=Mus musculus GN=Sptbn1 PE=1 SV=2
31	FBX50	9913560	9469850	8308305	2.91103e+06	4.18833e+06	5231724	2275451	4.70621e+06	2275451	2275451	10	22.0845	22.0519	34791073	1.67643e+07	0.032077	0.0154569	22.9861	21.1177	1.8684	1.8684	0.109578	0.866206	0.133794			10	10	10	45.1	45.1	45.1	30.407	0	72.335	97236000	58		FBX50	G3X9C2	F-box only protein 50 OS=Mus musculus GN=Nccrp1 PE=1 SV=2	sp|G3X9C2|FBX50_MOUSE	sp|G3X9C2|FBX50_MOUSE	>sp|G3X9C2|FBX50_MOUSE F-box only protein 50 OS=Mus musculus GN=Nccrp1 PE=1 SV=2
508	ACSM1	647981	1.31882e+06	1.36366e+06	175476	43712.5	165247	274703	381618	274703	274703	10	18.0675	18.6866	3.54965e+06	1.37097e+06	0.00327274	0.00126406	19.3056	18.0675	1.23808	1.23808	0.110282	0.844153	0.155847			1	1	1	3.3	3.3	3.3	64.76	0.0081169	6.9389	10114000	6		ACSM1	Q91VA0	Acyl-coenzyme A synthetase ACSM1, mitochondrial OS=Mus musculus GN=Acsm1 PE=1 SV=1	sp|Q91VA0|ACSM1_MOUSE	sp|Q91VA0|ACSM1_MOUSE	>sp|Q91VA0|ACSM1_MOUSE Acyl-coenzyme A synthetase ACSM1, mitochondrial OS=Mus musculus GN=Acsm1 PE=1 SV=1
361	ATPA	11250525	4.95772e+06	5426658	4053245	4085845	5.38543e+06	2085729	2.57394e+06	2085729	2085729	10	21.9564	21.6167	2.9774e+07	14216564	0.0274513	0.0131079	22.2412	20.9921	1.24913	1.24913	0.110584	0.745672	0.254328			11	11	11	27.7	27.7	27.7	59.752	0	82.272	75812000	50		ATPA	Q03265	ATP synthase subunit alpha, mitochondrial OS=Mus musculus GN=Atp5a1 PE=1 SV=1	sp|Q03265|ATPA_MOUSE	sp|Q03265|ATPA_MOUSE	>sp|Q03265|ATPA_MOUSE ATP synthase subunit alpha, mitochondrial OS=Mus musculus GN=Atp5a1 PE=1 SV=1
213	PDIA3	12681470	10470245	7073045	5184617	5.60357e+06	2085729	4.29138e+06	5231724	4.29138e+06	4.29138e+06	10	22.3123	22.3935	4.10129e+07	2.01916e+07	0.0378135	0.018617	22.7539	22.033	0.720889	0.720889	0.111907	0.865874	0.134126			20	20	20	48.5	48.5	48.5	56.678	0	138.46	113680000	71		PDIA3	P27773	Protein disulfide-isomerase A3 OS=Mus musculus GN=Pdia3 PE=1 SV=2	sp|P27773|PDIA3_MOUSE	sp|P27773|PDIA3_MOUSE	>sp|P27773|PDIA3_MOUSE Protein disulfide-isomerase A3 OS=Mus musculus GN=Pdia3 PE=1 SV=2
492	NIBL1	433506	231776	274703	107981	43712.5	165247	8139.5	177242	8139.5	8139.5	10	17.0598	15.4066	1091678	366908	0.00100652	0.000338295	17.8224	12.9909	4.83147	4.83147	0.112101	0.00053064	0.999469			2	2	2	3.6	3.6	3.6	84.818	0.0036496	11.123	3296200	2		NIBL1	Q8R1F1	Niban-like protein 1 OS=Mus musculus GN=Fam129b PE=1 SV=2	sp|Q8R1F1|NIBL1_MOUSE	sp|Q8R1F1|NIBL1_MOUSE	>sp|Q8R1F1|NIBL1_MOUSE Niban-like protein 1 OS=Mus musculus GN=Fam129b PE=1 SV=2
219	FETUA	295474	672297	847372	5037967	1.11023e+06	165247	4805201	3.20808e+06	4805201	4805201	10	21.042	20.9444	7.96334e+06	1.77889e+07	0.00734212	0.0164017	19.6926	22.1962	-2.50353	2.50353	0.112139	0.86781	0.13219			4	4	4	20.9	20.9	20.9	37.325	0	46.251	52547000	23		FETUA	P29699	Alpha-2-HS-glycoprotein OS=Mus musculus GN=Ahsg PE=1 SV=1	sp|P29699|FETUA_MOUSE	sp|P29699|FETUA_MOUSE	>sp|P29699|FETUA_MOUSE Alpha-2-HS-glycoprotein OS=Mus musculus GN=Ahsg PE=1 SV=1
236	CAP1	902336	764364	1.98251e+06	1032925	1.33414e+06	165247	203643	1720757	203643	203643	10	19.6686	18.807	6.01628e+06	2.49693e+06	0.00554695	0.00230221	19.9783	17.6357	2.34261	2.34261	0.113277	0.868991	0.131009			6	6	6	17.7	17.7	17.7	51.564	0	38.95	21507000	15		CAP1	P40124	Adenylyl cyclase-associated protein 1 OS=Mus musculus GN=Cap1 PE=1 SV=4	sp|P40124|CAP1_MOUSE	sp|P40124|CAP1_MOUSE	>sp|P40124|CAP1_MOUSE Adenylyl cyclase-associated protein 1 OS=Mus musculus GN=Cap1 PE=1 SV=4
319	ASM3A	38356.9	512492	586414	544294	43712.5	165247	119096	109432	119096	119096	10	16.8618	17.9145	1.72527e+06	631968	0.00159068	0.000582685	18.9672	16.8618	2.10539	2.10539	0.116681	0.763595	0.236405			2	2	2	9	9	9	49.857	0	12.719	6106100	4		ASM3A	P70158	Acid sphingomyelinase-like phosphodiesterase 3a OS=Mus musculus GN=Smpdl3a PE=1 SV=2	sp|P70158|ASM3A_MOUSE	sp|P70158|ASM3A_MOUSE	>sp|P70158|ASM3A_MOUSE Acid sphingomyelinase-like phosphodiesterase 3a OS=Mus musculus GN=Smpdl3a PE=1 SV=2
324	NHRF1	2.04975e+06	918780	1.31882e+06	1.13917e+06	1.96572e+06	1.20286e+06	572099	295474	572099	572099	10	19.9728	19.7284	7.39223e+06	3214633	0.00681557	0.00296394	20.3308	19.1259	1.20491	1.20491	0.119164	0.00102092	0.998979			4	4	4	15.5	15.5	15.5	38.6	0	24.372	16152000	13		NHRF1	P70441	Na(+)/H(+) exchange regulatory cofactor NHE-RF1 OS=Mus musculus GN=Slc9a3r1 PE=1 SV=3	sp|P70441|NHRF1_MOUSE	sp|P70441|NHRF1_MOUSE	>sp|P70441|NHRF1_MOUSE Na(+)/H(+) exchange regulatory cofactor NHE-RF1 OS=Mus musculus GN=Slc9a3r1 PE=1 SV=3
200	CAPG	6381615	6989262	5.26787e+06	4023439	3.75709e+06	1.89169e+06	2.7754e+06	2.69525e+06	2.7754e+06	2.7754e+06	10	21.6392	21.8665	26419275	1.29131e+07	0.0243583	0.0119061	22.3288	21.4043	0.924524	0.924524	0.119954	0.255707	0.744293			6	6	6	22.2	22.2	22.2	39.24	0	109.26	76357000	41		CAPG	P24452	Macrophage-capping protein OS=Mus musculus GN=Capg PE=1 SV=2	sp|P24452|CAPG_MOUSE	sp|P24452|CAPG_MOUSE	>sp|P24452|CAPG_MOUSE Macrophage-capping protein OS=Mus musculus GN=Capg PE=1 SV=2
323	CUZD1	38356.9	2.57394e+06	604206	1.91866e+06	43712.5	165247	2.7222e+06	3.28368e+06	2.7222e+06	2.7222e+06	10	21.0991	20.2905	5.17888e+06	11615532	0.00477487	0.0107097	19.2047	21.3763	-2.17166	2.17166	0.121014	0.398023	0.601977			6	6	6	13.4	13.4	13.4	68.081	0	45.684	54723000	34		CUZD1	P70412	CUB and zona pellucida-like domain-containing protein 1 OS=Mus musculus GN=Cuzd1 PE=1 SV=2	sp|P70412|CUZD1_MOUSE	sp|P70412|CUZD1_MOUSE	>sp|P70412|CUZD1_MOUSE CUB and zona pellucida-like domain-containing protein 1 OS=Mus musculus GN=Cuzd1 PE=1 SV=2
218	PABP1	365686	401954	205201	343800	43712.5	165247	74054.8	111573	74054.8	74054.8	10	17.0786	17.2838	1.36035e+06	498984	0.00125423	0.000460071	18.3912	16.1763	2.21489	2.21489	0.122832	0.855624	0.144376			2	2	2	4.2	4.2	4.2	70.67	0	11.561	4316800	3		PABP1	P29341	Polyadenylate-binding protein 1 OS=Mus musculus GN=Pabpc1 PE=1 SV=2	sp|P29341|PABP1_MOUSE	sp|P29341|PABP1_MOUSE	>sp|P29341|PABP1_MOUSE Polyadenylate-binding protein 1 OS=Mus musculus GN=Pabpc1 PE=1 SV=2
413	OSTF1	823210	1.43868e+06	1583951	1.33414e+06	43712.5	165247	447808	721664	447808	447808	10	19.1574	19.56	5.22369e+06	2.23033e+06	0.00481619	0.0020564	20.3475	18.7725	1.57496	1.57496	0.123203	0.843904	0.156096			3	3	3	26	26	26	23.782	0	30.092	18535000	5		OSTF1	Q62422	Osteoclast-stimulating factor 1 OS=Mus musculus GN=Ostf1 PE=1 SV=2	sp|Q62422|OSTF1_MOUSE	sp|Q62422|OSTF1_MOUSE	>sp|Q62422|OSTF1_MOUSE Osteoclast-stimulating factor 1 OS=Mus musculus GN=Ostf1 PE=1 SV=2
139	FILA	30038245	17880250	6857426	9913560	28629505	13454580	6989262	16713595	6989262	6989262	10	23.478	23.4143	93318986	51135961	0.0860392	0.0471482	24.0919	22.7367	1.35515	1.35515	0.127118	0.826574	0.173426			2	2	2	7.1	7.1	7.1	35.677	0	161.67	311830000	29		FILA	P11088	Filaggrin (Fragment) OS=Mus musculus GN=Flg PE=2 SV=1	sp|P11088|FILA_MOUSE	sp|P11088|FILA_MOUSE	>sp|P11088|FILA_MOUSE Filaggrin (Fragment) OS=Mus musculus GN=Flg PE=2 SV=1
552	PGAM1	495027	592098	1.06229e+06	1936097	43712.5	165247	1936097	3.25205e+06	1936097	1936097	10	20.5158	20.0301	4129220	9.22559e+06	0.0038071	0.00850614	19.1755	20.8847	-1.70924	1.70924	0.127389	0.839024	0.160976			7	7	7	33.9	33.9	33.9	28.832	0	46.958	30147000	16		PGAM1	Q9DBJ1	Phosphoglycerate mutase 1 OS=Mus musculus GN=Pgam1 PE=1 SV=3	sp|Q9DBJ1|PGAM1_MOUSE;sp|O70250|PGAM2_MOUSE	sp|Q9DBJ1|PGAM1_MOUSE	>sp|Q9DBJ1|PGAM1_MOUSE Phosphoglycerate mutase 1 OS=Mus musculus GN=Pgam1 PE=1 SV=3
146	PAI2	38356.9	250298	213964	725562	43712.5	165247	8139.5	283733	8139.5	8139.5	10	16.6729	15.349	1.27189e+06	473398	0.00117267	0.000436481	17.707	12.9909	4.71612	4.71612	0.127644	0.868379	0.131621			2	2	2	10.1	10.1	10.1	46.291	0	13.17	5614800	3		PAI2	P12388	Plasminogen activator inhibitor 2, macrophage OS=Mus musculus GN=Serpinb2 PE=1 SV=1	sp|P12388|PAI2_MOUSE	sp|P12388|PAI2_MOUSE	>sp|P12388|PAI2_MOUSE Plasminogen activator inhibitor 2, macrophage OS=Mus musculus GN=Serpinb2 PE=1 SV=1
60	WDR1	2397458	6.71618e+06	6381615	5.54083e+06	2796459	165247	2.69525e+06	3.67215e+06	2.69525e+06	2.69525e+06	10	21.3888	21.8818	23832548	1.19231e+07	0.0219734	0.0109933	22.4017	21.362	1.03968	1.03968	0.130089	0.864051	0.135949			8	8	8	29.4	29.4	29.4	66.406	0	71.476	78790000	31		WDR1	O88342	WD repeat-containing protein 1 OS=Mus musculus GN=Wdr1 PE=1 SV=3	sp|O88342|WDR1_MOUSE	sp|O88342|WDR1_MOUSE	>sp|O88342|WDR1_MOUSE WD repeat-containing protein 1 OS=Mus musculus GN=Wdr1 PE=1 SV=3
66	COR1A	422138	360547	495027	309681	1669486	936664	601981	4.59241e+06	601981	601981	10	19.1994	18.9434	3.25688e+06	7335017	0.00300281	0.006763	18.6874	19.1994	-0.512002	0.512002	0.130809	0.849177	0.150823			6	6	6	21.5	21.5	21.5	50.989	0	58.886	27611000	14		COR1A	O89053	Coronin-1A OS=Mus musculus GN=Coro1a PE=1 SV=5	sp|O89053|COR1A_MOUSE	sp|O89053|COR1A_MOUSE	>sp|O89053|COR1A_MOUSE Coronin-1A OS=Mus musculus GN=Coro1a PE=1 SV=5
469	CPNE3	260067	138878	8182	0	481831	165247	8139.5	136855	8139.5	8139.5	9	16.1461	15.0372	888957	326520	0.00081961	0.000301057	17.0835	12.9909	4.09256	4.09256	0.133037	0.60131	0.39869			2	2	2	4.7	4.7	4.7	59.584	0	12.209	1971600	4		CPNE3	Q8BT60	Copine-3 OS=Mus musculus GN=Cpne3 PE=1 SV=2;P59108	sp|Q8BT60|CPNE3_MOUSE;sp|P59108|CPNE2_MOUSE;sp|Q1RLL3|CPNE9_MOUSE;sp|Q9Z140|CPNE6_MOUSE;sp|Q8BLR2|CPNE4_MOUSE;sp|Q0VE82|CPNE7_MOUSE;sp|Q9DC53|CPNE8_MOUSE;sp|Q8JZW4|CPNE5_MOUSE	sp|Q8BT60|CPNE3_MOUSE;sp|P59108|CPNE2_MOUSE;sp|Q1RLL3|CPNE9_MOUSE;sp|Q9Z140|CPNE6_MOUSE;sp|Q8BLR2|CPNE4_MOUSE;sp|Q0VE82|CPNE7_MOUSE;sp|Q9DC53|CPNE8_MOUSE;sp|Q8JZW4|CPNE5_MOUSE	>sp|Q8BT60|CPNE3_MOUSE Copine-3 OS=Mus musculus GN=Cpne3 PE=1 SV=2;>sp|P59108|CPNE2_MOUSE Copine-2 OS=Mus musculus GN=Cpne2 PE=1 SV=1;>sp|Q1RLL3|CPNE9_MOUSE Copine-9 OS=Mus musculus GN=Cpne9 PE=1 SV=1;>sp|Q9Z140|CPNE6_MOUSE Copine-6 OS=Mus musculus GN=Cpne
562	TBB3	2275451	37310.2	1.043e+06	35467.3	918780	6989262	758898	74054.8	758898	758898	10	19.5335	19.6715	4.31001e+06	9.34001e+06	0.00397379	0.00861164	19.8094	19.5335	0.275814	0.275814	0.13542	0.188841	0.811159			11	2	2	29.8	6.4	6.4	50.418	0	13.517	11192000	8		TBB3	Q9ERD7	Tubulin beta-3 chain OS=Mus musculus GN=Tubb3 PE=1 SV=1	sp|Q9ERD7|TBB3_MOUSE	sp|Q9ERD7|TBB3_MOUSE	>sp|Q9ERD7|TBB3_MOUSE Tubulin beta-3 chain OS=Mus musculus GN=Tubb3 PE=1 SV=1
27	KPRP	298070	714131	902336	536783	1.20286e+06	1.01246e+06	8139.5	548046	8139.5	8139.5	10	19.049	16.2184	3.65418e+06	1.58492e+06	0.00336912	0.00146132	19.4458	12.9909	6.45493	6.45493	0.136959	0.868991	0.131009			3	3	3	7.3	7.3	7.3	71.739	0	18.462	14343000	9		KPRP	B2RUR4	Keratinocyte proline-rich protein OS=Mus musculus GN=Kprp PE=2 SV=1	sp|B2RUR4|KPRP_MOUSE	sp|B2RUR4|KPRP_MOUSE	>sp|B2RUR4|KPRP_MOUSE Keratinocyte proline-rich protein OS=Mus musculus GN=Kprp PE=2 SV=1
585	GUAD	4.89963e+06	3.53138e+06	2.65837e+06	1470579	1811708	703686	1.36366e+06	2275451	1.36366e+06	1.36366e+06	10	20.6463	20.8606	1.43717e+07	7.07013e+06	0.0132505	0.00651877	21.3421	20.3791	0.963053	0.963053	0.138166	0.0644778	0.935522			8	8	8	23.6	23.6	23.6	51.012	0	58.032	43562000	36		GUAD	Q9R111	Guanine deaminase OS=Mus musculus GN=Gda PE=1 SV=1	sp|Q9R111|GUAD_MOUSE	sp|Q9R111|GUAD_MOUSE	>sp|Q9R111|GUAD_MOUSE Guanine deaminase OS=Mus musculus GN=Gda PE=1 SV=1
529	PLST	544294	1167327	1558556	1647042	415986	165247	604206	430019	604206	604206	10	19.2047	19.6797	5333204	2.40789e+06	0.00491716	0.00222011	20.1548	19.2047	0.950094	0.950094	0.138166	0.398852	0.601148			10	5	5	20	12.4	12.4	70.741	0	38.295	17261000	17		PLST	Q99K51	Plastin-3 OS=Mus musculus GN=Pls3 PE=1 SV=3	sp|Q99K51|PLST_MOUSE;sp|Q3V0K9|PLSI_MOUSE	sp|Q99K51|PLST_MOUSE	>sp|Q99K51|PLST_MOUSE Plastin-3 OS=Mus musculus GN=Pls3 PE=1 SV=3
138	CD14	38356.9	241788	700127	381618	1.45357e+06	165247	189925	467624	189925	189925	10	17.7197	18.0384	2.81546e+06	1.20265e+06	0.00259583	0.00110886	18.5418	17.5351	1.0067	1.0067	0.139799	0.857544	0.142456			2	2	2	9	9	9	39.203	0	17.36	9121200	5		CD14	P10810	Monocyte differentiation antigen CD14 OS=Mus musculus GN=Cd14 PE=1 SV=1	sp|P10810|CD14_MOUSE	sp|P10810|CD14_MOUSE	>sp|P10810|CD14_MOUSE Monocyte differentiation antigen CD14 OS=Mus musculus GN=Cd14 PE=1 SV=1
363	KCRB	253547	0	8182	592098	544294	1381081	627175	16243.5	627175	627175	9	19.116	18.6052	1.39812e+06	3.27885e+06	0.00128905	0.00302315	17.9519	19.2585	-1.30661	1.30661	0.141571	0.511659	0.488341			2	2	2	6	6	6	42.713	0.0036232	11.102	4332400	2		KCRB	Q04447	Creatine kinase B-type OS=Mus musculus GN=Ckb PE=1 SV=1	sp|Q04447|KCRB_MOUSE	sp|Q04447|KCRB_MOUSE	>sp|Q04447|KCRB_MOUSE Creatine kinase B-type OS=Mus musculus GN=Ckb PE=1 SV=1
369	TGM3	306479	0	150584	39403.5	1381081	1.41433e+06	854006	300188	854006	854006	9	19.1463	18.4521	1.87755e+06	4.27653e+06	0.00173108	0.00394303	17.2002	19.7039	-2.50367	2.50367	0.142213	0.380393	0.619607			5	5	5	11.8	11.8	11.8	77.308	0	33.98	10617000	22		TGM3	Q08189	Protein-glutamine gamma-glutamyltransferase E OS=Mus musculus GN=Tgm3 PE=1 SV=2	sp|Q08189|TGM3_MOUSE	sp|Q08189|TGM3_MOUSE	>sp|Q08189|TGM3_MOUSE Protein-glutamine gamma-glutamyltransferase E OS=Mus musculus GN=Tgm3 PE=1 SV=2
487	OS9	38356.9	4493571	1.43868e+06	4144582	854006	785954	6.2626e+06	1.52101e+06	6.2626e+06	6.2626e+06	10	21.4338	21.5173	1.09692e+07	2.10948e+07	0.0101135	0.0194497	20.4563	22.5783	-2.12202	2.12202	0.153168	0.0395417	0.960458			9	9	9	22.6	22.6	22.6	76.107	0	79.539	51361000	31		OS9	Q8K2C7	Protein OS-9 OS=Mus musculus GN=Os9 PE=1 SV=2	sp|Q8K2C7|OS9_MOUSE	sp|Q8K2C7|OS9_MOUSE	>sp|Q8K2C7|OS9_MOUSE Protein OS-9 OS=Mus musculus GN=Os9 PE=1 SV=2
473	TRNK1	38356.9	2.87933e+06	888933	1.45357e+06	43712.5	639085	620156	13221	620156	620156	10	19.2423	19.502	5.3039e+06	2.51278e+06	0.00489015	0.00231682	19.7617	19.2423	0.519441	0.519441	0.1546	0.829678	0.170322			1	1	1	0.3	0.3	0.3	343.32	0.0080386	6.8446	20545000	10		TRNK1	Q8BV79	TPR and ankyrin repeat-containing protein 1 OS=Mus musculus GN=Trank1 PE=2 SV=3	sp|Q8BV79|TRNK1_MOUSE	sp|Q8BV79|TRNK1_MOUSE	>sp|Q8BV79|TRNK1_MOUSE TPR and ankyrin repeat-containing protein 1 OS=Mus musculus GN=Trank1 PE=2 SV=3
490	POF1B	407120	1.22854e+06	813727	0	274703	862390	8139.5	340350	8139.5	8139.5	9	18.2304	15.813	2.72409e+06	1.22716e+06	0.00251159	0.00113146	18.6351	12.9909	5.6442	5.6442	0.156851	0.0588382	0.941162			6	6	6	12.6	12.6	12.6	67.784	0	38.697	15416000	14		POF1B	Q8K4L4	Protein POF1B OS=Mus musculus GN=Pof1b PE=2 SV=3	sp|Q8K4L4|POF1B_MOUSE	sp|Q8K4L4|POF1B_MOUSE	>sp|Q8K4L4|POF1B_MOUSE Protein POF1B OS=Mus musculus GN=Pof1b PE=2 SV=3
489	TRPV3	8560891	0	8182	0	5426658	3.53138e+06	3.20808e+06	13069375	3.20808e+06	3.20808e+06	8	21.6133	17.3058	13995731	26225005	0.0129039	0.0241799	12.9984	21.6133	-8.61487	8.61487	0.157393	0.713168	0.286832			2	2	2	1.8	1.8	1.8	90.662	0.0070922	10.899	77751000	1		TRPV3	Q8K424	Transient receptor potential cation channel subfamily V member 3 OS=Mus musculus GN=Trpv3 PE=1 SV=2	sp|Q8K424|TRPV3_MOUSE	sp|Q8K424|TRPV3_MOUSE	>sp|Q8K424|TRPV3_MOUSE Transient receptor potential cation channel subfamily V member 3 OS=Mus musculus GN=Trpv3 PE=1 SV=2
298	RAN	620156	260067	309681	124359	43712.5	1.31882e+06	477844	276216	477844	477844	10	18.587	18.4274	1.35798e+06	3.02856e+06	0.00125204	0.00279238	17.9885	18.8662	-0.877655	0.877655	0.157563	0.860813	0.139187			1	1	1	5.1	5.1	5.1	24.423	0.0067797	7.8191	5855700	4		RAN	P62827	GTP-binding nuclear protein Ran OS=Mus musculus GN=Ran PE=1 SV=3	sp|P62827|RAN_MOUSE	sp|P62827|RAN_MOUSE	>sp|P62827|RAN_MOUSE GTP-binding nuclear protein Ran OS=Mus musculus GN=Ran PE=1 SV=3
411	TPD52	238132	72488.9	253547	436534	43712.5	165247	8139.5	241788	8139.5	8139.5	10	16.859	15.4262	1.04441e+06	431453	0.00096294	0.000397807	17.8614	12.9909	4.87051	4.87051	0.159683	6.37352e-06	0.999994			2	2	2	20.1	20.1	20.1	24.313	0.0036036	11.077	3838200	1		TPD52	Q62393	Tumor protein D52 OS=Mus musculus GN=Tpd52 PE=1 SV=2	sp|Q62393|TPD52_MOUSE	sp|Q62393|TPD52_MOUSE	>sp|Q62393|TPD52_MOUSE Tumor protein D52 OS=Mus musculus GN=Tpd52 PE=1 SV=2
40	SPRR3	7908630	1032925	2386902	2.43673e+06	3111892	3.6135e+06	1.52101e+06	758898	1.52101e+06	1.52101e+06	10	20.898	20.8766	1.68771e+07	8.93543e+06	0.0155605	0.00823861	21.2165	20.5366	0.679913	0.679913	0.161849	0.830866	0.169134			4	4	4	31.9	31.9	31.9	25.241	0	26.633	39263000	13		SPRR3	O09116	Small proline-rich protein 3 OS=Mus musculus GN=Sprr3 PE=2 SV=1	sp|O09116|SPRR3_MOUSE	sp|O09116|SPRR3_MOUSE	>sp|O09116|SPRR3_MOUSE Small proline-rich protein 3 OS=Mus musculus GN=Sprr3 PE=2 SV=1
356	TERA	4.95772e+06	4466024	3852236	4.65815e+06	3.69055e+06	2007531	2.41616e+06	2.49599e+06	2.41616e+06	2.41616e+06	10	21.5607	21.6474	2.16247e+07	11752010	0.0199378	0.0108355	22.0906	21.2043	0.886273	0.886273	0.165462	0.859474	0.140526			13	13	13	25.3	25.3	25.3	89.321	0	110.18	67924000	39		TERA	Q01853	Transitional endoplasmic reticulum ATPase OS=Mus musculus GN=Vcp PE=1 SV=4	sp|Q01853|TERA_MOUSE	sp|Q01853|TERA_MOUSE	>sp|Q01853|TERA_MOUSE Transitional endoplasmic reticulum ATPase OS=Mus musculus GN=Vcp PE=1 SV=4
538	TPPP3	38356.9	35467.3	86530.8	633904	622974	165247	936664	0	936664	936664	9	18.5882	18.1191	1.41723e+06	2.97524e+06	0.00130668	0.00274322	16.4009	19.8372	-3.43623	3.43623	0.178638	0.80185	0.19815			3	3	3	23.3	23.3	23.3	18.965	0	19.537	4644200	4		TPPP3	Q9CRB6	Tubulin polymerization-promoting protein family member 3 OS=Mus musculus GN=Tppp3 PE=1 SV=1	sp|Q9CRB6|TPPP3_MOUSE	sp|Q9CRB6|TPPP3_MOUSE	>sp|Q9CRB6|TPPP3_MOUSE Tubulin polymerization-promoting protein family member 3 OS=Mus musculus GN=Tppp3 PE=1 SV=1
504	PLET1	14342480	14342480	11629275	16713595	4.89963e+06	15153300	4466024	8560891	4466024	4466024	10	23.2671	22.9322	6.19275e+07	37112263	0.0570965	0.0342181	23.7738	22.0906	1.68323	1.68323	0.181122	0.419723	0.580277			2	2	2	7.6	7.6	7.6	25.006	0	42.78	208660000	33		PLET1	Q8VEN2	Placenta-expressed transcript 1 protein OS=Mus musculus GN=Plet1 PE=1 SV=1	sp|Q8VEN2|PLET1_MOUSE	sp|Q8VEN2|PLET1_MOUSE	>sp|Q8VEN2|PLET1_MOUSE Placenta-expressed transcript 1 protein OS=Mus musculus GN=Plet1 PE=1 SV=1
503	HNRPU	961310	99470.9	187492	99470.9	539777	655670	8139.5	205201	8139.5	8139.5	10	17.1305	15.2537	1.88752e+06	885290	0.00174028	0.000816252	17.5165	12.9909	4.52558	4.52558	0.18123	0.0369628	0.963037			2	2	2	3.4	3.4	3.4	87.917	0	12.12	3717600	6		HNRPU	Q8VEK3	Heterogeneous nuclear ribonucleoprotein U OS=Mus musculus GN=Hnrnpu PE=1 SV=1	sp|Q8VEK3|HNRPU_MOUSE	sp|Q8VEK3|HNRPU_MOUSE	>sp|Q8VEK3|HNRPU_MOUSE Heterogeneous nuclear ribonucleoprotein U OS=Mus musculus GN=Hnrnpu PE=1 SV=1
479	UPP2	3.88287e+06	0	8182	0	43712.5	5037967	857796	8363	857796	857796	8	18.782	16.3543	3.93476e+06	7.61972e+06	0.00362781	0.0070255	12.9984	19.7103	-6.71186	6.71186	0.182066	0.125067	0.874933	+		1	1	1	4.1	4.1	4.1	35.755	1	-2	10761000	8		UPP2	Q8CGR7	Uridine phosphorylase 2 OS=Mus musculus GN=Upp2 PE=2 SV=1	sp|Q8CGR7|UPP2_MOUSE	sp|Q8CGR7|UPP2_MOUSE	>sp|Q8CGR7|UPP2_MOUSE Uridine phosphorylase 2 OS=Mus musculus GN=Upp2 PE=2 SV=1
222	HMGB2	38356.9	378621	592098	74054.8	785954	1.56887e+06	8139.5	2217327	8139.5	8139.5	10	17.7881	15.7606	1.86908e+06	3.81061e+06	0.00172328	0.00351345	18.5304	12.9909	5.5395	5.5395	0.182244	0.860404	0.139596			4	3	3	25.2	19.5	19.5	24.162	0	18.001	15159000	5		HMGB2	P30681	High mobility group protein B2 OS=Mus musculus GN=Hmgb2 PE=1 SV=3	sp|P30681|HMGB2_MOUSE	sp|P30681|HMGB2_MOUSE	>sp|P30681|HMGB2_MOUSE High mobility group protein B2 OS=Mus musculus GN=Hmgb2 PE=1 SV=3
580	DNJB9	847372	1558556	1.41433e+06	1.22854e+06	665803	4.95772e+06	1790710	387629	1790710	1790710	10	20.5034	20.5003	5.7146e+06	1.07175e+07	0.00526881	0.00988169	20.2285	20.7721	-0.543585	0.543585	0.184162	0.011018	0.988982			6	6	6	32.4	32.4	32.4	25.616	0	49.954	23440000	17		DNJB9	Q9QYI6	DnaJ homolog subfamily B member 9 OS=Mus musculus GN=Dnajb9 PE=1 SV=2	sp|Q9QYI6|DNJB9_MOUSE	sp|Q9QYI6|DNJB9_MOUSE	>sp|Q9QYI6|DNJB9_MOUSE DnaJ homolog subfamily B member 9 OS=Mus musculus GN=Dnajb9 PE=1 SV=2
569	IQGA1	3053882	4144582	3.20808e+06	2.41616e+06	2.57394e+06	165247	1.04736e+06	5.26787e+06	1.04736e+06	1.04736e+06	10	21.2506	20.7703	1.53967e+07	8575184	0.0141956	0.00790646	21.5422	19.9983	1.54389	1.54389	0.186816	0.328558	0.671442			14	14	14	13.3	13.3	13.3	188.74	0	199.32	59492000	39		IQGA1	Q9JKF1	Ras GTPase-activating-like protein IQGAP1 OS=Mus musculus GN=Iqgap1 PE=1 SV=2	sp|Q9JKF1|IQGA1_MOUSE	sp|Q9JKF1|IQGA1_MOUSE	>sp|Q9JKF1|IQGA1_MOUSE Ras GTPase-activating-like protein IQGAP1 OS=Mus musculus GN=Iqgap1 PE=1 SV=2
343	FAM3D	38356.9	516840	899207	401954	303545	165247	236107	167665	236107	236107	10	17.8491	18.2329	2.1599e+06	1.04123e+06	0.00199141	0.000960033	18.6167	17.8491	0.767586	0.767586	0.187133	0.0252801	0.97472			2	2	2	9.4	9.4	9.4	24.988	0	12.251	6615600	5		FAM3D	P97805	Protein FAM3D OS=Mus musculus GN=Fam3d PE=2 SV=2;Q9D8T0	sp|P97805|FAM3D_MOUSE;sp|Q9D8T0|FAM3A_MOUSE	sp|P97805|FAM3D_MOUSE;sp|Q9D8T0|FAM3A_MOUSE	>sp|P97805|FAM3D_MOUSE Protein FAM3D OS=Mus musculus GN=Fam3d PE=2 SV=2;>sp|Q9D8T0|FAM3A_MOUSE Protein FAM3A OS=Mus musculus GN=Fam3a PE=2 SV=1
247	RB11B	38356.9	415986	298070	242703	381618	165247	633904	764364	633904	633904	10	18.6053	18.7296	1.37673e+06	2.83132e+06	0.00126934	0.00261053	18.1853	19.2739	-1.08861	1.08861	0.188271	0.784598	0.215402			3	3	3	20.6	20.6	20.6	24.489	0	23.842	8911700	8		RB11B	P46638	Ras-related protein Rab-11B OS=Mus musculus GN=Rab11b PE=1 SV=3;P62492	sp|P46638|RB11B_MOUSE;sp|P62492|RB11A_MOUSE	sp|P46638|RB11B_MOUSE;sp|P62492|RB11A_MOUSE	>sp|P46638|RB11B_MOUSE Ras-related protein Rab-11B OS=Mus musculus GN=Rab11b PE=1 SV=3;>sp|P62492|RB11A_MOUSE Ras-related protein Rab-11A OS=Mus musculus GN=Rab11a PE=1 SV=3
497	AMPB	38356.9	41195	76221.6	253547	43712.5	165247	8139.5	3815.85	8139.5	8139.5	10	15.2796	14.2033	453033	193481	0.000417692	0.000178393	15.4158	12.9909	2.42489	2.42489	0.195226	0.616297	0.383703			3	3	3	6.6	6.6	6.6	72.415	0	16.648	1649200	4		AMPB	Q8VCT3	Aminopeptidase B OS=Mus musculus GN=Rnpep PE=1 SV=2	sp|Q8VCT3|AMPB_MOUSE	sp|Q8VCT3|AMPB_MOUSE	>sp|Q8VCT3|AMPB_MOUSE Aminopeptidase B OS=Mus musculus GN=Rnpep PE=1 SV=2
228	HUTH	38356.9	47086	8182	0	228031	165247	187492	0	187492	187492	8	16.696	16.3719	321656	727724	0.000296563	0.000670974	15.2272	17.5165	-2.28925	2.28925	0.198963	0.0713414	0.928659			2	2	2	4.3	4.3	4.3	72.257	0.0070796	10.896	967900	2		HUTH	P35492	Histidine ammonia-lyase OS=Mus musculus GN=Hal PE=1 SV=1	sp|P35492|HUTH_MOUSE	sp|P35492|HUTH_MOUSE	>sp|P35492|HUTH_MOUSE Histidine ammonia-lyase OS=Mus musculus GN=Hal PE=1 SV=1
193	TGM2	3819088	9913560	8161600	13714180	3.6135e+06	3.67215e+06	5184617	4436944	5184617	5184617	10	22.3058	22.6331	3.92219e+07	2.36629e+07	0.0361622	0.0218176	22.9604	22.3058	0.654614	0.654614	0.200302	0.216552	0.783448			13	13	13	25.9	25.9	25.9	77.06	0	94.3	132560000	59		TGM2	P21981	Protein-glutamine gamma-glutamyltransferase 2 OS=Mus musculus GN=Tgm2 PE=1 SV=4	sp|P21981|TGM2_MOUSE	sp|P21981|TGM2_MOUSE	>sp|P21981|TGM2_MOUSE Protein-glutamine gamma-glutamyltransferase 2 OS=Mus musculus GN=Tgm2 PE=1 SV=4
103	AATM	38356.9	651639	433506	241788	246355	165247	121491	253547	121491	121491	10	17.6348	17.4004	1.61164e+06	783267	0.00148592	0.000722184	17.9104	16.8905	1.01989	1.01989	0.200433	0.801892	0.198108			2	2	2	6	6	6	47.411	0	11.837	6240700	4		AATM	P05202	Aspartate aminotransferase, mitochondrial OS=Mus musculus GN=Got2 PE=1 SV=1	sp|P05202|AATM_MOUSE	sp|P05202|AATM_MOUSE	>sp|P05202|AATM_MOUSE Aspartate aminotransferase, mitochondrial OS=Mus musculus GN=Got2 PE=1 SV=1
595	CBPQ	38356.9	785954	639085	0	295474	714131	799638	298070	799638	799638	9	19.368	18.8908	1.75887e+06	3.41111e+06	0.00162166	0.0031451	18.1727	19.609	-1.43631	1.43631	0.206484	0.830698	0.169302			2	2	2	7.2	7.2	7.2	51.813	0	15.031	7131300	6		CBPQ	Q9WVJ3	Carboxypeptidase Q OS=Mus musculus GN=Cpq PE=1 SV=1	sp|Q9WVJ3|CBPQ_MOUSE	sp|Q9WVJ3|CBPQ_MOUSE	>sp|Q9WVJ3|CBPQ_MOUSE Carboxypeptidase Q OS=Mus musculus GN=Cpq PE=1 SV=1
57	PIGR	190074300	79775900	72847400	87306500	79775900	72847400	55239350	489743500	55239350	55239350	10	26.1854	25.9843	509780000	728308950	0.470012	0.671512	26.2494	25.7192	0.530257	0.530257	0.215474	0.42692	0.57308			24	24	24	40.1	40.1	40.1	84.998	0	323.31	3198500000	266		PIGR	O70570	Polymeric immunoglobulin receptor OS=Mus musculus GN=Pigr PE=1 SV=1	sp|O70570|PIGR_MOUSE	sp|O70570|PIGR_MOUSE	>sp|O70570|PIGR_MOUSE Polymeric immunoglobulin receptor OS=Mus musculus GN=Pigr PE=1 SV=1
402	ECM1	1.11023e+06	314986	365686	162780	2126680	1.24088e+06	158821	488462	158821	158821	10	18.3766	17.8787	4080363	2205809	0.00376206	0.00203379	18.4803	17.2771	1.2032	1.2032	0.217099	0.642149	0.357851			2	2	2	5.9	5.9	5.9	62.832	0	22.43	9601500	10		ECM1	Q61508	Extracellular matrix protein 1 OS=Mus musculus GN=Ecm1 PE=1 SV=2	sp|Q61508|ECM1_MOUSE	sp|Q61508|ECM1_MOUSE	>sp|Q61508|ECM1_MOUSE Extracellular matrix protein 1 OS=Mus musculus GN=Ecm1 PE=1 SV=2
523	PDIA6	38356.9	187492	173554	65038.6	43712.5	165247	8139.5	44687.5	8139.5	8139.5	10	15.4318	14.49	508154	234353	0.000468514	0.000216077	15.989	12.9909	2.99813	2.99813	0.219157	0.0385895	0.96141			2	2	2	6.4	6.4	6.4	48.1	0	20.091	1824200	5		PDIA6	Q922R8	Protein disulfide-isomerase A6 OS=Mus musculus GN=Pdia6 PE=1 SV=3	sp|Q922R8|PDIA6_MOUSE	sp|Q922R8|PDIA6_MOUSE	>sp|Q922R8|PDIA6_MOUSE Protein disulfide-isomerase A6 OS=Mus musculus GN=Pdia6 PE=1 SV=3
513	HEMO	242703	82147.1	8182	12069945	558310	165247	6381615	2397458	6381615	6381615	10	20.4951	20.2472	1.29613e+07	21707550	0.0119502	0.0200147	17.8888	22.6055	-4.71665	4.71665	0.21952	0.769129	0.230871			11	11	11	29.1	29.1	29.1	51.317	0	70.041	66701000	28		HEMO	Q91X72	Hemopexin OS=Mus musculus GN=Hpx PE=1 SV=2	sp|Q91X72|HEMO_MOUSE	sp|Q91X72|HEMO_MOUSE	>sp|Q91X72|HEMO_MOUSE Hemopexin OS=Mus musculus GN=Hpx PE=1 SV=2
530	DPP3	38356.9	121491	8182	177242	43712.5	165247	162780	165247	162780	162780	10	17.3126	16.3642	388985	818836	0.00035864	0.000754979	15.4158	17.3126	-1.89679	1.89679	0.219598	0.713007	0.286993			1	1	1	2.4	2.4	2.4	82.897	0.0080515	6.8624	2447900	1		DPP3	Q99KK7	Dipeptidyl peptidase 3 OS=Mus musculus GN=Dpp3 PE=1 SV=2	sp|Q99KK7|DPP3_MOUSE	sp|Q99KK7|DPP3_MOUSE	>sp|Q99KK7|DPP3_MOUSE Dipeptidyl peptidase 3 OS=Mus musculus GN=Dpp3 PE=1 SV=2
386	MYL6	8308305	4.18833e+06	3575040	2.35064e+06	1.56887e+06	2397458	1.96572e+06	3.69055e+06	1.96572e+06	1.96572e+06	10	21.1789	21.3381	1.99912e+07	11985159	0.0184317	0.0110505	21.7695	20.9066	0.862904	0.862904	0.219629	0.640666	0.359334			5	5	5	31.8	31.8	31.8	16.93	0	34.62	57831000	27		MYL6	Q60605	Myosin light polypeptide 6 OS=Mus musculus GN=Myl6 PE=1 SV=3	sp|Q60605|MYL6_MOUSE;sp|Q8CI43|MYL6B_MOUSE	sp|Q60605|MYL6_MOUSE	>sp|Q60605|MYL6_MOUSE Myosin light polypeptide 6 OS=Mus musculus GN=Myl6 PE=1 SV=3
401	MSLN	300188	0	8182	0	512492	165247	491736	0	491736	491736	7	17.8282	15.953	820862	1.64046e+06	0.000756826	0.00151253	12.9984	18.9075	-5.90911	5.90911	0.220279	0.403945	0.596055			2	2	2	4.3	4.3	4.3	69.422	0.005386	11.027	1185800	3		MSLN	Q61468	Mesothelin OS=Mus musculus GN=Msln PE=1 SV=1	sp|Q61468|MSLN_MOUSE	sp|Q61468|MSLN_MOUSE	>sp|Q61468|MSLN_MOUSE Mesothelin OS=Mus musculus GN=Msln PE=1 SV=1
509	RINI	2024297	3053882	2024297	4085845	566439	165247	1.86822e+06	1.08067e+06	1.86822e+06	1.86822e+06	10	20.8332	20.8911	1.17548e+07	6850563	0.0108378	0.00631633	20.949	20.8332	0.11576	0.11576	0.221114	0.860077	0.139923			8	8	8	25	25	25	49.816	0	72.919	40327000	25		RINI	Q91VI7	Ribonuclease inhibitor OS=Mus musculus GN=Rnh1 PE=1 SV=1	sp|Q91VI7|RINI_MOUSE	sp|Q91VI7|RINI_MOUSE	>sp|Q91VI7|RINI_MOUSE Ribonuclease inhibitor OS=Mus musculus GN=Rnh1 PE=1 SV=1
245	ACADM	38356.9	177242	88611.5	72488.9	43712.5	165247	8139.5	0	8139.5	8139.5	9	15.3246	14.5682	420412	189666	0.000387616	0.000174875	16.1455	12.9909	3.15459	3.15459	0.224867	0.623939	0.376061			2	2	2	6.7	6.7	6.7	46.481	0	12.673	1125700	3		ACADM	P45952	Medium-chain specific acyl-CoA dehydrogenase, mitochondrial OS=Mus musculus GN=Acadm PE=1 SV=1	sp|P45952|ACADM_MOUSE	sp|P45952|ACADM_MOUSE	>sp|P45952|ACADM_MOUSE Medium-chain specific acyl-CoA dehydrogenase, mitochondrial OS=Mus musculus GN=Acadm PE=1 SV=1
376	AOXD	38356.9	320680	8182	1167327	1.18033e+06	165247	360547	221782	360547	360547	10	18.3778	18.3753	2.71488e+06	1.46867e+06	0.00250309	0.00135414	18.2908	18.4598	-0.169055	0.169055	0.232557	0.514103	0.485897			5	5	4	5.4	5.4	4.6	148.28	0	29.841	8581200	7		AOXD	Q3TYQ9	Aldehyde oxidase 4 OS=Mus musculus GN=Aox4 PE=1 SV=1	sp|Q3TYQ9|AOXD_MOUSE	sp|Q3TYQ9|AOXD_MOUSE	>sp|Q3TYQ9|AOXD_MOUSE Aldehyde oxidase 4 OS=Mus musculus GN=Aox4 PE=1 SV=1
445	TYB10	1.13917e+06	0	539777	0	1095695	3447820	495027	37310.2	495027	495027	8	18.9172	18.9796	2.77464e+06	4.97021e+06	0.00255819	0.00458261	19.042	18.9172	0.124856	0.124856	0.233741	0.0769156	0.923084			1	1	1	31.8	31.8	31.8	5.0256	0.0066667	7.2253	6018900	6		TYB10	Q6ZWY8	Thymosin beta-10 OS=Mus musculus GN=Tmsb10 PE=1 SV=3	sp|Q6ZWY8|TYB10_MOUSE	sp|Q6ZWY8|TYB10_MOUSE	>sp|Q6ZWY8|TYB10_MOUSE Thymosin beta-10 OS=Mus musculus GN=Tmsb10 PE=1 SV=3
15	ETAA1	303545	153061	153061	82147.1	347088	1167327	80394.3	562379	80394.3	80394.3	10	17.2238	16.7593	1038903	1.97089e+06	0.000957859	0.00181719	17.2238	16.2948	0.928933	0.928933	0.235211	0.868991	0.131009	+	+	1	1	1	0	0	0	96.551	1	-2	6261800	1		ETAA1	Q5SVT3	Ewings tumor-associated antigen 1 homolog OS=Mus musculus GN=Etaa1 PE=2 SV=1	REV__sp|Q5SVT3|ETAA1_MOUSE	REV__sp|Q5SVT3|ETAA1_MOUSE	>sp|Q5SVT3|ETAA1_MOUSE Ewings tumor-associated antigen 1 homolog OS=Mus musculus GN=Etaa1 PE=2 SV=1
443	TDPZ5	2.7222e+06	1.86822e+06	3.67215e+06	4493571	16292795	10470245	1647042	2.7754e+06	1647042	1647042	10	21.3904	21.2298	2.90489e+07	1.81868e+07	0.0267828	0.0167685	21.8082	20.6514	1.15675	1.15675	0.235884	0.570773	0.429227	+		1	1	1	5	5	5	38.826	1	-2	81021000	2		TDPZ5	Q6YCH1	TD and POZ domain-containing protein 5 OS=Mus musculus GN=Tdpoz5 PE=2 SV=1	sp|Q6YCH1|TDPZ5_MOUSE	sp|Q6YCH1|TDPZ5_MOUSE	>sp|Q6YCH1|TDPZ5_MOUSE TD and POZ domain-containing protein 5 OS=Mus musculus GN=Tdpoz5 PE=2 SV=1
495	ES8L1	228031	74054.8	8182	55504.5	43712.5	165247	8139.5	0	8139.5	8139.5	9	14.6633	14.3756	409484	189666	0.000377541	0.000174875	15.7603	12.9909	2.76944	2.76944	0.23699	0.814946	0.185054			2	2	2	3.2	3.2	3.2	80.027	0	11.835	631330	4		ES8L1	Q8R5F8	Epidermal growth factor receptor kinase substrate 8-like protein 1 OS=Mus musculus GN=Eps8l1 PE=1 SV=1	sp|Q8R5F8|ES8L1_MOUSE	sp|Q8R5F8|ES8L1_MOUSE	>sp|Q8R5F8|ES8L1_MOUSE Epidermal growth factor receptor kinase substrate 8-like protein 1 OS=Mus musculus GN=Eps8l1 PE=1 SV=1
44	AN32A	503258	309681	260067	291296	43712.5	165247	8139.5	544294	8139.5	8139.5	10	17.6982	15.5715	1.40801e+06	733959	0.00129818	0.000676722	18.1521	12.9909	5.16123	5.16123	0.237416	0.228849	0.771151			2	2	2	10.9	10.9	10.9	28.537	0	12.962	5976100	6		AN32A	O35381	Acidic leucine-rich nuclear phosphoprotein 32 family member A OS=Mus musculus GN=Anp32a PE=1 SV=1;Q64G17	sp|O35381|AN32A_MOUSE;sp|Q64G17|AN32C_MOUSE	sp|O35381|AN32A_MOUSE;sp|Q64G17|AN32C_MOUSE	>sp|O35381|AN32A_MOUSE Acidic leucine-rich nuclear phosphoprotein 32 family member A OS=Mus musculus GN=Anp32a PE=1 SV=1;>sp|Q64G17|AN32C_MOUSE Putative acidic leucine-rich nuclear phosphoprotein 32 family member C OS=Mus musculus GN=Anp32c PE=2 SV=3
250	AL3A1	87306500	59256850	50192000	44508300	23399600	20556535	42659700	34930555	42659700	42659700	10	25.3464	25.4637	264663250	183466190	0.244017	0.169159	25.581	25.3464	0.234584	0.234584	0.23812	0.77089	0.22911			16	16	16	39.7	39.7	39.7	50.48	0	144.58	777480000	142		AL3A1	P47739	Aldehyde dehydrogenase, dimeric NADP-preferring OS=Mus musculus GN=Aldh3a1 PE=1 SV=2	sp|P47739|AL3A1_MOUSE;sp|P47740|AL3A2_MOUSE	sp|P47739|AL3A1_MOUSE	>sp|P47739|AL3A1_MOUSE Aldehyde dehydrogenase, dimeric NADP-preferring OS=Mus musculus GN=Aldh3a1 PE=1 SV=2
460	ROA3	592098	491736	660254	138878	592098	1.13059e+06	8139.5	189925	8139.5	8139.5	10	18.3787	16.0832	2.47506e+06	1344938	0.00228199	0.00124005	19.1755	12.9909	6.18458	6.18458	0.238182	0.000435353	0.999565			4	4	4	15.3	15.3	15.3	39.652	0	30.072	6395900	17		ROA3	Q8BG05	Heterogeneous nuclear ribonucleoprotein A3 OS=Mus musculus GN=Hnrnpa3 PE=1 SV=1	sp|Q8BG05|ROA3_MOUSE	sp|Q8BG05|ROA3_MOUSE	>sp|Q8BG05|ROA3_MOUSE Heterogeneous nuclear ribonucleoprotein A3 OS=Mus musculus GN=Hnrnpa3 PE=1 SV=1
61	PPT1	271870	203643	8182	1.48774e+06	813727	847372	1.34571e+06	49544	1.34571e+06	1.34571e+06	10	19.6637	19.2062	2.78516e+06	4934032	0.00256789	0.00454926	18.0526	20.3599	-2.30737	2.30737	0.238863	0.860266	0.139734			2	2	2	10.8	10.8	10.8	34.49	0	15.792	10699000	6		PPT1	O88531	Palmitoyl-protein thioesterase 1 OS=Mus musculus GN=Ppt1 PE=1 SV=2	sp|O88531|PPT1_MOUSE	sp|O88531|PPT1_MOUSE	>sp|O88531|PPT1_MOUSE Palmitoyl-protein thioesterase 1 OS=Mus musculus GN=Ppt1 PE=1 SV=2
498	CES1D	614877	507257	1167327	854006	450482	165247	488462	378621	488462	488462	10	18.8979	19.0639	3.59395e+06	2.00926e+06	0.00331359	0.00185257	19.2299	18.8979	0.332049	0.332049	0.240255	0.412205	0.587795			5	2	2	11.2	5.8	5.8	61.787	0	15.08	10913000	9		CES1D	Q8VCT4	Carboxylesterase 1D OS=Mus musculus GN=Ces1d PE=1 SV=1	sp|Q8VCT4|CES1D_MOUSE;sp|Q8VCC2|EST1_MOUSE;sp|Q91WU0|CES1F_MOUSE;sp|Q64176|EST1E_MOUSE	sp|Q8VCT4|CES1D_MOUSE	>sp|Q8VCT4|CES1D_MOUSE Carboxylesterase 1D OS=Mus musculus GN=Ces1d PE=1 SV=1
533	GDIR1	38356.9	263405	211300	1.25723e+06	401954	665803	813727	785954	813727	813727	10	19.4694	18.8206	2.17225e+06	3.89294e+06	0.00200279	0.00358935	18.0069	19.6342	-1.62726	1.62726	0.240936	0.636926	0.363074			2	2	2	14.7	14.7	14.7	23.407	0	12.873	11879000	7		GDIR1	Q99PT1	Rho GDP-dissociation inhibitor 1 OS=Mus musculus GN=Arhgdia PE=1 SV=3	sp|Q99PT1|GDIR1_MOUSE	sp|Q99PT1|GDIR1_MOUSE	>sp|Q99PT1|GDIR1_MOUSE Rho GDP-dissociation inhibitor 1 OS=Mus musculus GN=Arhgdia PE=1 SV=3
97	ADA	714131	0	136855	0	2217327	165247	471615	133130	471615	471615	8	18.2806	17.9548	3.06831e+06	1713222	0.00282895	0.00157962	17.0623	18.8473	-1.78495	1.78495	0.24407	0.0429333	0.957067			2	2	2	6.8	6.8	6.8	39.991	0	11.925	5474400	2		ADA	P03958	Adenosine deaminase OS=Mus musculus GN=Ada PE=1 SV=3	sp|P03958|ADA_MOUSE	sp|P03958|ADA_MOUSE	>sp|P03958|ADA_MOUSE Adenosine deaminase OS=Mus musculus GN=Ada PE=1 SV=3
43	CAN1	1.04736e+06	1790710	1.24088e+06	991598	703686	1470579	387629	725562	387629	387629	10	19.7116	19.2813	5.77423e+06	3.35903e+06	0.00532379	0.00309708	19.9983	18.5643	1.434	1.434	0.246638	0.6302	0.3698			8	8	8	14.4	14.4	14.4	82.105	0	47.805	17941000	16		CAN1	O35350	Calpain-1 catalytic subunit OS=Mus musculus GN=Capn1 PE=1 SV=1	sp|O35350|CAN1_MOUSE	sp|O35350|CAN1_MOUSE	>sp|O35350|CAN1_MOUSE Calpain-1 catalytic subunit OS=Mus musculus GN=Capn1 PE=1 SV=1
452	DSG1B	2760165	1.37347e+06	1826945	2217327	7.41247e+06	8161600	4.89963e+06	2024297	4.89963e+06	4.89963e+06	10	21.8689	21.6523	15590377	2.48848e+07	0.0143742	0.0229442	21.0804	22.2242	-1.14385	1.14385	0.246824	0.0308098	0.96919			11	11	11	13.1	13.1	13.1	114.45	0	103.46	60313000	45		DSG1B	Q7TSF1	Desmoglein-1-beta OS=Mus musculus GN=Dsg1b PE=1 SV=1;Q61495	sp|Q7TSF1|DSG1B_MOUSE;sp|Q61495|DSG1A_MOUSE;sp|Q7TSF0|DSG1C_MOUSE	sp|Q7TSF1|DSG1B_MOUSE;sp|Q61495|DSG1A_MOUSE	>sp|Q7TSF1|DSG1B_MOUSE Desmoglein-1-beta OS=Mus musculus GN=Dsg1b PE=1 SV=1;>sp|Q61495|DSG1A_MOUSE Desmoglein-1-alpha OS=Mus musculus GN=Dsg1a PE=2 SV=2
52	DFFA	38356.9	0	8182	405777650	489743500	165247	190074300	87306500	190074300	190074300	9	27.0473	21.3646	8.95568e+08	657694647	0.825705	0.606405	15.2272	27.502	-12.2748	12.2748	0.253191	0.843663	0.156337	+		1	1	1	4.8	4.8	4.8	36.572	1	-2	3065100000	3		DFFA	O54786	DNA fragmentation factor subunit alpha OS=Mus musculus GN=Dffa PE=1 SV=2	sp|O54786|DFFA_MOUSE	sp|O54786|DFFA_MOUSE	>sp|O54786|DFFA_MOUSE DNA fragmentation factor subunit alpha OS=Mus musculus GN=Dffa PE=1 SV=2
535	COTL1	38356.9	395146	550529	880432	271870	165247	598528	1790710	598528	598528	10	19.132	18.8915	2.13633e+06	3.75154e+06	0.00196968	0.00345898	18.592	19.1911	-0.599033	0.599033	0.255033	0.861953	0.138047			3	3	3	29.6	29.6	29.6	15.944	0	24.962	15597000	5		COTL1	Q9CQI6	Coactosin-like protein OS=Mus musculus GN=Cotl1 PE=1 SV=3	sp|Q9CQI6|COTL1_MOUSE	sp|Q9CQI6|COTL1_MOUSE	>sp|Q9CQI6|COTL1_MOUSE Coactosin-like protein OS=Mus musculus GN=Cotl1 PE=1 SV=3
249	ALDH2	1843213	1720757	880432	360547	276216	165247	141618	2386902	141618	141618	10	18.2804	18.4298	5.08117e+06	2.977e+06	0.00468479	0.00274485	19.7479	17.1117	2.63619	2.63619	0.256132	0.853837	0.146163			8	8	8	20	20	20	56.537	0	50.379	24810000	18		ALDH2	P47738	Aldehyde dehydrogenase, mitochondrial OS=Mus musculus GN=Aldh2 PE=1 SV=1	sp|P47738|ALDH2_MOUSE	sp|P47738|ALDH2_MOUSE	>sp|P47738|ALDH2_MOUSE Aldehyde dehydrogenase, mitochondrial OS=Mus musculus GN=Aldh2 PE=1 SV=1
210	PTMA	4023439	544294	1.48774e+06	1095695	2.91103e+06	6.2626e+06	3177235	407120	3177235	3177235	10	21.5376	21.052	1.00622e+07	1.62014e+07	0.00927725	0.014938	20.5047	21.5993	-1.09465	1.09465	0.257462	0.380244	0.619756			1	1	1	12.6	12.6	12.6	12.254	0.0069565	8.9024	29940000	6		PTMA	P26350	Prothymosin alpha OS=Mus musculus GN=Ptma PE=1 SV=2	sp|P26350|PTMA_MOUSE	sp|P26350|PTMA_MOUSE	>sp|P26350|PTMA_MOUSE Prothymosin alpha OS=Mus musculus GN=Ptma PE=1 SV=2
151	CALR	8161600	7533325	5721517	4436944	4144582	3.40345e+06	3.67215e+06	4.95772e+06	3.67215e+06	3.67215e+06	10	22.0328	22.1281	29997968	1.93776e+07	0.0276578	0.0178665	22.448	21.8082	0.639773	0.639773	0.258901	0.848483	0.151517			8	8	8	34.1	34.1	34.1	47.994	0	63.077	95665000	38		CALR	P14211	Calreticulin OS=Mus musculus GN=Calr PE=1 SV=1	sp|P14211|CALR_MOUSE	sp|P14211|CALR_MOUSE	>sp|P14211|CALR_MOUSE Calreticulin OS=Mus musculus GN=Calr PE=1 SV=1
597	GGH	839340	1633428	2.70472e+06	2007531	2.95829e+06	1.08067e+06	1.48774e+06	665803	1.48774e+06	1.48774e+06	10	20.5047	20.7208	1.01433e+07	6.20968e+06	0.00935204	0.00572543	20.937	20.5047	0.432303	0.432303	0.259605	0.795943	0.204057			2	2	2	9.5	9.5	9.5	35.469	0	15.709	28173000	14		GGH	Q9Z0L8	Gamma-glutamyl hydrolase OS=Mus musculus GN=Ggh PE=1 SV=2	sp|Q9Z0L8|GGH_MOUSE	sp|Q9Z0L8|GGH_MOUSE	>sp|Q9Z0L8|GGH_MOUSE Gamma-glutamyl hydrolase OS=Mus musculus GN=Ggh PE=1 SV=2
584	DEST	2.84402e+06	3.08272e+06	3.88287e+06	2796459	2.7222e+06	165247	2007531	3.40345e+06	2007531	2007531	10	21.3959	21.1882	1.53283e+07	9.59129e+06	0.0141325	0.00884332	21.4395	20.937	0.502507	0.502507	0.259853	0.408876	0.591124			5	5	5	39.4	39.4	39.4	18.521	0	51.987	51981000	19		DEST	Q9R0P5	Destrin OS=Mus musculus GN=Dstn PE=1 SV=3	sp|Q9R0P5|DEST_MOUSE	sp|Q9R0P5|DEST_MOUSE	>sp|Q9R0P5|DEST_MOUSE Destrin OS=Mus musculus GN=Dstn PE=1 SV=3
362	CRIS1	38356.9	150584	503258	102162	268266	165247	133130	12768.1	133130	133130	10	17.0225	17.1114	1.06263e+06	577405	0.000979731	0.000532377	17.2002	17.0225	0.177732	0.177732	0.270785	0.627516	0.372484			2	2	2	8.6	8.6	8.6	27.679	0.0053763	11.015	2717200	2		CRIS1	Q03401	Cysteine-rich secretory protein 1 OS=Mus musculus GN=Crisp1 PE=2 SV=1	sp|Q03401|CRIS1_MOUSE	sp|Q03401|CRIS1_MOUSE	>sp|Q03401|CRIS1_MOUSE Cysteine-rich secretory protein 1 OS=Mus musculus GN=Crisp1 PE=2 SV=1
355	NDKB	1.01246e+06	271870	651639	203643	604206	1.30816e+06	888933	660254	888933	888933	10	19.5631	19.4832	2.74382e+06	4.63521e+06	0.00252977	0.00427374	19.2047	19.7617	-0.557032	0.557032	0.271118	0.376905	0.623095			4	4	4	38.2	38.2	38.2	17.363	0	23.964	10039000	8		NDKB	Q01768	Nucleoside diphosphate kinase B OS=Mus musculus GN=Nme2 PE=1 SV=1;P15532	sp|Q01768|NDKB_MOUSE;sp|P15532|NDKA_MOUSE	sp|Q01768|NDKB_MOUSE;sp|P15532|NDKA_MOUSE	>sp|Q01768|NDKB_MOUSE Nucleoside diphosphate kinase B OS=Mus musculus GN=Nme2 PE=1 SV=1;>sp|P15532|NDKA_MOUSE Nucleoside diphosphate kinase A OS=Mus musculus GN=Nme1 PE=1 SV=1
496	FIBG	38356.9	5.54083e+06	8182	714131	961310	2323272	2386902	2085729	2386902	2386902	10	21.072	20.3163	7.26281e+06	11569707	0.00669624	0.0106675	19.4458	21.1867	-1.74088	1.74088	0.277826	0.0270568	0.972943			8	8	8	29.8	29.8	29.8	49.391	0	58.512	36417000	22		FIBG	Q8VCM7	Fibrinogen gamma chain OS=Mus musculus GN=Fgg PE=1 SV=1	sp|Q8VCM7|FIBG_MOUSE	sp|Q8VCM7|FIBG_MOUSE	>sp|Q8VCM7|FIBG_MOUSE Fibrinogen gamma chain OS=Mus musculus GN=Fgg PE=1 SV=1
274	EF2	4144582	3177235	3053882	3318164	1.86822e+06	1.53917e+06	1.91866e+06	2.7222e+06	1.91866e+06	1.91866e+06	10	21.146	21.2355	1.55621e+07	1.00173e+07	0.0143481	0.00923615	21.5993	20.8717	0.727675	0.727675	0.281718	0.865003	0.134997			13	13	13	20.6	20.6	20.6	95.313	0	84.051	60247000	46		EF2	P58252	Elongation factor 2 OS=Mus musculus GN=Eef2 PE=1 SV=2	sp|P58252|EF2_MOUSE	sp|P58252|EF2_MOUSE	>sp|P58252|EF2_MOUSE Elongation factor 2 OS=Mus musculus GN=Eef2 PE=1 SV=2
514	GOLM1	211300	1826945	1.30816e+06	1.11023e+06	548046	721664	725562	183523	725562	725562	10	19.4687	19.7756	5.00468e+06	3.08187e+06	0.00461427	0.00284153	20.0824	19.4687	0.613687	0.613687	0.291118	0.473134	0.526866			3	3	3	10.9	10.9	10.9	44.326	0	19.713	15339000	7		GOLM1	Q91XA2	Golgi membrane protein 1 OS=Mus musculus GN=Golm1 PE=1 SV=2	sp|Q91XA2|GOLM1_MOUSE	sp|Q91XA2|GOLM1_MOUSE	>sp|Q91XA2|GOLM1_MOUSE Golgi membrane protein 1 OS=Mus musculus GN=Golm1 PE=1 SV=2
252	CAPZB	38356.9	181443	203643	178384	43712.5	165247	246355	231776	246355	246355	10	17.5548	17.6775	645539	1.13609e+06	0.000595181	0.00104749	17.4446	17.9104	-0.465752	0.465752	0.299458	0.7888	0.2112			1	1	1	7.2	7.2	7.2	31.345	0.0068847	8.4249	3439000	3		CAPZB	P47757	F-actin-capping protein subunit beta OS=Mus musculus GN=Capzb PE=1 SV=3	sp|P47757|CAPZB_MOUSE	sp|P47757|CAPZB_MOUSE	>sp|P47757|CAPZB_MOUSE F-actin-capping protein subunit beta OS=Mus musculus GN=Capzb PE=1 SV=3
271	FUS	627175	32836.1	8182	44687.5	43712.5	1288472	8139.5	0	8139.5	8139.5	9	14.324	14.2033	756593	1.31289e+06	0.000697572	0.00121051	15.4158	12.9909	2.42489	2.42489	0.301099	0.867411	0.132589			1	1	1	2.7	2.7	2.7	52.673	0.003643	11.122	1849500	2		FUS	P56959	RNA-binding protein FUS OS=Mus musculus GN=Fus PE=1 SV=1	sp|P56959|FUS_MOUSE	sp|P56959|FUS_MOUSE	>sp|P56959|FUS_MOUSE RNA-binding protein FUS OS=Mus musculus GN=Fus PE=1 SV=1
177	COF1	6.71618e+06	1288472	2.69525e+06	4.38023e+06	5905447	5905447	3852236	13454580	3852236	3852236	10	21.9729	21.9699	2.09856e+07	30916735	0.0193485	0.0285057	22.0626	21.8773	0.185312	0.185312	0.30564	0.862426	0.137574			7	7	7	57.8	57.8	57.8	18.559	0	80.41	102320000	35		COF1	P18760	Cofilin-1 OS=Mus musculus GN=Cfl1 PE=1 SV=3	sp|P18760|COF1_MOUSE	sp|P18760|COF1_MOUSE	>sp|P18760|COF1_MOUSE Cofilin-1 OS=Mus musculus GN=Cfl1 PE=1 SV=3
145	ANGT	38356.9	211300	2007531	49544	43712.5	165247	181443	714131	181443	181443	10	17.4692	16.5328	2.35044e+06	1.42371e+06	0.00216709	0.00131268	15.5965	17.4692	-1.87271	1.87271	0.307992	0.869142	0.130858			3	3	3	10.5	10.5	10.5	51.99	0	17.788	8006700	4		ANGT	P11859	Angiotensinogen OS=Mus musculus GN=Agt PE=1 SV=1	sp|P11859|ANGT_MOUSE	sp|P11859|ANGT_MOUSE	>sp|P11859|ANGT_MOUSE Angiotensinogen OS=Mus musculus GN=Agt PE=1 SV=1
199	PPIB	3318164	6857426	5037967	4.59241e+06	4023439	2.7222e+06	4053245	1.33414e+06	4053245	4053245	10	21.9506	22.0407	2.38294e+07	16216080	0.0219705	0.0149515	22.1308	21.9506	0.180174	0.180174	0.312356	0.71547	0.28453			8	8	8	36.6	36.6	36.6	23.713	0	50.774	69869000	33		PPIB	P24369	Peptidyl-prolyl cis-trans isomerase B OS=Mus musculus GN=Ppib PE=1 SV=2	sp|P24369|PPIB_MOUSE	sp|P24369|PPIB_MOUSE	>sp|P24369|PPIB_MOUSE Peptidyl-prolyl cis-trans isomerase B OS=Mus musculus GN=Ppib PE=1 SV=2
345	LAMA4	25604670	69903300	41286189	153061	105726250	69903300	25604670	33005950	25604670	25604670	10	24.8047	24.9545	242673470	179723260	0.223743	0.165708	25.2992	24.6099	0.689252	0.689252	0.312534	0.539506	0.460494	+		1	1	1	0.7	0.7	0.7	201.82	1	-2	896690000	1		LAMA4	P97927	Laminin subunit alpha-4 OS=Mus musculus GN=Lama4 PE=1 SV=2	sp|P97927|LAMA4_MOUSE	sp|P97927|LAMA4_MOUSE	>sp|P97927|LAMA4_MOUSE Laminin subunit alpha-4 OS=Mus musculus GN=Lama4 PE=1 SV=2
333	PKP1	1167327	1.06229e+06	758898	334206	1.41433e+06	4.29138e+06	832441	566439	832441	832441	10	19.667	19.8429	4.73704e+06	7.35514e+06	0.00436751	0.00678156	20.0187	19.667	0.351751	0.351751	0.315048	0.492442	0.507558			9	9	9	18.5	18.5	18.5	80.895	0	106.33	35247000	33		PKP1	P97350	Plakophilin-1 OS=Mus musculus GN=Pkp1 PE=1 SV=1	sp|P97350|PKP1_MOUSE	sp|P97350|PKP1_MOUSE	>sp|P97350|PKP1_MOUSE Plakophilin-1 OS=Mus musculus GN=Pkp1 PE=1 SV=1
462	GANAB	38356.9	5037967	2819536	3.40345e+06	2144793	672297	2.35064e+06	1.26399e+06	2.35064e+06	2.35064e+06	10	21.1646	21.2958	1.34441e+07	8.98819e+06	0.0123953	0.00828725	21.427	21.1646	0.262407	0.262407	0.318484	0.307721	0.692279			14	14	14	22.5	22.5	22.5	106.91	0	90.114	44469000	34		GANAB	Q8BHN3	Neutral alpha-glucosidase AB OS=Mus musculus GN=Ganab PE=1 SV=1	sp|Q8BHN3|GANAB_MOUSE	sp|Q8BHN3|GANAB_MOUSE	>sp|Q8BHN3|GANAB_MOUSE Neutral alpha-glucosidase AB OS=Mus musculus GN=Ganab PE=1 SV=1
275	ARPC4	38356.9	387629	198403	268266	43712.5	165247	8139.5	360547	8139.5	8139.5	10	16.6729	15.2945	936367	550213	0.000863321	0.000507305	17.5981	12.9909	4.60718	4.60718	0.322778	0.81184	0.18816			2	2	2	13.1	13.1	13.1	19.667	0	12.912	5239500	5		ARPC4	P59999	Actin-related protein 2/3 complex subunit 4 OS=Mus musculus GN=Arpc4 PE=1 SV=3	sp|P59999|ARPC4_MOUSE	sp|P59999|ARPC4_MOUSE	>sp|P59999|ARPC4_MOUSE Actin-related protein 2/3 complex subunit 4 OS=Mus musculus GN=Arpc4 PE=1 SV=3
17	CE290	1682988	2.43673e+06	647981	2.04975e+06	3819088	1.73508e+06	1558556	672297	1558556	1558556	10	20.6283	20.7694	1.06365e+07	7.08304e+06	0.00980678	0.00653068	20.967	20.5718	0.395237	0.395237	0.324039	0.868991	0.131009		+	2	2	2	0	0	0	289.07	0.003663	11.232	34488000	3		CE290	Q6A078	Centrosomal protein of 290 kDa OS=Mus musculus GN=Cep290 PE=1 SV=2	REV__sp|Q6A078|CE290_MOUSE	REV__sp|Q6A078|CE290_MOUSE	>sp|Q6A078|CE290_MOUSE Centrosomal protein of 290 kDa OS=Mus musculus GN=Cep290 PE=1 SV=2
397	SAP	14020990	29475905	31936305	50192000	24948785	19325135	25966315	13714180	25966315	25966315	10	24.6301	24.7216	150573985	110938260	0.138828	0.102287	24.813	24.6301	0.182895	0.182895	0.325044	2.18648e-05	0.999978			17	17	17	36.4	36.4	36.4	61.422	0	120.59	473400000	118		SAP	Q61207	Prosaposin OS=Mus musculus GN=Psap PE=1 SV=2	sp|Q61207|SAP_MOUSE	sp|Q61207|SAP_MOUSE	>sp|Q61207|SAP_MOUSE Prosaposin OS=Mus musculus GN=Psap PE=1 SV=2
224	ACBP	450482	1470579	949408	1811708	598528	165247	764364	961310	764364	764364	10	19.5439	19.7003	5.2807e+06	3.41965e+06	0.00486876	0.00315297	19.8567	19.5439	0.312767	0.312767	0.327404	0.713793	0.286207			2	2	2	35.6	35.6	35.6	10	0	13.923	20591000	10		ACBP	P31786	Acyl-CoA-binding protein OS=Mus musculus GN=Dbi PE=1 SV=2	sp|P31786|ACBP_MOUSE	sp|P31786|ACBP_MOUSE	>sp|P31786|ACBP_MOUSE Acyl-CoA-binding protein OS=Mus musculus GN=Dbi PE=1 SV=2
394	CERU	655670	1.13917e+06	961310	5231724	5721517	1843213	4.95772e+06	3177235	4.95772e+06	4.95772e+06	10	21.9557	21.1804	13709390	1.98936e+07	0.0126399	0.0183422	20.1196	22.2412	-2.1217	2.1217	0.336967	0.0529656	0.947034			12	12	12	18.1	18.1	18.1	121.15	0	90.178	62279000	37		CERU	Q61147	Ceruloplasmin OS=Mus musculus GN=Cp PE=1 SV=2	sp|Q61147|CERU_MOUSE	sp|Q61147|CERU_MOUSE	>sp|Q61147|CERU_MOUSE Ceruloplasmin OS=Mus musculus GN=Cp PE=1 SV=2
272	EF1D	383236	50573.5	82147.1	109432	43712.5	165247	271870	124359	271870	271870	10	17.1437	17.1893	669101	1.10522e+06	0.000616905	0.00101903	16.3259	18.0526	-1.72662	1.72662	0.342762	0.822058	0.177942			2	2	2	7.5	7.5	7.5	31.293	0	13.667	2378700	3		EF1D	P57776	Elongation factor 1-delta OS=Mus musculus GN=Eef1d PE=1 SV=3	sp|P57776|EF1D_MOUSE	sp|P57776|EF1D_MOUSE	>sp|P57776|EF1D_MOUSE Elongation factor 1-delta OS=Mus musculus GN=Eef1d PE=1 SV=3
123	MDHM	395146	581536	360547	614877	936664	3.08272e+06	65038.6	1167327	65038.6	65038.6	10	18.8975	17.5693	2.88877e+06	4.44516e+06	0.00266342	0.00409851	19.1495	15.989	3.16048	3.16048	0.343041	0.148103	0.851897			4	4	4	15.4	15.4	15.4	35.611	0	26.431	14937000	14		MDHM	P08249	Malate dehydrogenase, mitochondrial OS=Mus musculus GN=Mdh2 PE=1 SV=3	sp|P08249|MDHM_MOUSE	sp|P08249|MDHM_MOUSE	>sp|P08249|MDHM_MOUSE Malate dehydrogenase, mitochondrial OS=Mus musculus GN=Mdh2 PE=1 SV=3
430	VINC	690935	433506	407120	317819	614877	165247	313206	481831	313206	313206	10	18.4675	18.4912	2.46426e+06	1.5867e+06	0.00227202	0.00146296	18.7257	18.2568	0.46894	0.46894	0.35224	0.796712	0.203288			5	5	5	6.4	6.4	6.4	116.72	0	30.976	9735900	18		VINC	Q64727	Vinculin OS=Mus musculus GN=Vcl PE=1 SV=4	sp|Q64727|VINC_MOUSE	sp|Q64727|VINC_MOUSE	>sp|Q64727|VINC_MOUSE Vinculin OS=Mus musculus GN=Vcl PE=1 SV=4
147	GELS	1.45357e+06	4.29138e+06	5.06626e+06	7.76349e+06	4053245	899207	3.35514e+06	5037967	3.35514e+06	3.35514e+06	10	21.8207	21.8555	22627947	1.60026e+07	0.0208627	0.0147546	22.033	21.6779	0.355071	0.355071	0.35272	0.814891	0.185109			10	10	7	20.1	20.1	14.6	85.941	0	72.054	91637000	44		GELS	P13020	Gelsolin OS=Mus musculus GN=Gsn PE=1 SV=3	sp|P13020|GELS_MOUSE	sp|P13020|GELS_MOUSE	>sp|P13020|GELS_MOUSE Gelsolin OS=Mus musculus GN=Gsn PE=1 SV=3
596	NPC2	38356.9	246355	395146	586414	43712.5	165247	622974	14594.5	622974	622974	10	18.2911	18.5796	1.30998e+06	2.04876e+06	0.00120779	0.00188899	17.9104	19.2488	-1.33843	1.33843	0.359574	0.825918	0.174082			2	2	2	18.8	18.8	18.8	16.442	0	11.996	5277400	2		NPC2	Q9Z0J0	Epididymal secretory protein E1 OS=Mus musculus GN=Npc2 PE=1 SV=1	sp|Q9Z0J0|NPC2_MOUSE	sp|Q9Z0J0|NPC2_MOUSE	>sp|Q9Z0J0|NPC2_MOUSE Epididymal secretory protein E1 OS=Mus musculus GN=Npc2 PE=1 SV=1
161	LEG3	2323272	7234680	3.35514e+06	3447820	2.23264e+06	1.22854e+06	3111892	2.65837e+06	3111892	3111892	10	21.5694	21.6237	18593550	13222586	0.0171431	0.0121914	21.6779	21.5694	0.108579	0.108579	0.367126	0.852981	0.147019			6	6	6	26.9	26.9	26.9	27.515	0	42.785	67270000	37		LEG3	P16110	Galectin-3 OS=Mus musculus GN=Lgals3 PE=1 SV=3	sp|P16110|LEG3_MOUSE	sp|P16110|LEG3_MOUSE	>sp|P16110|LEG3_MOUSE Galectin-3 OS=Mus musculus GN=Lgals3 PE=1 SV=3
429	ZA2G	250298	300188	8182	3111892	369146	165247	1470579	1.31882e+06	1470579	1470579	10	19.6869	19.3417	4.03971e+06	5.8958e+06	0.00372457	0.00543602	18.1955	20.488	-2.29244	2.29244	0.378723	0.864267	0.135733			4	4	4	18.9	18.9	18.9	35.332	0	26.588	22310000	11		ZA2G	Q64726	Zinc-alpha-2-glycoprotein OS=Mus musculus GN=Azgp1 PE=1 SV=2	sp|Q64726|ZA2G_MOUSE	sp|Q64726|ZA2G_MOUSE	>sp|Q64726|ZA2G_MOUSE Zinc-alpha-2-glycoprotein OS=Mus musculus GN=Azgp1 PE=1 SV=2
341	AMD	378621	2.70472e+06	5184617	4805201	672297	1032925	2760165	539777	2760165	2760165	10	21.3818	21.3817	1.37455e+07	9853197	0.0126732	0.0090848	21.367	21.3963	-0.029275	0.029275	0.388039	0.559234	0.440766			7	7	7	12.9	12.9	12.9	108.96	0	60.586	45995000	29		AMD	P97467	Peptidyl-glycine alpha-amidating monooxygenase OS=Mus musculus GN=Pam PE=1 SV=2	sp|P97467|AMD_MOUSE	sp|P97467|AMD_MOUSE	>sp|P97467|AMD_MOUSE Peptidyl-glycine alpha-amidating monooxygenase OS=Mus musculus GN=Pam PE=1 SV=2
570	HYOU1	1647042	2007531	1720757	1381081	690935	758898	1.37347e+06	352348	1.37347e+06	1.37347e+06	10	20.3894	20.5204	7.44735e+06	5.23164e+06	0.00686638	0.00482366	20.6514	20.3894	0.262056	0.262056	0.390244	0.439875	0.560125			5	5	5	8.5	8.5	8.5	111.18	0	40.333	20783000	16		HYOU1	Q9JKR6	Hypoxia up-regulated protein 1 OS=Mus musculus GN=Hyou1 PE=1 SV=1	sp|Q9JKR6|HYOU1_MOUSE	sp|Q9JKR6|HYOU1_MOUSE	>sp|Q9JKR6|HYOU1_MOUSE Hypoxia up-regulated protein 1 OS=Mus musculus GN=Hyou1 PE=1 SV=1
207	EZRI	2796459	6103489	4.18833e+06	5426658	5184617	4493571	3.25205e+06	3318164	3.25205e+06	3.25205e+06	10	21.8397	21.9694	2.36995e+07	1.75679e+07	0.0218508	0.0161979	22.3058	21.6329	0.672887	0.672887	0.405996	0.843581	0.156419			12	12	7	20.6	20.6	14	69.406	0	85.963	77323000	45		EZRI	P26040	Ezrin OS=Mus musculus GN=Ezr PE=1 SV=3	sp|P26040|EZRI_MOUSE;sp|P26043|RADI_MOUSE	sp|P26040|EZRI_MOUSE	>sp|P26040|EZRI_MOUSE Ezrin OS=Mus musculus GN=Ezr PE=1 SV=3
310	HMGB1	3.28368e+06	928036	2217327	365686	1.043e+06	5.06626e+06	1.50914e+06	1.22854e+06	1.50914e+06	1.50914e+06	10	20.5253	20.2588	7.83773e+06	1.08222e+07	0.00722631	0.00997826	19.9923	20.5253	-0.532984	0.532984	0.414019	0.493508	0.506492			4	4	3	19.1	19.1	13.5	24.893	0	28.377	23191000	22		HMGB1	P63158	High mobility group protein B1 OS=Mus musculus GN=Hmgb1 PE=1 SV=2	sp|P63158|HMGB1_MOUSE	sp|P63158|HMGB1_MOUSE	>sp|P63158|HMGB1_MOUSE High mobility group protein B1 OS=Mus musculus GN=Hmgb1 PE=1 SV=2
314	TBA4A	2.65837e+06	48837	622974	0	43712.5	2.26015e+06	562379	823210	562379	562379	9	19.1012	17.3385	3373892	4.7705e+06	0.0031107	0.00439848	15.5757	19.1012	-3.52547	3.52547	0.42171	0.0133802	0.98662			13	3	3	44.6	10	10	49.924	0	17.81	15373000	7		TBA4A	P68368	Tubulin alpha-4A chain OS=Mus musculus GN=Tuba4a PE=1 SV=1	sp|P68368|TBA4A_MOUSE	sp|P68368|TBA4A_MOUSE	>sp|P68368|TBA4A_MOUSE Tubulin alpha-4A chain OS=Mus musculus GN=Tuba4a PE=1 SV=1
388	STIP1	38356.9	102162	172233	721664	43712.5	764364	177242	291296	177242	177242	10	17.4354	17.0379	1.07813e+06	1.58739e+06	0.000994025	0.0014636	16.6405	17.4354	-0.794853	0.794853	0.423304	0.028584	0.971416			3	3	3	8.8	8.8	8.8	62.581	0	16.785	5496200	3		STIP1	Q60864	Stress-induced-phosphoprotein 1 OS=Mus musculus GN=Stip1 PE=1 SV=1	sp|Q60864|STIP1_MOUSE	sp|Q60864|STIP1_MOUSE	>sp|Q60864|STIP1_MOUSE Stress-induced-phosphoprotein 1 OS=Mus musculus GN=Stip1 PE=1 SV=1
305	PROF1	1.73508e+06	2.7222e+06	4.65815e+06	4.29138e+06	2.7754e+06	1.37347e+06	2094528	4.38023e+06	2094528	2094528	10	21.1996	21.2012	1.61822e+07	12037284	0.0149198	0.0110986	21.4043	20.9982	0.406071	0.406071	0.426035	0.85873	0.14127			6	6	6	53.6	53.6	53.6	14.957	0	41.698	63329000	30		PROF1	P62962	Profilin-1 OS=Mus musculus GN=Pfn1 PE=1 SV=2;P02584 SWISS-PROT:P02584 (Bos taurus) Profilin-1	sp|P62962|PROF1_MOUSE;CON__P02584	sp|P62962|PROF1_MOUSE;CON__P02584	>sp|P62962|PROF1_MOUSE Profilin-1 OS=Mus musculus GN=Pfn1 PE=1 SV=2;>P02584 SWISS-PROT:P02584 (Bos taurus) Profilin-1
342	ANG3	21578400	23838940	10964295	16292795	1633428	13714180	11444330	9913560	11444330	11444330	10	23.4481	23.7029	74307858	57960730	0.0685111	0.0534407	23.9577	23.4481	0.509601	0.509601	0.430971	0.552873	0.447127			7	7	7	46.9	46.9	46.9	16.696	0	47.746	243960000	53		ANG3	P97802	Angiogenin-3 OS=Mus musculus GN=Ang3 PE=1 SV=2	sp|P97802|ANG3_MOUSE;sp|Q3TMQ6|ANG4_MOUSE;sp|Q64438|ANG2_MOUSE	sp|P97802|ANG3_MOUSE	>sp|P97802|ANG3_MOUSE Angiogenin-3 OS=Mus musculus GN=Ang3 PE=1 SV=2
22	RGPS1	1918964000	916353000	1226434000	916353000	1226434000	1918964000	916353000	642192000	916353000	916353000	10	29.7713	29.9816	6204538000	5310215000	5.72052	4.8961	30.1918	29.7713	0.420494	0.420494	0.432077	0.86816	0.13184	+		1	1	1	2.9	2.9	2.9	65.474	1	-2	19357000000	0		RGPS1	A2AR50	Ras-specific guanine nucleotide-releasing factor RalGPS1 OS=Mus musculus GN=Ralgps1 PE=1 SV=2	sp|A2AR50|RGPS1_MOUSE	sp|A2AR50|RGPS1_MOUSE	>sp|A2AR50|RGPS1_MOUSE Ras-specific guanine nucleotide-releasing factor RalGPS1 OS=Mus musculus GN=Ralgps1 PE=1 SV=2
304	YBOX1	1.18033e+06	167665	295474	314986	752107	1633428	8139.5	250298	8139.5	8139.5	10	18.0579	15.6279	2.71056e+06	1.90814e+06	0.00249911	0.00175934	18.2649	12.9909	5.27403	5.27403	0.433207	0.594032	0.405968			1	1	1	5.9	5.9	5.9	35.73	0.0066778	7.2286	5977900	7		YBOX1	P62960	Nuclease-sensitive element-binding protein 1 OS=Mus musculus GN=Ybx1 PE=1 SV=3	sp|P62960|YBOX1_MOUSE	sp|P62960|YBOX1_MOUSE	>sp|P62960|YBOX1_MOUSE Nuclease-sensitive element-binding protein 1 OS=Mus musculus GN=Ybx1 PE=1 SV=3
255	LMNA	539777	627175	991598	238132	242703	165247	918780	799638	918780	918780	10	19.4444	19.4257	2.63939e+06	3.72122e+06	0.00243349	0.00343103	19.042	19.8094	-0.767355	0.767355	0.434027	0.781813	0.218187			12	12	12	22.1	22.1	22.1	74.237	0	95.686	33663000	25		LMNA	P48678	Prelamin-A/C OS=Mus musculus GN=Lmna PE=1 SV=2	sp|P48678|LMNA_MOUSE	sp|P48678|LMNA_MOUSE	>sp|P48678|LMNA_MOUSE Prelamin-A/C OS=Mus musculus GN=Lmna PE=1 SV=2
374	ML12B	1.31882e+06	2.26015e+06	3.08272e+06	1558556	1.21358e+06	1.21358e+06	774947	3447820	774947	774947	10	20.2721	20.0678	9.43383e+06	6.98625e+06	0.0086979	0.00644143	20.5718	19.5637	1.00804	1.00804	0.441841	0.827782	0.172218			6	6	6	44.2	44.2	44.2	19.779	0	41.555	39245000	21		ML12B	Q3THE2	Myosin regulatory light chain 12B OS=Mus musculus GN=Myl12b PE=1 SV=2;Q9CQ19	sp|Q3THE2|ML12B_MOUSE;sp|Q9CQ19|MYL9_MOUSE	sp|Q3THE2|ML12B_MOUSE;sp|Q9CQ19|MYL9_MOUSE	>sp|Q3THE2|ML12B_MOUSE Myosin regulatory light chain 12B OS=Mus musculus GN=Myl12b PE=1 SV=2;>sp|Q9CQ19|MYL9_MOUSE Myosin regulatory light polypeptide 9 OS=Mus musculus GN=Myl9 PE=1 SV=3
64	IDHC	899207	888933	1381081	2.26015e+06	4436944	2.99934e+06	1152299	862390	1152299	1152299	10	20.1361	20.2667	9.86632e+06	7.31862e+06	0.00909665	0.00674789	20.3974	20.1361	0.261283	0.261283	0.442019	0.869576	0.130424			7	7	7	21	21	21	46.674	0	41.687	27827000	9		IDHC	O88844	Isocitrate dehydrogenase [NADP] cytoplasmic OS=Mus musculus GN=Idh1 PE=1 SV=2	sp|O88844|IDHC_MOUSE	sp|O88844|IDHC_MOUSE	>sp|O88844|IDHC_MOUSE Isocitrate dehydrogenase [NADP] cytoplasmic OS=Mus musculus GN=Idh1 PE=1 SV=2
528	ES8L2	38356.9	161102	1669486	119096	857796	165247	320680	902336	320680	320680	10	18.2908	17.7942	2.84584e+06	2.02962e+06	0.00262383	0.00187134	17.2976	18.2908	-0.993155	0.993155	0.444998	0.769568	0.230432			2	2	2	6.2	6.2	6.2	82.228	0	23.745	10362000	3		ES8L2	Q99K30	Epidermal growth factor receptor kinase substrate 8-like protein 2 OS=Mus musculus GN=Eps8l2 PE=1 SV=1	sp|Q99K30|ES8L2_MOUSE	sp|Q99K30|ES8L2_MOUSE	>sp|Q99K30|ES8L2_MOUSE Epidermal growth factor receptor kinase substrate 8-like protein 2 OS=Mus musculus GN=Eps8l2 PE=1 SV=1
539	ARPC2	352348	228031	263405	205201	372771	165247	109432	495027	109432	109432	10	17.7248	17.3733	1.42176e+06	988570	0.00131085	0.000911477	18.0069	16.7397	1.26724	1.26724	0.445547	0.014271	0.985729			3	3	3	10.7	10.7	10.7	34.357	0	18.255	5942700	4		ARPC2	Q9CVB6	Actin-related protein 2/3 complex subunit 2 OS=Mus musculus GN=Arpc2 PE=1 SV=3	sp|Q9CVB6|ARPC2_MOUSE	sp|Q9CVB6|ARPC2_MOUSE	>sp|Q9CVB6|ARPC2_MOUSE Actin-related protein 2/3 complex subunit 2 OS=Mus musculus GN=Arpc2 PE=1 SV=3
527	ARP3	888933	899207	2.43673e+06	970578	1.36366e+06	1.04736e+06	548046	2126680	548046	548046	10	19.8344	19.4762	6.55911e+06	4818172	0.00604744	0.00444243	19.8885	19.0639	0.824547	0.824547	0.445865	0.304149	0.695851			4	4	4	18.2	18.2	18.2	47.357	0	39.017	26162000	15		ARP3	Q99JY9	Actin-related protein 3 OS=Mus musculus GN=Actr3 PE=1 SV=3	sp|Q99JY9|ARP3_MOUSE;sp|Q641P0|ARP3B_MOUSE	sp|Q99JY9|ARP3_MOUSE	>sp|Q99JY9|ARP3_MOUSE Actin-related protein 3 OS=Mus musculus GN=Actr3 PE=1 SV=3
62	ROA2	4805201	2217327	2760165	1.21358e+06	1826945	3.88287e+06	1288472	1.89169e+06	1288472	1288472	10	20.8263	20.6888	1.28232e+07	9.63998e+06	0.0118229	0.00888821	21.0804	20.2972	0.78316	0.78316	0.448286	0.859103	0.140897			7	7	7	30	30	30	37.402	0	60.888	37096000	30		ROA2	O88569	Heterogeneous nuclear ribonucleoproteins A2/B1 OS=Mus musculus GN=Hnrnpa2b1 PE=1 SV=2	sp|O88569|ROA2_MOUSE	sp|O88569|ROA2_MOUSE	>sp|O88569|ROA2_MOUSE Heterogeneous nuclear ribonucleoproteins A2/B1 OS=Mus musculus GN=Hnrnpa2b1 PE=1 SV=2
358	PLAK	12168115	10964295	14608225	6.71618e+06	11250525	28629505	11629275	7.41247e+06	11629275	11629275	10	23.4713	23.4474	5.57073e+07	7.09298e+07	0.0513616	0.0653984	23.4235	23.4713	-0.0477688	0.0477688	0.448449	0.381419	0.618581			25	25	25	43.1	43.1	43.1	81.8	0	207.27	280920000	155		PLAK	Q02257	Junction plakoglobin OS=Mus musculus GN=Jup PE=1 SV=3	sp|Q02257|PLAK_MOUSE;sp|Q02248|CTNB1_MOUSE	sp|Q02257|PLAK_MOUSE	>sp|Q02257|PLAK_MOUSE Junction plakoglobin OS=Mus musculus GN=Jup PE=1 SV=3
431	CLH1	387629	991598	857796	683242	714131	165247	317819	1.50914e+06	317819	317819	10	19.0304	18.8618	3634395	2.62784e+06	0.00335088	0.00242291	19.4458	18.2779	1.16798	1.16798	0.450638	0.793095	0.206905			7	7	7	6.2	6.2	6.2	191.55	0	43.386	16122000	9		CLH1	Q68FD5	Clathrin heavy chain 1 OS=Mus musculus GN=Cltc PE=1 SV=3	sp|Q68FD5|CLH1_MOUSE	sp|Q68FD5|CLH1_MOUSE	>sp|Q68FD5|CLH1_MOUSE Clathrin heavy chain 1 OS=Mus musculus GN=Cltc PE=1 SV=3
153	LMNB1	1.08067e+06	633904	785954	158821	477844	690935	70406	1.36366e+06	70406	70406	10	19.0844	17.6887	3.13719e+06	2.26582e+06	0.00289246	0.00208912	19.2739	16.1034	3.17048	3.17048	0.455397	0.0467438	0.953256			6	6	6	13.8	13.8	13.8	66.785	0	43.984	12760000	8		LMNB1	P14733	Lamin-B1 OS=Mus musculus GN=Lmnb1 PE=1 SV=3	sp|P14733|LMNB1_MOUSE	sp|P14733|LMNB1_MOUSE	>sp|P14733|LMNB1_MOUSE Lamin-B1 OS=Mus musculus GN=Lmnb1 PE=1 SV=3
278	CDC42	274703	70406	175476	96151.4	43712.5	165247	8139.5	268266	8139.5	8139.5	10	16.3457	14.772	660448	457931	0.000608927	0.00042222	16.553	12.9909	3.56213	3.56213	0.472255	0.645343	0.354657			2	1	1	12.6	6.8	6.8	21.258	0.0079365	6.7426	2528100	1		CDC42	P60766	Cell division control protein 42 homolog OS=Mus musculus GN=Cdc42 PE=1 SV=2	sp|P60766|CDC42_MOUSE	sp|P60766|CDC42_MOUSE	>sp|P60766|CDC42_MOUSE Cell division control protein 42 homolog OS=Mus musculus GN=Cdc42 PE=1 SV=2
599	CLIC1	2.57394e+06	2.35064e+06	2126680	1.98251e+06	2.70472e+06	2.41616e+06	1.89169e+06	932312	1.89169e+06	1.89169e+06	10	20.9704	21.0079	11738493	9023555	0.0108228	0.00831986	21.1646	20.8512	0.313372	0.313372	0.480959	0.869372	0.130628			4	4	4	28.6	28.6	28.6	27.013	0	37.692	33531000	23		CLIC1	Q9Z1Q5	Chloride intracellular channel protein 1 OS=Mus musculus GN=Clic1 PE=1 SV=3	sp|Q9Z1Q5|CLIC1_MOUSE	sp|Q9Z1Q5|CLIC1_MOUSE	>sp|Q9Z1Q5|CLIC1_MOUSE Chloride intracellular channel protein 1 OS=Mus musculus GN=Clic1 PE=1 SV=3
384	VMO1	35459570	15929715	17135790	15638150	14897550	16713595	15929715	15929715	15929715	15929715	10	23.9252	23.9252	99060775	80432455	0.0913331	0.07416	23.9252	23.9252	0	0	0.484062	0.863098	0.136902			6	6	6	40.3	40.3	40.3	21.957	0	55.289	314210000	48		VMO1	Q5SXG7	Vitelline membrane outer layer protein 1 homolog OS=Mus musculus GN=Vmo1 PE=3 SV=1	sp|Q5SXG7|VMO1_MOUSE	sp|Q5SXG7|VMO1_MOUSE	>sp|Q5SXG7|VMO1_MOUSE Vitelline membrane outer layer protein 1 homolog OS=Mus musculus GN=Vmo1 PE=3 SV=1
516	DNJC3	2.70472e+06	8308305	1.56887e+06	10366935	4.59241e+06	2.23264e+06	6.03363e+06	1.37347e+06	6.03363e+06	6.03363e+06	10	22.3411	22.3277	2.75412e+07	2.1707e+07	0.0253928	0.0200142	22.1308	22.5246	-0.393774	0.393774	0.484518	0.849382	0.150618			12	12	12	33.7	33.7	33.7	57.463	0	123.83	88650000	49		DNJC3	Q91YW3	DnaJ homolog subfamily C member 3 OS=Mus musculus GN=Dnajc3 PE=1 SV=1	sp|Q91YW3|DNJC3_MOUSE	sp|Q91YW3|DNJC3_MOUSE	>sp|Q91YW3|DNJC3_MOUSE DnaJ homolog subfamily C member 3 OS=Mus musculus GN=Dnajc3 PE=1 SV=1
162	LDHB	1.13059e+06	0	115872	0	365686	1.98251e+06	72488.9	0	72488.9	72488.9	7	16.1455	16.4838	1.61215e+06	2.19998e+06	0.00148639	0.00202842	16.8222	16.1455	0.676698	0.676698	0.493865	0.865592	0.134408			3	2	2	11.1	7.5	7.5	36.572	0.0018382	11.282	2010600	2		LDHB	P16125	L-lactate dehydrogenase B chain OS=Mus musculus GN=Ldhb PE=1 SV=2	sp|P16125|LDHB_MOUSE	sp|P16125|LDHB_MOUSE	>sp|P16125|LDHB_MOUSE L-lactate dehydrogenase B chain OS=Mus musculus GN=Ldhb PE=1 SV=2
280	ARP2	38356.9	481831	181443	491736	298070	165247	8139.5	899207	8139.5	8139.5	10	17.4033	15.5881	1.49144e+06	1.08887e+06	0.00137509	0.00100396	18.1853	12.9909	5.19439	5.19439	0.494669	0.850369	0.149631			3	3	3	9.6	9.6	9.6	44.76	0	18.926	9042800	4		ARP2	P61161	Actin-related protein 2 OS=Mus musculus GN=Actr2 PE=1 SV=1	sp|P61161|ARP2_MOUSE	sp|P61161|ARP2_MOUSE	>sp|P61161|ARP2_MOUSE Actin-related protein 2 OS=Mus musculus GN=Actr2 PE=1 SV=1
58	AGR2	16106785	34328220	20556535	38606470	19860855	12681470	46101450	6.2225e+06	46101450	46101450	10	24.7099	24.8757	129458865	1.57208e+08	0.11936	0.144949	24.2931	25.4583	-1.16521	1.16521	0.497694	0.715822	0.284178			8	8	8	51.4	51.4	51.4	19.92	0	83.373	423170000	73		AGR2	O88312	Anterior gradient protein 2 homolog OS=Mus musculus GN=Agr2 PE=1 SV=1	sp|O88312|AGR2_MOUSE	sp|O88312|AGR2_MOUSE	>sp|O88312|AGR2_MOUSE Anterior gradient protein 2 homolog OS=Mus musculus GN=Agr2 PE=1 SV=1
501	MYH9	9721420	7073045	10192310	10470245	6.2225e+06	2144793	6.71618e+06	31936305	6.71618e+06	6.71618e+06	10	22.717	22.946	4.36795e+07	5.42296e+07	0.0402721	0.0500006	23.2127	22.6792	0.533526	0.533526	0.499157	0.290102	0.709898			49	49	46	32.9	32.9	30.8	226.37	0	323.31	261870000	154		MYH9	Q8VDD5	Myosin-9 OS=Mus musculus GN=Myh9 PE=1 SV=4	sp|Q8VDD5|MYH9_MOUSE;sp|O08638|MYH11_MOUSE;sp|Q61879|MYH10_MOUSE	sp|Q8VDD5|MYH9_MOUSE	>sp|Q8VDD5|MYH9_MOUSE Myosin-9 OS=Mus musculus GN=Myh9 PE=1 SV=4
166	ENOA	10366935	7908630	9212935	14020990	7533325	13069375	11826785	12168115	11826785	11826785	10	23.4956	23.3154	49042815	60717845	0.045217	0.0559828	23.1352	23.4956	-0.360325	0.360325	0.499598	0.11474	0.88526			12	12	12	37.1	37.1	37.1	47.14	0	323.31	215230000	98		ENOA	P17182	Alpha-enolase OS=Mus musculus GN=Eno1 PE=1 SV=3	sp|P17182|ENOA_MOUSE;sp|P17183|ENOG_MOUSE;sp|P21550|ENOB_MOUSE	sp|P17182|ENOA_MOUSE	>sp|P17182|ENOA_MOUSE Alpha-enolase OS=Mus musculus GN=Eno1 PE=1 SV=3
542	ILEUA	2144793	3.67215e+06	4.59241e+06	3.75709e+06	1.73508e+06	165247	2.43673e+06	12681470	2.43673e+06	2.43673e+06	10	21.2165	21.5124	1.59015e+07	2.01569e+07	0.014661	0.018585	21.8082	21.2165	0.59168	0.59168	0.503164	0.744796	0.255204			9	9	9	29.8	29.8	29.8	42.574	0	65.091	90926000	34		ILEUA	Q9D154	Leukocyte elastase inhibitor A OS=Mus musculus GN=Serpinb1a PE=1 SV=1	sp|Q9D154|ILEUA_MOUSE;sp|Q8VHP7|ILEUB_MOUSE;sp|Q9JK88|SPI2_MOUSE	sp|Q9D154|ILEUA_MOUSE	>sp|Q9D154|ILEUA_MOUSE Leukocyte elastase inhibitor A OS=Mus musculus GN=Serpinb1a PE=1 SV=1
187	TPM3	2.43673e+06	2107396	2.23264e+06	2107396	2107396	2606730	1.043e+06	2.87933e+06	1.043e+06	1.043e+06	10	21.007	20.4997	10991558	8.61507e+06	0.0101341	0.00794323	21.007	19.9923	1.01472	1.01472	0.50971	0.116059	0.883941			5	5	5	15.4	15.4	15.4	32.994	0	33.931	43389000	27		TPM3	P21107	Tropomyosin alpha-3 chain OS=Mus musculus GN=Tpm3 PE=1 SV=3	sp|P21107|TPM3_MOUSE;sp|P58774|TPM2_MOUSE;sp|P58771|TPM1_MOUSE;CON__Q3SX28	sp|P21107|TPM3_MOUSE	>sp|P21107|TPM3_MOUSE Tropomyosin alpha-3 chain OS=Mus musculus GN=Tpm3 PE=1 SV=3
593	ARC1B	38356.9	347088	157387	47086	343800	165247	88611.5	832441	88611.5	88611.5	10	16.9083	16.8496	933719	1.26352e+06	0.00086088	0.00116499	17.264	16.4352	0.828744	0.828744	0.520263	0.432508	0.567492			2	2	2	9.4	9.4	9.4	41.063	0	12.444	6330700	4		ARC1B	Q9WV32	Actin-related protein 2/3 complex subunit 1B OS=Mus musculus GN=Arpc1b PE=1 SV=4	sp|Q9WV32|ARC1B_MOUSE	sp|Q9WV32|ARC1B_MOUSE	>sp|Q9WV32|ARC1B_MOUSE Actin-related protein 2/3 complex subunit 1B OS=Mus musculus GN=Arpc1b PE=1 SV=4
453	UBR5	4.65815e+06	2024297	6.03363e+06	2.57394e+06	6381615	17880250	2323272	2094528	2323272	2323272	10	21.2235	21.6495	2.16716e+07	26944594	0.019981	0.0248433	22.1513	21.1477	1.0036	1.0036	0.52212	0.233542	0.766458			1	1	1	0.6	0.6	0.6	308.35	0.0066225	7.1626	106950000	1		UBR5	Q80TP3	E3 ubiquitin-protein ligase UBR5 OS=Mus musculus GN=Ubr5 PE=1 SV=2	sp|Q80TP3|UBR5_MOUSE	sp|Q80TP3|UBR5_MOUSE	>sp|Q80TP3|UBR5_MOUSE E3 ubiquitin-protein ligase UBR5 OS=Mus musculus GN=Ubr5 PE=1 SV=2
567	AK1A1	481831	495027	450482	740988	459882	165247	550529	187492	550529	550529	10	18.8978	18.9743	2.62821e+06	2.00433e+06	0.00242318	0.00184802	18.8782	19.0705	-0.19229	0.19229	0.524511	0.369632	0.630368			3	3	3	9.8	9.8	9.8	36.586	0	17.647	8483900	7		AK1A1	Q9JII6	Alcohol dehydrogenase [NADP(+)] OS=Mus musculus GN=Akr1a1 PE=1 SV=3	sp|Q9JII6|AK1A1_MOUSE	sp|Q9JII6|AK1A1_MOUSE	>sp|Q9JII6|AK1A1_MOUSE Alcohol dehydrogenase [NADP(+)] OS=Mus musculus GN=Akr1a1 PE=1 SV=3
404	GDIR2	4493571	12069945	7.76349e+06	5.06626e+06	5.54083e+06	1583951	2397458	19860855	2397458	2397458	10	22.1886	21.7974	3.49341e+07	28637180	0.0322089	0.0264039	22.4017	21.1931	1.2086	1.2086	0.536619	0.821935	0.178065			9	9	9	59	59	59	22.851	0	160.14	165240000	47		GDIR2	Q61599	Rho GDP-dissociation inhibitor 2 OS=Mus musculus GN=Arhgdib PE=1 SV=3	sp|Q61599|GDIR2_MOUSE	sp|Q61599|GDIR2_MOUSE	>sp|Q61599|GDIR2_MOUSE Rho GDP-dissociation inhibitor 2 OS=Mus musculus GN=Arhgdib PE=1 SV=3
449	TBB2A	3.6135e+06	1.13059e+06	1936097	481831	1720757	5184617	1811708	507257	1811708	1811708	10	20.7889	20.7518	8.88278e+06	1.1127e+07	0.00818983	0.0102593	20.7146	20.7889	-0.074307	0.074307	0.542143	0.857297	0.142703			14	3	1	41.1	8.1	2.7	49.906	0	19.42	23064000	10		TBB2A	Q7TMM9	Tubulin beta-2A chain OS=Mus musculus GN=Tubb2a PE=1 SV=1	sp|Q7TMM9|TBB2A_MOUSE	sp|Q7TMM9|TBB2A_MOUSE	>sp|Q7TMM9|TBB2A_MOUSE Tubulin beta-2A chain OS=Mus musculus GN=Tubb2a PE=1 SV=1
471	KAT1	38356.9	42737.5	8182	271870	43712.5	165247	127378	0	127378	127378	9	16.3844	16.171	404859	547382	0.000373276	0.000504695	15.3832	16.9588	-1.57552	1.57552	0.543737	0.837627	0.162373			1	1	1	4.5	4.5	4.5	47.563	0.0066445	7.2062	1611300	3		KAT1	Q8BTY1	Kynurenine--oxoglutarate transaminase 1 OS=Mus musculus GN=Kyat1 PE=1 SV=1	sp|Q8BTY1|KAT1_MOUSE	sp|Q8BTY1|KAT1_MOUSE	>sp|Q8BTY1|KAT1_MOUSE Kynurenine--oxoglutarate transaminase 1 OS=Mus musculus GN=Kyat1 PE=1 SV=1
322	HINT1	317819	86530.8	8182	407120	832441	165247	365686	0	365686	365686	9	18.3826	18.3791	1.65209e+06	1.26231e+06	0.00152321	0.00116387	18.2779	18.4803	-0.202401	0.202401	0.546638	0.741344	0.258656			2	2	2	31	31	31	13.777	0	12.979	3299400	3		HINT1	P70349	Histidine triad nucleotide-binding protein 1 OS=Mus musculus GN=Hint1 PE=1 SV=3	sp|P70349|HINT1_MOUSE	sp|P70349|HINT1_MOUSE	>sp|P70349|HINT1_MOUSE Histidine triad nucleotide-binding protein 1 OS=Mus musculus GN=Hint1 PE=1 SV=3
366	PYC	22567320	3.75709e+06	4.38023e+06	2.23264e+06	2.99934e+06	3.35514e+06	7.76349e+06	3.35514e+06	7.76349e+06	7.76349e+06	10	21.9561	22.3647	3.59366e+07	3.00007e+07	0.0331332	0.0276612	21.8412	22.8883	-1.04709	1.04709	0.567838	0.626709	0.373291			2	2	2	2	2	2	129.68	0	12.101	86539000	4		PYC	Q05920	Pyruvate carboxylase, mitochondrial OS=Mus musculus GN=Pc PE=1 SV=1	sp|Q05920|PYC_MOUSE	sp|Q05920|PYC_MOUSE	>sp|Q05920|PYC_MOUSE Pyruvate carboxylase, mitochondrial OS=Mus musculus GN=Pc PE=1 SV=1
426	GLPK	38356.9	53292.5	2796459	1.18033e+06	13714180	165247	4085845	2.26015e+06	4085845	4085845	10	21.2697	21.0665	1.77826e+07	1.46829e+07	0.0163954	0.0135379	20.1708	21.9622	-1.79144	1.79144	0.572054	0.595171	0.404829			3	3	3	7.5	7.5	7.5	61.227	0	19.426	46815000	3		GLPK	Q64516	Glycerol kinase OS=Mus musculus GN=Gk PE=1 SV=2	sp|Q64516|GLPK_MOUSE	sp|Q64516|GLPK_MOUSE	>sp|Q64516|GLPK_MOUSE Glycerol kinase OS=Mus musculus GN=Gk PE=1 SV=2
410	SPR1A	27541670	11250525	12168115	16106785	11629275	25966315	10569485	9212935	10569485	10569485	10	23.4476	23.435	78696370	66887705	0.0725573	0.0616715	23.5366	23.3334	0.203201	0.203201	0.574545	0.125	0.875			7	7	6	59.7	59.7	48.6	15.765	0	58.093	248590000	55		SPR1A	Q62266	Cornifin-A OS=Mus musculus GN=Sprr1a PE=1 SV=1	sp|Q62266|SPR1A_MOUSE	sp|Q62266|SPR1A_MOUSE	>sp|Q62266|SPR1A_MOUSE Cornifin-A OS=Mus musculus GN=Sprr1a PE=1 SV=1
293	MTPN	665803	266675	347088	639085	43712.5	165247	352348	347088	352348	352348	10	18.4158	18.4158	1.96236e+06	1569381	0.00180928	0.00144699	18.4049	18.4266	-0.0216994	0.0216994	0.597834	0.28855	0.71145			1	1	1	14.4	14.4	14.4	12.861	0	11.691	7214000	4		MTPN	P62774	Myotrophin OS=Mus musculus GN=Mtpn PE=1 SV=2	sp|P62774|MTPN_MOUSE	sp|P62774|MTPN_MOUSE	>sp|P62774|MTPN_MOUSE Myotrophin OS=Mus musculus GN=Mtpn PE=1 SV=2
33	KNG1	4.38023e+06	601981	183523	4.18833e+06	1152299	165247	2.04975e+06	2.43673e+06	2.04975e+06	2.04975e+06	10	20.967	20.5516	10506363	8.75122e+06	0.00968677	0.00806876	20.1361	20.967	-0.830931	0.830931	0.605284	0.521444	0.478556			7	7	7	12.7	12.7	12.7	73.101	0	51.235	38933000	19		KNG1	O08677	Kininogen-1 OS=Mus musculus GN=Kng1 PE=1 SV=1	sp|O08677|KNG1_MOUSE	sp|O08677|KNG1_MOUSE	>sp|O08677|KNG1_MOUSE Kininogen-1 OS=Mus musculus GN=Kng1 PE=1 SV=1
273	ACTN4	33005950	35459570	33005950	21578400	11826785	9469850	23838940	36749855	23838940	23838940	10	24.5068	24.7415	134876655	117736525	0.124355	0.108555	24.9762	24.5068	0.469406	0.469406	0.61405	0.147964	0.852036			37	37	25	53.7	53.7	38.9	104.98	0	323.31	537000000	256		ACTN4	P57780	Alpha-actinin-4 OS=Mus musculus GN=Actn4 PE=1 SV=1	sp|P57780|ACTN4_MOUSE;sp|O88990|ACTN3_MOUSE	sp|P57780|ACTN4_MOUSE	>sp|P57780|ACTN4_MOUSE Alpha-actinin-4 OS=Mus musculus GN=Actn4 PE=1 SV=1
556	ASC	703686	2323272	1811708	507257	43712.5	165247	1032925	1191313	1032925	1032925	10	19.9783	19.7014	5.38964e+06	4455335	0.00496919	0.00410789	19.4246	19.9783	-0.553732	0.553732	0.614081	0.825392	0.174608			3	3	3	30.1	30.1	30.1	21.458	0	35.978	20691000	10		ASC	Q9EPB4	Apoptosis-associated speck-like protein containing a CARD OS=Mus musculus GN=Pycard PE=1 SV=1	sp|Q9EPB4|ASC_MOUSE	sp|Q9EPB4|ASC_MOUSE	>sp|Q9EPB4|ASC_MOUSE Apoptosis-associated speck-like protein containing a CARD OS=Mus musculus GN=Pycard PE=1 SV=1
277	ACTB	273093800	292000875	203356950	242256700	139980350	150987500	159925950	405777650	159925950	159925950	10	27.4365	27.5524	1150688675	1036543000	1.06092	0.955709	27.852	27.2528	0.599133	0.599133	0.626329	0.00293235	0.997068			17	17	8	57.3	57.3	33.6	41.736	0	323.31	4594600000	313		ACTB	P60710	Actin, cytoplasmic 1 OS=Mus musculus GN=Actb PE=1 SV=1;P63260	sp|P60710|ACTB_MOUSE;sp|P63260|ACTG_MOUSE;sp|Q8BFZ3|ACTBL_MOUSE	sp|P60710|ACTB_MOUSE;sp|P63260|ACTG_MOUSE	>sp|P60710|ACTB_MOUSE Actin, cytoplasmic 1 OS=Mus musculus GN=Actb PE=1 SV=1;>sp|P63260|ACTG_MOUSE Actin, cytoplasmic 2 OS=Mus musculus GN=Actg1 PE=1 SV=1
524	BLVRB	38356.9	430019	124359	433506	43712.5	165247	231776	0	231776	231776	9	17.5989	17.3733	1.06995e+06	860574	0.000986487	0.000793462	16.9242	17.8224	-0.898214	0.898214	0.630406	0.478325	0.521675			1	1	1	8.3	8.3	8.3	22.197	0.0078989	6.7129	3942900	1		BLVRB	Q923D2	Flavin reductase (NADPH) OS=Mus musculus GN=Blvrb PE=1 SV=3	sp|Q923D2|BLVRB_MOUSE	sp|Q923D2|BLVRB_MOUSE	>sp|Q923D2|BLVRB_MOUSE Flavin reductase (NADPH) OS=Mus musculus GN=Blvrb PE=1 SV=3
446	S39A4	372771	253547	672297	1583951	2.35064e+06	2.70472e+06	407120	459882	407120	407120	10	18.7257	18.9969	5.2332e+06	4.38596e+06	0.00482496	0.00404393	19.3587	18.6351	0.723643	0.723643	0.636511	0.303382	0.696618			2	2	2	6.7	6.7	6.7	71.062	0	18.26	14968000	13		S39A4	Q78IQ7	Zinc transporter ZIP4 OS=Mus musculus GN=Slc39a4 PE=1 SV=1	sp|Q78IQ7|S39A4_MOUSE	sp|Q78IQ7|S39A4_MOUSE	>sp|Q78IQ7|S39A4_MOUSE Zinc transporter ZIP4 OS=Mus musculus GN=Slc39a4 PE=1 SV=1
578	FETUB	34930555	16292795	30038245	34930555	46101450	27972060	29475905	27541670	29475905	29475905	10	24.813	24.9355	162293600	143941445	0.149633	0.132716	25.058	24.813	0.244953	0.244953	0.644611	0.000404318	0.999596			13	13	13	39.4	39.4	39.4	42.712	0	135.33	558410000	125		FETUB	Q9QXC1	Fetuin-B OS=Mus musculus GN=Fetub PE=1 SV=1	sp|Q9QXC1|FETUB_MOUSE	sp|Q9QXC1|FETUB_MOUSE	>sp|Q9QXC1|FETUB_MOUSE Fetuin-B OS=Mus musculus GN=Fetub PE=1 SV=1
125	PDIA1	5.38543e+06	9721420	5.54083e+06	5.60357e+06	4.70621e+06	5426658	6.2225e+06	2819536	6.2225e+06	6.2225e+06	10	22.4098	22.4854	30957462	2.69137e+07	0.0285425	0.0248149	22.4017	22.5691	-0.167392	0.167392	0.650058	0.794417	0.205583			15	15	15	33.8	33.8	33.8	57.058	0	175.85	96258000	61		PDIA1	P09103	Protein disulfide-isomerase OS=Mus musculus GN=P4hb PE=1 SV=2	sp|P09103|PDIA1_MOUSE	sp|P09103|PDIA1_MOUSE	>sp|P09103|PDIA1_MOUSE Protein disulfide-isomerase OS=Mus musculus GN=P4hb PE=1 SV=2
485	PDXK	447808	213964	447808	488462	488462	165247	566439	647981	566439	566439	10	18.8979	18.942	2.08651e+06	2.51254e+06	0.00192374	0.00231661	18.7725	19.1116	-0.339039	0.339039	0.651567	0.830089	0.169911			2	2	2	9.3	9.3	9.3	35.015	0	12.597	8626400	4		PDXK	Q8K183	Pyridoxal kinase OS=Mus musculus GN=Pdxk PE=1 SV=1	sp|Q8K183|PDXK_MOUSE	sp|Q8K183|PDXK_MOUSE	>sp|Q8K183|PDXK_MOUSE Pyridoxal kinase OS=Mus musculus GN=Pdxk PE=1 SV=1
360	NUCB1	17135790	38606470	18310480	30038245	21578400	19860855	27972060	7.76349e+06	27972060	27972060	10	24.5624	24.5503	125669385	1.11541e+08	0.115866	0.102842	24.3631	24.7375	-0.374399	0.374399	0.653594	0.0273458	0.972654			24	24	24	56	56	56	53.408	0	209.18	408530000	157		NUCB1	Q02819	Nucleobindin-1 OS=Mus musculus GN=Nucb1 PE=1 SV=2	sp|Q02819|NUCB1_MOUSE	sp|Q02819|NUCB1_MOUSE	>sp|Q02819|NUCB1_MOUSE Nucleobindin-1 OS=Mus musculus GN=Nucb1 PE=1 SV=2
332	RPTN	6857426	7.12713e+06	5.60357e+06	2760165	3.35514e+06	3.75709e+06	2.95829e+06	9721420	2.95829e+06	2.95829e+06	10	21.7619	21.9571	2.57034e+07	2.23534e+07	0.0236983	0.0206102	22.4179	21.4963	0.921581	0.921581	0.655605	0.64516	0.35484			15	15	15	27.9	27.9	27.9	128.62	0	170.6	107400000	69		RPTN	P97347	Repetin OS=Mus musculus GN=Rptn PE=2 SV=2	sp|P97347|RPTN_MOUSE	sp|P97347|RPTN_MOUSE	>sp|P97347|RPTN_MOUSE Repetin OS=Mus musculus GN=Rptn PE=2 SV=2
510	LRC26	246355	274703	268266	422138	43712.5	165247	286124	15920	286124	286124	10	18.0505	18.0798	1.25517e+06	1.03954e+06	0.00115726	0.00095847	18.0333	18.1263	-0.0929761	0.0929761	0.659373	0.827691	0.172309			1	1	1	3.3	3.3	3.3	35.695	0.009434	6.6788	4124100	3		LRC26	Q91W20	Leucine-rich repeat-containing protein 26 OS=Mus musculus GN=Lrrc26 PE=2 SV=1	sp|Q91W20|LRC26_MOUSE	sp|Q91W20|LRC26_MOUSE	>sp|Q91W20|LRC26_MOUSE Leucine-rich repeat-containing protein 26 OS=Mus musculus GN=Lrrc26 PE=2 SV=1
327	TCPE	38356.9	189925	8182	539777	43712.5	165247	266675	32836.1	266675	266675	10	17.4382	16.7203	819953	998108	0.000755989	0.000920271	15.4158	18.0247	-2.60894	2.60894	0.662484	0.83575	0.16425			1	1	1	3	3	3	59.623	0.0079239	6.7311	3781400	2		TCPE	P80316	T-complex protein 1 subunit epsilon OS=Mus musculus GN=Cct5 PE=1 SV=1	sp|P80316|TCPE_MOUSE	sp|P80316|TCPE_MOUSE	>sp|P80316|TCPE_MOUSE T-complex protein 1 subunit epsilon OS=Mus musculus GN=Cct5 PE=1 SV=1
387	HNRPD	970578	0	655670	228031	932312	2024297	283733	442217	283733	283733	9	18.4695	18.7184	2.78659e+06	3.31771e+06	0.00256921	0.00305898	19.3226	18.1142	1.20843	1.20843	0.662801	0.000188658	0.999811			2	2	2	6.8	6.8	6.8	38.354	0	12.441	8119700	13		HNRPD	Q60668	Heterogeneous nuclear ribonucleoprotein D0 OS=Mus musculus GN=Hnrnpd PE=1 SV=2	sp|Q60668|HNRPD_MOUSE	sp|Q60668|HNRPD_MOUSE	>sp|Q60668|HNRPD_MOUSE Heterogeneous nuclear ribonucleoprotein D0 OS=Mus musculus GN=Hnrnpd PE=1 SV=2
179	FAS	38356.9	1.18033e+06	111573	2606730	43712.5	165247	880432	572099	880432	880432	10	19.4701	18.2577	3.9807e+06	3.37864e+06	0.00367017	0.00311516	16.7676	19.7479	-2.98022	2.98022	0.664309	0.83397	0.16603			8	8	8	6	6	6	272.43	0	49.308	17941000	9		FAS	P19096	Fatty acid synthase OS=Mus musculus GN=Fasn PE=1 SV=2	sp|P19096|FAS_MOUSE	sp|P19096|FAS_MOUSE	>sp|P19096|FAS_MOUSE Fatty acid synthase OS=Mus musculus GN=Fasn PE=1 SV=2
561	SET	1.86822e+06	313206	1.13059e+06	627175	1.50914e+06	2.87933e+06	422138	512492	422138	422138	10	19.1202	19.398	5.44833e+06	4658234	0.00502331	0.00429497	20.1087	18.6874	1.42129	1.42129	0.667884	0.729976	0.270024			3	3	3	12.8	12.8	12.8	33.377	0	23.713	14530000	9		SET	Q9EQU5	Protein SET OS=Mus musculus GN=Set PE=1 SV=1	sp|Q9EQU5|SET_MOUSE	sp|Q9EQU5|SET_MOUSE	>sp|Q9EQU5|SET_MOUSE Protein SET OS=Mus musculus GN=Set PE=1 SV=1
128	PGK1	2.99934e+06	2760165	2.87933e+06	2.7222e+06	2.84402e+06	2.91103e+06	3447820	3111892	3447820	3447820	10	21.4948	21.5784	1.4205e+07	1.63664e+07	0.0130969	0.0150901	21.4395	21.7173	-0.277755	0.277755	0.671838	0.0332658	0.966734			6	6	6	23.3	23.3	23.3	44.55	0	48.418	55821000	24		PGK1	P09411	Phosphoglycerate kinase 1 OS=Mus musculus GN=Pgk1 PE=1 SV=4	sp|P09411|PGK1_MOUSE;sp|P09041|PGK2_MOUSE	sp|P09411|PGK1_MOUSE	>sp|P09411|PGK1_MOUSE Phosphoglycerate kinase 1 OS=Mus musculus GN=Pgk1 PE=1 SV=4
575	S6A14	562379	1.11023e+06	471615	378621	562379	740988	467624	491736	467624	467624	10	18.8777	18.9681	3.08522e+06	2.6356e+06	0.00284455	0.00243006	19.1012	18.835	0.266193	0.266193	0.682337	0.304867	0.695133			1	1	1	3	3	3	71.455	0.0067682	7.7324	10480000	7		S6A14	Q9JMA9	Sodium- and chloride-dependent neutral and basic amino acid transporter B(0+) OS=Mus musculus GN=Slc6a14 PE=1 SV=1	sp|Q9JMA9|S6A14_MOUSE	sp|Q9JMA9|S6A14_MOUSE	>sp|Q9JMA9|S6A14_MOUSE Sodium- and chloride-dependent neutral and basic amino acid transporter B(0+) OS=Mus musculus GN=Slc6a14 PE=1 SV=1
357	UBA1	442217	185688	238132	550529	43712.5	700127	241788	306479	241788	241788	10	17.8834	17.8724	1.46028e+06	1.73197e+06	0.00134636	0.0015969	17.8614	17.8834	-0.0219781	0.0219781	0.684936	3.74888e-07	1			5	5	5	5.8	5.8	5.8	117.81	0	28.994	5528300	6		UBA1	Q02053	Ubiquitin-like modifier-activating enzyme 1 OS=Mus musculus GN=Uba1 PE=1 SV=1	sp|Q02053|UBA1_MOUSE;sp|P31254|UBA1Y_MOUSE	sp|Q02053|UBA1_MOUSE	>sp|Q02053|UBA1_MOUSE Ubiquitin-like modifier-activating enzyme 1 OS=Mus musculus GN=Uba1 PE=1 SV=1
326	NACA	3.20808e+06	381618	581536	369146	395146	1.59638e+06	1.25723e+06	369146	1.25723e+06	1.25723e+06	10	19.8103	19.4269	4.93553e+06	5.73723e+06	0.00455051	0.00528981	18.592	20.2618	-1.66979	1.66979	0.684959	0.789806	0.210194			3	3	3	19.5	19.5	19.5	23.384	0	27.529	12389000	9		NACA	Q60817	Nascent polypeptide-associated complex subunit alpha OS=Mus musculus GN=Naca PE=1 SV=1;P70670	sp|Q60817|NACA_MOUSE;sp|P70670|NACAM_MOUSE	sp|Q60817|NACA_MOUSE;sp|P70670|NACAM_MOUSE	>sp|Q60817|NACA_MOUSE Nascent polypeptide-associated complex subunit alpha OS=Mus musculus GN=Naca PE=1 SV=1;>sp|P70670|NACAM_MOUSE Nascent polypeptide-associated complex subunit alpha, muscle-specific form OS=Mus musculus GN=Naca PE=1 SV=2
467	QSOX1	21204970	41286189	34328220	28629505	23838940	26620760	38606470	23399600	38606470	38606470	10	24.9079	24.9867	149287824	165839770	0.137642	0.152907	24.771	25.2023	-0.43134	0.43134	0.686963	0.333461	0.666539			17	17	17	26.9	26.9	26.9	82.784	0	180.03	533430000	165		QSOX1	Q8BND5	Sulfhydryl oxidase 1 OS=Mus musculus GN=Qsox1 PE=1 SV=1	sp|Q8BND5|QSOX1_MOUSE	sp|Q8BND5|QSOX1_MOUSE	>sp|Q8BND5|QSOX1_MOUSE Sulfhydryl oxidase 1 OS=Mus musculus GN=Qsox1 PE=1 SV=1
525	TALDO	38356.9	961310	614877	1152299	320680	165247	433506	1.20286e+06	433506	433506	10	18.7257	18.9778	3.08752e+06	2.66863e+06	0.00284667	0.00246052	19.2299	18.7257	0.504245	0.504245	0.701346	0.17105	0.82895			3	3	3	10.4	10.4	10.4	37.387	0	26.033	15737000	9		TALDO	Q93092	Transaldolase OS=Mus musculus GN=Taldo1 PE=1 SV=2	sp|Q93092|TALDO_MOUSE	sp|Q93092|TALDO_MOUSE	>sp|Q93092|TALDO_MOUSE Transaldolase OS=Mus musculus GN=Taldo1 PE=1 SV=2
134	EF1A1	29475905	23399600	21204970	31936305	17880250	19607320	24948785	17880250	24948785	24948785	10	24.527	24.5262	123897030	112333925	0.114232	0.103574	24.48	24.5725	-0.0924857	0.0924857	0.704402	0.772391	0.227609			9	9	9	26.6	26.6	26.6	50.113	0	84.868	456670000	100		EF1A1	P10126	Elongation factor 1-alpha 1 OS=Mus musculus GN=Eef1a1 PE=1 SV=3	sp|P10126|EF1A1_MOUSE;sp|P62631|EF1A2_MOUSE	sp|P10126|EF1A1_MOUSE	>sp|P10126|EF1A1_MOUSE Elongation factor 1-alpha 1 OS=Mus musculus GN=Eef1a1 PE=1 SV=3
263	KPYM	10470245	9010815	9010815	12168115	7.12713e+06	7908630	9010815	18310480	9010815	9010815	10	23.1032	23.1032	4.77871e+07	53251555	0.0440593	0.0490988	23.1032	23.1032	0	0	0.710646	0.55421	0.44579			17	17	17	37.5	37.5	37.5	57.844	0	166.61	209410000	109		KPYM	P52480	Pyruvate kinase PKM OS=Mus musculus GN=Pkm PE=1 SV=4	sp|P52480|KPYM_MOUSE;sp|P53657|KPYR_MOUSE	sp|P52480|KPYM_MOUSE	>sp|P52480|KPYM_MOUSE Pyruvate kinase PKM OS=Mus musculus GN=Pkm PE=1 SV=4
37	REG3G	9212935	34930555	29233015	29475905	37664250	34328220	30038245	30038245	30038245	30038245	10	24.8403	24.8267	140516660	154481200	0.129555	0.142434	24.813	24.8403	-0.0272644	0.0272644	0.715807	0.868991	0.131009			6	6	6	60.9	60.9	60.9	19.307	0	84.038	571420000	79		REG3G	O09049	Regenerating islet-derived protein 3-gamma OS=Mus musculus GN=Reg3g PE=1 SV=1	sp|O09049|REG3G_MOUSE	sp|O09049|REG3G_MOUSE	>sp|O09049|REG3G_MOUSE Regenerating islet-derived protein 3-gamma OS=Mus musculus GN=Reg3g PE=1 SV=1
203	AL1A1	3.75709e+06	4053245	6103489	11629275	4493571	3.69055e+06	7073045	2.16604e+06	7073045	7073045	10	22.3372	22.4267	3.00367e+07	27075724	0.0276935	0.0249642	22.0994	22.7539	-0.654469	0.654469	0.725779	0.751269	0.248731			11	11	7	34.1	34.1	19.8	54.467	0	92.114	97492000	56		AL1A1	P24549	Retinal dehydrogenase 1 OS=Mus musculus GN=Aldh1a1 PE=1 SV=5	sp|P24549|AL1A1_MOUSE	sp|P24549|AL1A1_MOUSE	>sp|P24549|AL1A1_MOUSE Retinal dehydrogenase 1 OS=Mus musculus GN=Aldh1a1 PE=1 SV=5
573	TGM1	347088	558310	690935	516840	1790710	1936097	690935	433506	690935	690935	10	19.3982	19.2445	3.90388e+06	4.44241e+06	0.00359934	0.00409597	19.0907	19.3982	-0.307485	0.307485	0.729671	0.726516	0.273484			5	5	5	8.2	8.2	8.2	89.825	0	30.274	13712000	9		TGM1	Q9JLF6	Protein-glutamine gamma-glutamyltransferase K OS=Mus musculus GN=Tgm1 PE=1 SV=2	sp|Q9JLF6|TGM1_MOUSE	sp|Q9JLF6|TGM1_MOUSE	>sp|Q9JLF6|TGM1_MOUSE Protein-glutamine gamma-glutamyltransferase K OS=Mus musculus GN=Tgm1 PE=1 SV=2
408	PZP	381618	291296	1682988	774947	2819536	752107	1.22854e+06	839340	1.22854e+06	1.22854e+06	10	19.9797	19.8961	5.95039e+06	5.27707e+06	0.0054862	0.00486554	19.5637	20.2285	-0.664776	0.664776	0.730963	0.867439	0.132561			4	4	4	3.7	3.7	3.7	165.85	0	22.866	19127000	5		PZP	Q61838	Pregnancy zone protein OS=Mus musculus GN=Pzp PE=1 SV=3	sp|Q61838|PZP_MOUSE	sp|Q61838|PZP_MOUSE	>sp|Q61838|PZP_MOUSE Pregnancy zone protein OS=Mus musculus GN=Pzp PE=1 SV=3
244	ALDR	581536	799638	1191313	1.24088e+06	839340	880432	991598	260067	991598	991598	10	19.8362	19.7991	4.65271e+06	4.11529e+06	0.00428975	0.00379437	19.6789	19.9194	-0.240501	0.240501	0.731745	0.00710517	0.992895			5	5	5	23.7	23.7	23.7	35.732	0	33.749	14158000	9		ALDR	P45376	Aldose reductase OS=Mus musculus GN=Akr1b1 PE=1 SV=3	sp|P45376|ALDR_MOUSE	sp|P45376|ALDR_MOUSE	>sp|P45376|ALDR_MOUSE Aldose reductase OS=Mus musculus GN=Akr1b1 PE=1 SV=3
301	CYC	558310	136855	271870	183523	43712.5	165247	260067	96151.4	260067	260067	10	17.7589	17.7371	1194270	1.0416e+06	0.00110111	0.00096037	17.4856	17.9885	-0.502918	0.502918	0.738298	0.862317	0.137683			1	1	1	7.6	7.6	7.6	11.605	0.0070299	9.7484	3688200	2		CYC	P62897	Cytochrome c, somatic OS=Mus musculus GN=Cycs PE=1 SV=2	sp|P62897|CYC_MOUSE	sp|P62897|CYC_MOUSE	>sp|P62897|CYC_MOUSE Cytochrome c, somatic OS=Mus musculus GN=Cycs PE=1 SV=2
328	TCPG	313206	165247	138878	121491	43712.5	165247	238132	25409.5	238132	238132	10	17.3343	17.4724	782534	905052	0.000721489	0.000834473	17.0835	17.8614	-0.777944	0.777944	0.740271	0.464689	0.535311			2	2	2	4	4	4	60.629	0	13.396	2495900	10		TCPG	P80318	T-complex protein 1 subunit gamma OS=Mus musculus GN=Cct3 PE=1 SV=1	sp|P80318|TCPG_MOUSE	sp|P80318|TCPG_MOUSE	>sp|P80318|TCPG_MOUSE T-complex protein 1 subunit gamma OS=Mus musculus GN=Cct3 PE=1 SV=1
364	RAC2	1826945	238132	1.04736e+06	150584	774947	839340	8139.5	2760165	8139.5	8139.5	10	18.9503	16.2773	4.03796e+06	3623923	0.00372296	0.00334131	19.5637	12.9909	6.57284	6.57284	0.761215	0.536089	0.463911			4	4	2	25.5	25.5	14.6	21.441	0	23.758	19324000	4		RAC2	Q05144	Ras-related C3 botulinum toxin substrate 2 OS=Mus musculus GN=Rac2 PE=1 SV=1	sp|Q05144|RAC2_MOUSE	sp|Q05144|RAC2_MOUSE	>sp|Q05144|RAC2_MOUSE Ras-related C3 botulinum toxin substrate 2 OS=Mus musculus GN=Rac2 PE=1 SV=1
283	HNRPK	2386902	1.26399e+06	714131	961310	507257	3.28368e+06	512492	1633428	512492	512492	10	19.6761	19.4209	5.83359e+06	6454583	0.00537851	0.00595123	19.8746	18.9672	0.907472	0.907472	0.772843	0.857784	0.142216			7	7	7	19.9	19.9	19.9	50.976	0	48.888	23077000	18		HNRPK	P61979	Heterogeneous nuclear ribonucleoprotein K OS=Mus musculus GN=Hnrnpk PE=1 SV=1	sp|P61979|HNRPK_MOUSE	sp|P61979|HNRPK_MOUSE	>sp|P61979|HNRPK_MOUSE Heterogeneous nuclear ribonucleoprotein K OS=Mus musculus GN=Hnrnpk PE=1 SV=1
266	DSC1	309681	471615	145802	548046	2094528	1.52101e+06	614877	592098	614877	614877	10	19.203	19.0386	3.56967e+06	3.95774e+06	0.0032912	0.0036491	18.8473	19.2299	-0.382688	0.382688	0.7787	0.460107	0.539893			3	3	3	4.6	4.6	4.6	98.937	0	20.936	12195000	16		DSC1	P55849	Desmocollin-1 OS=Mus musculus GN=Dsc1 PE=1 SV=2	sp|P55849|DSC1_MOUSE	sp|P55849|DSC1_MOUSE	>sp|P55849|DSC1_MOUSE Desmocollin-1 OS=Mus musculus GN=Dsc1 PE=1 SV=2
29	RYR1	8797695	2386902	2.7222e+06	2397458	1.37347e+06	9212935	2.26015e+06	266675	2.26015e+06	2.26015e+06	10	21.1479	21.1505	17677722	1.62601e+07	0.0162987	0.014992	21.1931	21.108	0.0850855	0.0850855	0.781965	0.584947	0.415053			2	2	2	0.7	0.7	0.7	565.03	0	11.744	36130000	2		RYR1	E9PZQ0	Ryanodine receptor 1 OS=Mus musculus GN=Ryr1 PE=1 SV=1	sp|E9PZQ0|RYR1_MOUSE	sp|E9PZQ0|RYR1_MOUSE	>sp|E9PZQ0|RYR1_MOUSE Ryanodine receptor 1 OS=Mus musculus GN=Ryr1 PE=1 SV=1
574	CALM4	2.35064e+06	1936097	4023439	2.84402e+06	6989262	6857426	2.49599e+06	2.35064e+06	2.49599e+06	2.49599e+06	10	21.2512	21.3453	18143449	16696036	0.0167281	0.015394	21.4395	21.2512	0.188316	0.188316	0.782484	0.483971	0.516029			6	6	6	51.4	51.4	51.4	16.767	0	135.61	58302000	44		CALM4	Q9JM83	Calmodulin-4 OS=Mus musculus GN=Calm4 PE=2 SV=2	sp|Q9JM83|CALM4_MOUSE	sp|Q9JM83|CALM4_MOUSE	>sp|Q9JM83|CALM4_MOUSE Calmodulin-4 OS=Mus musculus GN=Calm4 PE=2 SV=2
276	PCBP1	38356.9	365686	1288472	581536	250298	1191313	300188	203643	300188	300188	10	18.1955	18.3379	2.52435e+06	2.29552e+06	0.00232743	0.00211651	18.4803	18.1955	0.28474	0.28474	0.795157	0.852052	0.147948			3	3	3	12.4	12.4	12.4	37.497	0	18.835	9340100	11		PCBP1	P60335	Poly(rC)-binding protein 1 OS=Mus musculus GN=Pcbp1 PE=1 SV=1;Q61990	sp|P60335|PCBP1_MOUSE;sp|Q61990|PCBP2_MOUSE;sp|P57722|PCBP3_MOUSE	sp|P60335|PCBP1_MOUSE;sp|Q61990|PCBP2_MOUSE;sp|P57722|PCBP3_MOUSE	>sp|P60335|PCBP1_MOUSE Poly(rC)-binding protein 1 OS=Mus musculus GN=Pcbp1 PE=1 SV=1;>sp|Q61990|PCBP2_MOUSE Poly(rC)-binding protein 2 OS=Mus musculus GN=Pcbp2 PE=1 SV=1;>sp|P57722|PCBP3_MOUSE Poly(rC)-binding protein 3 OS=Mus musculus GN=Pcbp3 PE=1 SV=3
329	NUCB2	18310480	30038245	16292795	17381390	18310480	18932875	26620760	8161600	26620760	26620760	10	24.1505	24.3961	100333390	106956755	0.0925064	0.0986158	24.1262	24.666	-0.539882	0.539882	0.802925	0.364769	0.635231			17	17	17	46.7	46.7	46.7	50.304	0	199.88	321110000	124		NUCB2	P81117	Nucleobindin-2 OS=Mus musculus GN=Nucb2 PE=1 SV=2	sp|P81117|NUCB2_MOUSE	sp|P81117|NUCB2_MOUSE	>sp|P81117|NUCB2_MOUSE Nucleobindin-2 OS=Mus musculus GN=Nucb2 PE=1 SV=2
279	IF4A1	1288472	970578	1.11023e+06	847372	928036	165247	1.18033e+06	1.043e+06	1.18033e+06	1.18033e+06	10	20.0381	20.0296	5.14469e+06	4.74924e+06	0.00474335	0.00437887	19.8885	20.1708	-0.282274	0.282274	0.81094	0.520126	0.479874			5	5	4	14.8	14.8	10.8	46.153	0	34.583	22028000	14		IF4A1	P60843	Eukaryotic initiation factor 4A-I OS=Mus musculus GN=Eif4a1 PE=1 SV=1;P10630	sp|P60843|IF4A1_MOUSE;sp|P10630|IF4A2_MOUSE	sp|P60843|IF4A1_MOUSE;sp|P10630|IF4A2_MOUSE	>sp|P60843|IF4A1_MOUSE Eukaryotic initiation factor 4A-I OS=Mus musculus GN=Eif4a1 PE=1 SV=1;>sp|P10630|IF4A2_MOUSE Eukaryotic initiation factor 4A-II OS=Mus musculus GN=Eif4a2 PE=1 SV=2
169	TPIS	6.2626e+06	5.60357e+06	6.2225e+06	10192310	5.06626e+06	9913560	7.12713e+06	4.29138e+06	7.12713e+06	7.12713e+06	10	22.6746	22.667	33347242	35586343	0.0307458	0.0328112	22.5691	22.7649	-0.195827	0.195827	0.818375	0.677644	0.322356			7	7	7	37.5	37.5	37.5	32.191	0	56.28	122740000	48		TPIS	P17751	Triosephosphate isomerase OS=Mus musculus GN=Tpi1 PE=1 SV=4	sp|P17751|TPIS_MOUSE	sp|P17751|TPIS_MOUSE	>sp|P17751|TPIS_MOUSE Triosephosphate isomerase OS=Mus musculus GN=Tpi1 PE=1 SV=4
168	PPIA	16292795	18310480	19325135	18932875	15638150	15638150	15153300	22567320	15153300	15153300	10	23.9285	23.9896	88499435	83665370	0.0815956	0.0771408	24.1262	23.8531	0.273038	0.273038	0.820874	0.856373	0.143627			10	10	10	54.3	54.3	54.3	17.971	0	113.49	339130000	97		PPIA	P17742	Peptidyl-prolyl cis-trans isomerase A OS=Mus musculus GN=Ppia PE=1 SV=2	sp|P17742|PPIA_MOUSE	sp|P17742|PPIA_MOUSE	>sp|P17742|PPIA_MOUSE Peptidyl-prolyl cis-trans isomerase A OS=Mus musculus GN=Ppia PE=1 SV=2
346	TBB5	19607320	6381615	9469850	6.2225e+06	7.76349e+06	23399600	8308305	4053245	8308305	8308305	10	22.9861	22.9372	49444780	52377760	0.0455876	0.0482931	22.8883	22.9861	-0.0978484	0.0978484	0.831397	0.669512	0.330488			15	4	3	46.2	15.5	12.2	49.67	0	27.523	141760000	50		TBB5	P99024	Tubulin beta-5 chain OS=Mus musculus GN=Tubb5 PE=1 SV=1	sp|P99024|TBB5_MOUSE;sp|A2AQ07|TBB1_MOUSE;CON__ENSEMBL:ENSBTAP00000025008	sp|P99024|TBB5_MOUSE	>sp|P99024|TBB5_MOUSE Tubulin beta-5 chain OS=Mus musculus GN=Tubb5 PE=1 SV=1
239	TCPQ	740988	198403	343800	415986	467624	823210	330022	195036	330022	330022	10	18.362	18.4992	2.1668e+06	2.00831e+06	0.00199777	0.0018517	18.6662	18.3322	0.33397	0.33397	0.832952	0.493807	0.506193			2	2	2	4.4	4.4	4.4	59.555	0	13.944	6157800	6		TCPQ	P42932	T-complex protein 1 subunit theta OS=Mus musculus GN=Cct8 PE=1 SV=3	sp|P42932|TCPQ_MOUSE	sp|P42932|TCPQ_MOUSE	>sp|P42932|TCPQ_MOUSE T-complex protein 1 subunit theta OS=Mus musculus GN=Cct8 PE=1 SV=3
164	PPGB	38356.9	1.52101e+06	300188	862390	888933	165247	970578	309681	970578	970578	10	19.74	19.8032	3.61088e+06	3.38666e+06	0.0033292	0.00312256	19.718	19.8885	-0.170503	0.170503	0.849315	0.358079	0.641921			4	4	4	14.6	14.6	14.6	53.844	0	25.56	13105000	7		PPGB	P16675	Lysosomal protective protein OS=Mus musculus GN=Ctsa PE=1 SV=1	sp|P16675|PPGB_MOUSE	sp|P16675|PPGB_MOUSE	>sp|P16675|PPGB_MOUSE Lysosomal protective protein OS=Mus musculus GN=Ctsa PE=1 SV=1
149	MDHC	5.60357e+06	4.65815e+06	2323272	5.26787e+06	2.49599e+06	1.34571e+06	5.06626e+06	2796459	5.06626e+06	5.06626e+06	10	22.2132	22.2119	20348851	19340937	0.0187614	0.0178327	22.1513	22.2725	-0.121164	0.121164	0.855683	0.866578	0.133422			6	6	6	27.8	27.8	27.8	36.511	0	103.45	66144000	35		MDHC	P14152	Malate dehydrogenase, cytoplasmic OS=Mus musculus GN=Mdh1 PE=1 SV=3	sp|P14152|MDHC_MOUSE	sp|P14152|MDHC_MOUSE	>sp|P14152|MDHC_MOUSE Malate dehydrogenase, cytoplasmic OS=Mus musculus GN=Mdh1 PE=1 SV=3
106	LDHA	5905447	2.69525e+06	2.91103e+06	4.89963e+06	3053882	5.60357e+06	3318164	2.95829e+06	3318164	3318164	10	21.662	21.6021	1.94652e+07	1.85164e+07	0.0179468	0.0170724	21.5422	21.662	-0.119741	0.119741	0.858066	0.798094	0.201906			7	7	6	22.6	22.6	19	36.498	0	45.657	67296000	42		LDHA	P06151	L-lactate dehydrogenase A chain OS=Mus musculus GN=Ldha PE=1 SV=3	sp|P06151|LDHA_MOUSE;sp|P00342|LDHC_MOUSE	sp|P06151|LDHA_MOUSE	>sp|P06151|LDHA_MOUSE L-lactate dehydrogenase A chain OS=Mus musculus GN=Ldha PE=1 SV=3
261	ADT2	1032925	936664	1843213	165247	1.13917e+06	2107396	752107	477844	752107	752107	10	19.6875	19.7494	5117217	4.84156e+06	0.00471802	0.004464	19.9783	19.5206	0.457725	0.457725	0.862329	0.867832	0.132168			5	5	5	15.4	15.4	15.4	32.931	0	31.416	14204000	15		ADT2	P51881	ADP/ATP translocase 2 OS=Mus musculus GN=Slc25a5 PE=1 SV=3	sp|P51881|ADT2_MOUSE;sp|P48962|ADT1_MOUSE;sp|Q3V132|ADT4_MOUSE	sp|P51881|ADT2_MOUSE	>sp|P51881|ADT2_MOUSE ADP/ATP translocase 2 OS=Mus musculus GN=Slc25a5 PE=1 SV=3
119	ENPL	2.16604e+06	1647042	764364	1.01246e+06	340350	2.49599e+06	949408	928036	949408	949408	10	19.8567	19.9031	5.93025e+06	6272252	0.00546764	0.00578312	19.9494	19.8567	0.092764	0.092764	0.864325	0.00965702	0.990343			7	5	5	10.5	8.7	8.7	92.475	0	35.209	20112000	14		ENPL	P08113	Endoplasmin OS=Mus musculus GN=Hsp90b1 PE=1 SV=2	sp|P08113|ENPL_MOUSE	sp|P08113|ENPL_MOUSE	>sp|P08113|ENPL_MOUSE Endoplasmin OS=Mus musculus GN=Hsp90b1 PE=1 SV=2
102	ALDOA	7.76349e+06	5184617	5.38543e+06	6.03363e+06	3.08272e+06	7.12713e+06	4.59241e+06	5426658	4.59241e+06	4.59241e+06	10	22.3335	22.2457	27449886	26331023	0.0253085	0.0242776	22.3606	22.1308	0.229811	0.229811	0.874244	0.869378	0.130622			11	11	11	39.6	39.6	39.6	39.355	0	73.903	103000000	59		ALDOA	P05064	Fructose-bisphosphate aldolase A OS=Mus musculus GN=Aldoa PE=1 SV=2	sp|P05064|ALDOA_MOUSE	sp|P05064|ALDOA_MOUSE	>sp|P05064|ALDOA_MOUSE Fructose-bisphosphate aldolase A OS=Mus musculus GN=Aldoa PE=1 SV=2
167	SBP1	1.91866e+06	1.56887e+06	1.37347e+06	6621969	2085729	1790710	3.6135e+06	343800	3.6135e+06	3.6135e+06	10	20.9332	21.3283	1.35687e+07	1.2975e+07	0.0125102	0.0119632	20.8717	21.785	-0.913298	0.913298	0.874375	0.865039	0.134961			9	9	9	28.2	28.2	28.2	52.513	0	158.6	45101000	29		SBP1	P17563	Selenium-binding protein 1 OS=Mus musculus GN=Selenbp1 PE=1 SV=2;Q63836	sp|P17563|SBP1_MOUSE;sp|Q63836|SBP2_MOUSE	sp|P17563|SBP1_MOUSE;sp|Q63836|SBP2_MOUSE	>sp|P17563|SBP1_MOUSE Selenium-binding protein 1 OS=Mus musculus GN=Selenbp1 PE=1 SV=2;>sp|Q63836|SBP2_MOUSE Selenium-binding protein 2 OS=Mus musculus GN=Selenbp2 PE=1 SV=2
571	RFX5	328693150	190074300	115916650	139980350	186242500	292000875	215166969	52765020	215166969	215166969	10	27.5942	27.5767	960906950	990266802	0.885947	0.913042	27.4726	27.6809	-0.208274	0.208274	0.875226	0.743691	0.256309	+		1	1	1	1.8	1.8	1.8	69.734	1	-2	3150700000	5		RFX5	Q9JL61	DNA-binding protein Rfx5 OS=Mus musculus GN=Rfx5 PE=1 SV=2	sp|Q9JL61|RFX5_MOUSE	sp|Q9JL61|RFX5_MOUSE	>sp|Q9JL61|RFX5_MOUSE DNA-binding protein Rfx5 OS=Mus musculus GN=Rfx5 PE=1 SV=2
315	TBA1A	95741865	26620760	34930555	41286189	30038245	59256850	52765020	18932875	52765020	52765020	10	25.4869	25.3555	228617614	236484785	0.210783	0.218043	25.058	25.6531	-0.595092	0.595092	0.878414	0.831696	0.168304			14	14	1	46.3	46.3	3.1	50.135	0	269.71	683980000	154		TBA1A	P68369	Tubulin alpha-1A chain OS=Mus musculus GN=Tuba1a PE=1 SV=1;P05214	sp|P68369|TBA1A_MOUSE;sp|P05214|TBA3_MOUSE	sp|P68369|TBA1A_MOUSE;sp|P05214|TBA3_MOUSE	>sp|P68369|TBA1A_MOUSE Tubulin alpha-1A chain OS=Mus musculus GN=Tuba1a PE=1 SV=1;>sp|P05214|TBA3_MOUSE Tubulin alpha-3 chain OS=Mus musculus GN=Tuba3a PE=1 SV=1
251	CAZA1	1095695	1152299	683242	752107	43712.5	961310	655670	639085	655670	655670	10	19.3526	19.4216	3.72706e+06	3.56741e+06	0.00343631	0.00328921	19.5206	19.3226	0.197967	0.197967	0.889377	0.790921	0.209079			2	2	2	8.7	8.7	8.7	32.939	0	13.133	13901000	7		CAZA1	P47753	F-actin-capping protein subunit alpha-1 OS=Mus musculus GN=Capza1 PE=1 SV=4;P47754	sp|P47753|CAZA1_MOUSE;sp|P47754|CAZA2_MOUSE	sp|P47753|CAZA1_MOUSE;sp|P47754|CAZA2_MOUSE	>sp|P47753|CAZA1_MOUSE F-actin-capping protein subunit alpha-1 OS=Mus musculus GN=Capza1 PE=1 SV=4;>sp|P47754|CAZA2_MOUSE F-actin-capping protein subunit alpha-2 OS=Mus musculus GN=Capza2 PE=1 SV=3
132	RL40	11629275	3447820	4.95772e+06	2386902	4805201	12168115	3.69055e+06	3.08272e+06	3.69055e+06	3.69055e+06	10	21.8154	22.0058	2.72269e+07	26322486	0.025103	0.0242698	22.1962	21.8154	0.38076	0.38076	0.894437	0.868991	0.131009			3	3	3	26.6	26.6	26.6	14.728	0	27.975	83122000	49		RL40	P62984	Ubiquitin-60S ribosomal protein L40 OS=Mus musculus GN=Uba52 PE=1 SV=2;P62983	sp|P62984|RL40_MOUSE;sp|P62983|RS27A_MOUSE;sp|P0CG49|UBB_MOUSE;sp|P0CG50|UBC_MOUSE	sp|P62984|RL40_MOUSE;sp|P62983|RS27A_MOUSE;sp|P0CG49|UBB_MOUSE;sp|P0CG50|UBC_MOUSE	>sp|P62984|RL40_MOUSE Ubiquitin-60S ribosomal protein L40 OS=Mus musculus GN=Uba52 PE=1 SV=2;>sp|P62983|RS27A_MOUSE Ubiquitin-40S ribosomal protein S27a OS=Mus musculus GN=Rps27a PE=1 SV=2;>sp|P0CG49|UBB_MOUSE Polyubiquitin-B OS=Mus musculus GN=Ubb PE=2 SV
65	TCO2	7.10009e+06	25966315	25604670	23399600	10964295	13902230	22567320	14342480	22567320	22567320	10	24.4277	24.4539	9.3035e+07	95946670	0.0857773	0.0884644	24.48	24.4277	0.0522488	0.0522488	0.896781	0.869558	0.130442			10	10	10	28.8	28.8	28.8	47.585	0	90.807	343280000	72		TCO2	O88968	Transcobalamin-2 OS=Mus musculus GN=Tcn2 PE=1 SV=1	sp|O88968|TCO2_MOUSE	sp|O88968|TCO2_MOUSE	>sp|O88968|TCO2_MOUSE Transcobalamin-2 OS=Mus musculus GN=Tcn2 PE=1 SV=1
165	G3P	15638150	14608225	10470245	18310480	12069945	8308305	13069375	21578400	13069375	13069375	10	23.6397	23.72	71097045	69094830	0.0655508	0.0637065	23.8003	23.6397	0.160591	0.160591	0.899845	0.745737	0.254263			11	11	11	59.5	59.5	59.5	35.81	0	88.034	294130000	66		G3P	P16858	Glyceraldehyde-3-phosphate dehydrogenase OS=Mus musculus GN=Gapdh PE=1 SV=2	sp|P16858|G3P_MOUSE;sp|Q64467|G3PT_MOUSE	sp|P16858|G3P_MOUSE	>sp|P16858|G3P_MOUSE Glyceraldehyde-3-phosphate dehydrogenase OS=Mus musculus GN=Gapdh PE=1 SV=2
264	UPP1	263405	372771	141618	0	43712.5	165247	178384	88611.5	178384	178384	9	17.3905	17.2781	821508	789010	0.000757422	0.00072748	17.1117	17.4446	-0.332974	0.332974	0.901114	0.583191	0.416809			3	3	3	10.9	10.9	10.9	34.086	0	19.448	2692200	5		UPP1	P52624	Uridine phosphorylase 1 OS=Mus musculus GN=Upp1 PE=1 SV=2	sp|P52624|UPP1_MOUSE	sp|P52624|UPP1_MOUSE	>sp|P52624|UPP1_MOUSE Uridine phosphorylase 1 OS=Mus musculus GN=Upp1 PE=1 SV=2
311	IF5A1	949408	572099	601981	566439	314986	165247	592098	949408	592098	592098	10	19.1755	19.1507	3.00491e+06	2890949	0.0027705	0.0026655	19.1259	19.1755	-0.0495711	0.0495711	0.902012	0.627987	0.372013			4	4	4	46.1	46.1	46.1	16.832	0	30.476	12297000	13		IF5A1	P63242	Eukaryotic translation initiation factor 5A-1 OS=Mus musculus GN=Eif5a PE=1 SV=2;Q8BGY2	sp|P63242|IF5A1_MOUSE;sp|Q8BGY2|IF5A2_MOUSE	sp|P63242|IF5A1_MOUSE;sp|Q8BGY2|IF5A2_MOUSE	>sp|P63242|IF5A1_MOUSE Eukaryotic translation initiation factor 5A-1 OS=Mus musculus GN=Eif5a PE=1 SV=2;>sp|Q8BGY2|IF5A2_MOUSE Eukaryotic translation initiation factor 5A-2 OS=Mus musculus GN=Eif5a2 PE=1 SV=3
553	6PGD	3.40345e+06	3.6135e+06	4436944	6381615	3.40345e+06	2.95829e+06	2819536	10470245	2819536	2819536	10	21.6986	21.606	2.12389e+07	2.18871e+07	0.0195821	0.0201803	21.785	21.427	0.357937	0.357937	0.912124	0.0599823	0.940018			8	8	8	23.2	23.2	23.2	53.247	0	57.798	100540000	38		6PGD	Q9DCD0	6-phosphogluconate dehydrogenase, decarboxylating OS=Mus musculus GN=Pgd PE=1 SV=3	sp|Q9DCD0|6PGD_MOUSE	sp|Q9DCD0|6PGD_MOUSE	>sp|Q9DCD0|6PGD_MOUSE 6-phosphogluconate dehydrogenase, decarboxylating OS=Mus musculus GN=Pgd PE=1 SV=3
351	G6PD1	2.551e+06	3111892	1.50914e+06	3852236	586414	165247	2107396	4805201	2107396	2107396	10	21.007	21.1448	1.16107e+07	11292636	0.0107049	0.010412	21.2826	21.007	0.275602	0.275602	0.916611	0.772774	0.227226			10	10	10	26.6	26.6	26.6	59.262	0	66.078	55030000	33		G6PD1	Q00612	Glucose-6-phosphate 1-dehydrogenase X OS=Mus musculus GN=G6pdx PE=1 SV=3	sp|Q00612|G6PD1_MOUSE;sp|P97324|G6PD2_MOUSE	sp|Q00612|G6PD1_MOUSE	>sp|Q00612|G6PD1_MOUSE Glucose-6-phosphate 1-dehydrogenase X OS=Mus musculus GN=G6pdx PE=1 SV=3
282	SUMO2	340350	442217	246355	352348	550529	813727	228031	383236	228031	228031	10	18.4019	18.1128	1.9318e+06	1.88106e+06	0.0017811	0.00173436	18.4266	17.7989	0.627773	0.627773	0.931311	0.821209	0.178791			1	1	1	12.6	12.6	12.6	10.871	0.0067114	7.4482	6288900	2		SUMO2	P61957	Small ubiquitin-related modifier 2 OS=Mus musculus GN=Sumo2 PE=1 SV=1;Q9Z172	sp|P61957|SUMO2_MOUSE;sp|Q9Z172|SUMO3_MOUSE	sp|P61957|SUMO2_MOUSE;sp|Q9Z172|SUMO3_MOUSE	>sp|P61957|SUMO2_MOUSE Small ubiquitin-related modifier 2 OS=Mus musculus GN=Sumo2 PE=1 SV=1;>sp|Q9Z172|SUMO3_MOUSE Small ubiquitin-related modifier 3 OS=Mus musculus GN=Sumo3 PE=1 SV=1
526	ROAA	550529	340350	372771	372771	633904	1.25723e+06	185688	401954	185688	185688	10	18.5079	18.0052	2.27033e+06	2.21625e+06	0.00209322	0.00204342	18.5079	17.5025	1.00541	1.00541	0.935868	0.0261342	0.973866			2	2	2	7.7	7.7	7.7	30.831	0	12.515	7589300	7		ROAA	Q99020	Heterogeneous nuclear ribonucleoprotein A/B OS=Mus musculus GN=Hnrnpab PE=1 SV=1	sp|Q99020|ROAA_MOUSE	sp|Q99020|ROAA_MOUSE	>sp|Q99020|ROAA_MOUSE Heterogeneous nuclear ribonucleoprotein A/B OS=Mus musculus GN=Hnrnpab PE=1 SV=1
450	CDSN	721664	172233	291296	839340	2397458	2760165	539777	150584	539777	539777	10	19.042	19.2515	4.42199e+06	4530080	0.00407703	0.00417681	19.461	19.042	0.418963	0.418963	0.93795	0.868934	0.131066			2	2	2	5.2	5.2	5.2	54.312	0	12.949	12156000	11		CDSN	Q7TPC1	Corneodesmosin OS=Mus musculus GN=Cdsn PE=2 SV=2	sp|Q7TPC1|CDSN_MOUSE	sp|Q7TPC1|CDSN_MOUSE	>sp|Q7TPC1|CDSN_MOUSE Corneodesmosin OS=Mus musculus GN=Cdsn PE=2 SV=2
56	FGFP1	918780	3.69055e+06	1.73508e+06	1843213	1.24088e+06	1779459	2217327	1.18033e+06	2217327	2217327	10	20.7886	20.9035	9.4285e+06	9.61177e+06	0.00869299	0.0088622	20.7266	21.0804	-0.353823	0.353823	0.945586	0.0191899	0.98081			3	3	3	25.9	25.9	25.9	28.294	0	22.37	33490000	19		FGFP1	O70514	Fibroblast growth factor-binding protein 1 OS=Mus musculus GN=Fgfbp1 PE=1 SV=1	sp|O70514|FGFP1_MOUSE	sp|O70514|FGFP1_MOUSE	>sp|O70514|FGFP1_MOUSE Fibroblast growth factor-binding protein 1 OS=Mus musculus GN=Fgfbp1 PE=1 SV=1
423	ADH7	1790710	1.45357e+06	8182	2.70472e+06	352348	725562	1826945	0	1826945	1826945	9	20.6295	20.6361	6.30953e+06	6.2064e+06	0.00581733	0.0057224	20.4712	20.801	-0.329833	0.329833	0.948882	0.853709	0.146291			4	4	4	15.8	15.8	15.8	39.904	0	37.475	19120000	13		ADH7	Q64437	Alcohol dehydrogenase class 4 mu/sigma chain OS=Mus musculus GN=Adh7 PE=2 SV=2	sp|Q64437|ADH7_MOUSE	sp|Q64437|ADH7_MOUSE	>sp|Q64437|ADH7_MOUSE Alcohol dehydrogenase class 4 mu/sigma chain OS=Mus musculus GN=Adh7 PE=2 SV=2
548	CHM4B	700127	127378	276216	300188	43712.5	165247	340350	236107	340350	340350	10	18.1367	18.2261	1.44762e+06	1.42241e+06	0.00133469	0.00131148	18.0754	18.3767	-0.301226	0.301226	0.950669	0.520024	0.479976			2	2	2	13.4	13.4	13.4	24.936	0	12.03	4679800	5		CHM4B	Q9D8B3	Charged multivesicular body protein 4b OS=Mus musculus GN=Chmp4b PE=1 SV=2	sp|Q9D8B3|CHM4B_MOUSE	sp|Q9D8B3|CHM4B_MOUSE	>sp|Q9D8B3|CHM4B_MOUSE Charged multivesicular body protein 4b OS=Mus musculus GN=Chmp4b PE=1 SV=2
321	PEBP1	2819536	2.84402e+06	3111892	6.2626e+06	1191313	3.25205e+06	3.88287e+06	1.11023e+06	3.88287e+06	3.88287e+06	10	21.6015	21.6641	16229360	1.60109e+07	0.0149633	0.0147623	21.4395	21.8887	-0.449193	0.449193	0.950994	0.835741	0.164259			5	5	5	52.4	52.4	52.4	20.83	0	35.863	54239000	30		PEBP1	P70296	Phosphatidylethanolamine-binding protein 1 OS=Mus musculus GN=Pebp1 PE=1 SV=3	sp|P70296|PEBP1_MOUSE	sp|P70296|PEBP1_MOUSE	>sp|P70296|PEBP1_MOUSE Phosphatidylethanolamine-binding protein 1 OS=Mus musculus GN=Pebp1 PE=1 SV=3
583	ESTD	203643	115872	352348	306479	253547	165247	306479	138878	306479	306479	10	18.0951	18.0887	1.23189e+06	1.22356e+06	0.00113579	0.00112814	17.9519	18.2254	-0.273536	0.273536	0.973818	0.773264	0.226736			1	1	1	7.8	7.8	7.8	31.319	0.0066335	7.1778	4106300	3		ESTD	Q9R0P3	S-formylglutathione hydrolase OS=Mus musculus GN=Esd PE=1 SV=1	sp|Q9R0P3|ESTD_MOUSE	sp|Q9R0P3|ESTD_MOUSE	>sp|Q9R0P3|ESTD_MOUSE S-formylglutathione hydrolase OS=Mus musculus GN=Esd PE=1 SV=1
316	TBB4B	59256850	63729300	52765020	69903300	36749855	44508300	69903300	29233015	69903300	69903300	10	25.8739	25.9397	282404325	283451215	0.260374	0.261347	25.8205	26.0589	-0.238379	0.238379	0.981168	0.745986	0.254014			17	17	4	53.7	53.7	16	49.83	0	323.31	993030000	259		TBB4B	P68372	Tubulin beta-4B chain OS=Mus musculus GN=Tubb4b PE=1 SV=1;Q9D6F9	sp|P68372|TBB4B_MOUSE;sp|Q9D6F9|TBB4A_MOUSE;sp|Q922F4|TBB6_MOUSE	sp|P68372|TBB4B_MOUSE;sp|Q9D6F9|TBB4A_MOUSE	>sp|P68372|TBB4B_MOUSE Tubulin beta-4B chain OS=Mus musculus GN=Tubb4b PE=1 SV=1;>sp|Q9D6F9|TBB4A_MOUSE Tubulin beta-4A chain OS=Mus musculus GN=Tubb4a PE=1 SV=3
307	TCTP	651639	503258	854006	313206	572099	165247	740988	503258	740988	740988	10	19.2229	19.3125	2.89421e+06	2.89147e+06	0.00266843	0.00266598	19.1259	19.4991	-0.373184	0.373184	0.986491	0.803905	0.196095			2	2	2	15.7	15.7	15.7	19.462	0	15.107	10783000	13		TCTP	P63028	Translationally-controlled tumor protein OS=Mus musculus GN=Tpt1 PE=1 SV=1	sp|P63028|TCTP_MOUSE	sp|P63028|TCTP_MOUSE	>sp|P63028|TCTP_MOUSE Translationally-controlled tumor protein OS=Mus musculus GN=Tpt1 PE=1 SV=1
