# Supplementary material for: Transcriptomic and Proteomic Profiling Revealed High Proportions of Odorant Binding and Antimicrobial Defense Proteins in Olfactory Tissues of the House Mouse
Source: Front Genet. 2018 Feb 5;9:26. doi: 10.3389/fgene.2018.00026 (PMC5807349; doi:10.3389/fgene.2018.00026)
Supplement: DATA SHEET 4 — Output from multiple correlation analysis containing correlation coefficients and Benjamini-Hochberg p-adjusted values. [file Data_Sheet_4.XLSX]

## Sheet: Sheet1
PROTEIN CORRELATION MATRIX - r
	BPIFB9B	PIP	TRFL	BPIFB7	OVOS	MFGM	BPIFA6	BPIFB5	BPIA1	BPIB3	BPIB1	TRFE	PGRP1	BPIA2	BPIB4	CYTC	BPIB6	CAMP	NGP	WFDC2	LYZ1	CYTB	MIF	CD14	IFI2	LYZ2	IL1RA	IFIT1	CYTA	OBP8	OBP5	OBP1	OBP2	LCN11	LCN13	MUP4	OBP6	LCN14	LCN3	MUP5	sMUP9	LCN4	OBP7	LCN2	FABP5	PTGDS	LCN16	sMUP17	RBP2
BPIFB9B	1	0.303136	-0.545235	-0.00546741	-0.161693	0.207018	0.157859	0.73677	-0.421704	-0.705794	0.266558	0.239616	-0.49119	0.559506	-0.0455858	-0.425559	-0.352975	0.31408	0.26125	-0.111752	0.438914	-0.533862	-0.0247718	0.134832	-0.521747	0.0494972	-0.780647	-0.293397	-0.0166414	-0.953087	-0.85625	0.151315	-0.069639	-0.523385	0.359067	0.613684	-0.392955	0.271634	-0.417761	0.212169	0.498365	-0.588159	0.0834441	0.302908	-0.299366	0.39213	-0.494318	0.372836	-0.637975
PIP	0.303136	1	-0.440408	0.273245	-0.82528	0.536476	-0.676911	-0.0683596	-0.360378	-0.126218	0.245168	0.290006	-0.88123	0.367417	0.120851	0.353261	-0.176331	-0.604252	-0.576077	0.277618	0.412268	-0.0794082	0.215058	-0.720253	0.0187865	-0.684112	-0.450954	0.321585	-0.0726395	-0.334508	-0.384688	-0.0376735	-0.944073	-0.342295	-0.539636	0.58253	0.225455	-0.745834	-0.393196	-0.0264326	0.0157037	-0.241266	0.34408	-0.613477	0.457894	-0.056501	-0.404749	0.195318	0.0502887
TRFL	-0.545235	-0.440408	1	-0.157815	0.167958	-0.726299	0.428644	-0.0704168	0.184395	0.347591	-0.164965	-0.658806	0.56278	-0.759258	-0.0637165	-0.138869	-0.42106	0.420909	0.316933	0.255274	-0.326499	0.563108	0.233571	0.141112	0.575001	0.462889	0.462114	0.300239	0.214959	0.546081	0.662421	-0.351438	0.337136	0.554188	-0.0303455	-0.223754	0.266328	0.199328	-0.0882163	0.0692131	0.136034	0.111087	0.199796	0.436154	-0.361032	-0.639135	-0.0277842	0.0476909	0.696268
BPIFB7	-0.00546741	0.273245	-0.157815	1	-0.321763	0.449473	-0.24391	0.21736	0.068483	0.168931	0.631248	0.0515684	-0.220839	-0.127526	-0.59712	0.400466	0.34363	-0.40816	-0.422302	-0.489738	0.274541	-0.683804	0.534161	-0.378529	0.335875	-0.303435	0.197988	-0.435634	-0.430357	-0.0692988	0.182129	-0.150101	-0.136421	-0.027683	0.159215	0.161925	-0.49132	-0.216996	0.132324	0.377396	0.417499	0.105422	0.310507	-0.270025	0.477622	-0.563538	0.0924778	0.59664	0.223529
OVOS	-0.161693	-0.82528	0.167958	-0.321763	1	-0.42781	0.626513	-0.0940789	-0.137245	-0.166406	-0.568968	-0.227293	0.794916	-0.161881	-0.0204863	-0.28812	0.0611845	0.624168	0.710961	-0.299559	-0.361753	-0.0188716	-0.38798	0.546587	-0.107355	0.810748	0.0968495	-0.330683	0.0148593	0.222649	0.00649627	0.222013	0.814624	-0.0428179	0.669252	-0.536369	-0.126514	0.766227	0.0515934	0.090639	-0.194676	-0.0844289	-0.474257	0.525869	-0.515115	0.288668	0.0769413	-0.369267	-0.0983409
MFGM	0.207018	0.536476	-0.726299	0.449473	-0.42781	1	-0.513697	-0.139566	-0.0682399	0.296167	0.22411	0.633977	-0.499623	0.750293	-0.276992	0.632393	0.531723	-0.658855	-0.599846	-0.371949	0.0141009	-0.576185	-0.301977	-0.228558	0.0933664	-0.621723	-0.100742	-0.442152	-0.507061	-0.345859	-0.226508	0.483999	-0.396822	-0.476723	-0.19993	-0.115949	-0.420085	-0.408388	0.243242	-0.439037	-0.312749	0.323752	-0.348657	-0.681329	0.508258	0.265741	0.298611	-0.153106	-0.18423
BPIFA6	0.157859	-0.676911	0.428644	-0.24391	0.626513	-0.513697	1	0.291277	-0.163926	-0.190521	-0.353622	-0.0939121	0.478056	-0.230924	-0.470602	-0.655368	-0.345203	0.902511	0.918239	-0.445393	-0.515557	-0.026601	-0.262399	0.426498	0.0835407	0.875625	0.118395	-0.446942	-0.279699	-0.224194	-0.100218	0.338279	0.789142	-0.214588	0.7904	-0.230201	-0.44685	0.939702	-0.0664609	0.0238267	0.227922	-0.0635865	-0.351535	0.930347	-0.578469	-0.114161	-0.0603748	-0.0628634	-0.0996333
BPIFB5	0.73677	-0.0683596	-0.0704168	0.21736	-0.0940789	-0.139566	0.291277	1	0.00966984	-0.494509	0.630846	-0.227465	-0.0985527	0.0534663	-0.131189	-0.462461	-0.314197	0.446123	0.247739	-0.072875	0.552984	-0.524915	0.405146	0.390687	-0.328291	0.174418	-0.421757	-0.293551	0.208508	-0.634792	-0.323065	-0.321708	0.256867	0.0684229	0.418295	0.563581	-0.445706	0.375931	-0.225946	0.520946	0.875578	-0.474955	0.413541	0.518232	-0.423113	-0.0271965	-0.323486	0.755108	-0.356951
BPIA1	-0.421704	-0.360378	0.184395	0.068483	-0.137245	-0.0682399	-0.163926	0.00966984	1	0.488775	0.490833	0.054096	0.191379	-0.309776	0.0172792	0.00728571	0.603085	-0.307129	-0.416887	-0.000294925	-0.0365335	0.162753	0.234664	0.253484	-0.108536	-0.385025	0.704544	0.0514216	0.140787	0.40935	0.673556	-0.308625	0.186697	0.702038	-0.284363	-0.216809	-0.0475619	-0.167693	0.844196	-0.0900241	0.0479088	0.677488	0.13396	-0.120526	0.361385	-0.149821	0.787065	0.124089	-0.107062
BPIB3	-0.705794	-0.126218	0.347591	0.168931	-0.166406	0.296167	-0.190521	-0.494509	0.488775	1	-0.00776244	0.0253333	0.28834	-0.055843	-0.24336	0.660442	0.458951	-0.419732	-0.460665	-0.0934576	-0.522602	0.17861	-0.224224	0.0619598	0.708896	-0.281592	0.720179	-0.0970554	-0.250955	0.54867	0.78299	0.159867	0.0487224	0.33206	-0.424194	-0.703461	-0.0649169	-0.30122	0.558858	-0.625948	-0.489335	0.837354	-0.335455	-0.421016	0.286212	-0.288588	0.704851	-0.378179	0.550077
BPIB1	0.266558	0.245168	-0.164965	0.631248	-0.568968	0.22411	-0.353622	0.630846	0.490833	-0.00776244	1	-0.0420906	-0.344603	-0.0822188	-0.137342	0.0540902	0.233804	-0.341308	-0.524923	-0.0292119	0.645152	-0.466083	0.70524	-0.0359794	-0.157344	-0.527915	0.0373931	-0.100628	0.121106	-0.220824	0.149737	-0.532365	-0.187927	0.383761	-0.127746	0.50987	-0.292805	-0.305553	0.236628	0.437166	0.697174	0.0193638	0.632667	-0.156196	0.312128	-0.310891	0.123132	0.827383	-0.146429
TRFE	0.239616	0.290006	-0.658806	0.0515684	-0.227293	0.633977	-0.0939121	-0.227465	0.054096	0.0253333	-0.0420906	1	-0.578332	0.540712	-0.370222	-0.0463632	0.480957	-0.363928	-0.184191	-0.535095	-0.336893	-0.232125	-0.435074	-0.321209	-0.280675	-0.411442	0.100282	-0.368958	-0.690716	-0.441373	-0.399982	0.719953	-0.233985	-0.644044	0.039408	-0.0545091	-0.416646	-0.0741266	0.444639	-0.486172	-0.329879	0.437734	-0.484167	-0.247472	0.605675	0.304877	0.404544	-0.30789	-0.607818
PGRP1	-0.49119	-0.88123	0.56278	-0.220839	0.794916	-0.499623	0.478056	-0.0985527	0.191379	0.28834	-0.344603	-0.578332	1	-0.381187	0.0362964	0.0077289	0.0735672	0.490319	0.436737	-0.0537199	-0.34275	0.147138	-0.194941	0.677182	0.271458	0.670981	0.372485	-0.167682	0.229115	0.561768	0.531305	-0.0934152	0.813398	0.44625	0.335513	-0.680776	0.000476046	0.539037	0.172892	0.0114317	-0.157817	0.147095	-0.291055	0.388015	-0.551892	-0.00740647	0.258103	-0.271129	0.336559
BPIA2	0.559506	0.367417	-0.759258	-0.127526	-0.161881	0.750293	-0.230924	0.0534663	-0.309776	-0.055843	-0.0822188	0.540712	-0.381187	1	0.055065	0.270325	0.163057	-0.192561	-0.16648	-0.135982	0.0197425	-0.425214	-0.635426	0.174996	-0.229066	-0.281862	-0.525568	-0.359189	-0.207128	-0.612203	-0.605042	0.59304	-0.203053	-0.60604	-0.0662318	-0.0639972	-0.305867	-0.0738233	-0.0440546	-0.529585	-0.348247	-0.0147236	-0.524491	-0.337173	-0.0355472	0.741133	0.0264164	-0.360197	-0.469563
BPIB4	-0.0455858	0.120851	-0.0637165	-0.59712	-0.0204863	-0.276992	-0.470602	-0.131189	0.0172792	-0.24336	-0.137342	-0.370222	0.0362964	0.055065	1	0.0318859	-0.195116	-0.120268	-0.187206	0.876114	0.467539	0.513772	0.0380398	0.158362	-0.443733	-0.185416	-0.407728	0.763011	0.88059	0.283272	-0.0623387	-0.488486	-0.315897	0.407792	-0.560819	0.20504	0.826239	-0.386426	-0.265331	0.0911816	-0.209018	-0.376239	0.292984	-0.276817	-0.227871	0.496347	-0.273478	-0.159862	-0.0545023
CYTC	-0.425559	0.353261	-0.138869	0.400466	-0.28812	0.632393	-0.655368	-0.462461	0.00728571	0.660442	0.0540902	-0.0463632	0.0077289	0.270325	0.0318859	1	0.400797	-0.695756	-0.704231	0.0712821	0.0065183	-0.156198	-0.104367	-0.174343	0.561496	-0.483783	0.139029	-0.0242718	-0.0867521	0.379099	0.380683	0.0324116	-0.358363	0.0902154	-0.514292	-0.392765	0.0949283	-0.618513	0.108623	-0.345349	-0.478282	0.332627	-0.141711	-0.824277	0.322863	-0.0438631	0.250807	-0.243142	0.539382
BPIB6	-0.352975	-0.176331	-0.42106	0.34363	0.0611845	0.531723	-0.345203	-0.314197	0.603085	0.458951	0.233804	0.480957	0.0735672	0.163057	-0.195116	0.400797	1	-0.594669	-0.518508	-0.463531	-0.150958	-0.311643	-0.142721	0.0460901	-0.107226	-0.4558	0.552505	-0.38549	-0.328097	0.270329	0.337178	0.209471	0.104809	0.108869	-0.0640136	-0.471376	-0.319223	-0.189693	0.865164	-0.243555	-0.356256	0.70719	-0.325694	-0.49249	0.628109	0.172818	0.846974	-0.197448	-0.257432
CAMP	0.31408	-0.604252	0.420909	-0.40816	0.624168	-0.658855	0.902511	0.446123	-0.307129	-0.419732	-0.341308	-0.363928	0.490319	-0.192561	-0.120268	-0.695756	-0.594669	1	0.952311	-0.104446	-0.210231	0.0406708	-0.168919	0.541388	-0.070474	0.918296	-0.213386	-0.214784	0.102527	-0.261185	-0.234915	0.0891274	0.707032	-0.10316	0.694389	-0.0235204	-0.201493	0.886045	-0.363416	0.198249	0.334	-0.412181	-0.149432	0.945859	-0.835249	0.0430665	-0.361789	0.0317455	-0.0979015
NGP	0.26125	-0.576077	0.316933	-0.422302	0.710961	-0.599846	0.918239	0.247739	-0.416887	-0.460665	-0.524923	-0.184191	0.436737	-0.16648	-0.187206	-0.704231	-0.518508	0.952311	1	-0.234381	-0.350087	0.0587173	-0.285762	0.380616	-0.0964505	0.939385	-0.178426	-0.251249	-0.0732992	-0.247002	-0.327934	0.271698	0.668518	-0.297538	0.761829	-0.0905785	-0.200698	0.902253	-0.340875	0.14253	0.172687	-0.372239	-0.288519	0.902829	-0.701092	0.0843511	-0.344027	-0.122305	-0.153842
WFDC2	-0.111752	0.277618	0.255274	-0.489738	-0.299559	-0.371949	-0.445393	-0.072875	-0.000294925	-0.0934576	-0.0292119	-0.535095	-0.0537199	-0.135982	0.876114	0.0712821	-0.463531	-0.104446	-0.234381	1	0.443009	0.648628	0.237679	-0.0037376	-0.117265	-0.21487	-0.335098	0.902085	0.864184	0.308826	0.103854	-0.623822	-0.456298	0.510308	-0.709413	0.329502	0.880924	-0.507398	-0.419594	0.0934693	-0.0436949	-0.371127	0.50138	-0.232186	-0.241753	0.114373	-0.402833	0.0118477	0.272551
LYZ1	0.438914	0.412268	-0.326499	0.274541	-0.361753	0.0141009	-0.515557	0.552984	-0.0365335	-0.522602	0.645152	-0.336893	-0.34275	0.0197425	0.467539	0.0065183	-0.150958	-0.210231	-0.350087	0.443009	1	-0.289979	0.672383	-0.07193	-0.458758	-0.351813	-0.57296	0.30706	0.601478	-0.212005	-0.256417	-0.721389	-0.394143	0.277502	-0.191177	0.756639	0.233483	-0.373157	-0.36213	0.699242	0.590994	-0.635829	0.776644	-0.207004	-0.013406	0.0728854	-0.478264	0.712952	-0.169313
CYTB	-0.533862	-0.0794082	0.563108	-0.683804	-0.0188716	-0.576185	-0.026601	-0.524915	0.162753	0.17861	-0.466083	-0.232125	0.147138	-0.425214	0.513772	-0.156198	-0.311643	0.0406708	0.0587173	0.648628	-0.289979	1	-0.0620073	-0.126581	0.0781603	0.0337131	0.249659	0.802073	0.408629	0.565982	0.345949	-0.207727	-0.184394	0.388411	-0.529717	-0.105127	0.793779	-0.230847	-0.0479033	-0.241169	-0.378972	0.124307	0.0911994	0.00979804	-0.0493372	-0.0918117	-0.0168237	-0.404122	0.316519
MIF	-0.0247718	0.215058	0.233571	0.534161	-0.38798	-0.301977	-0.262399	0.405146	0.234664	-0.224224	0.70524	-0.435074	-0.194941	-0.635426	0.0380398	-0.104367	-0.142721	-0.168919	-0.285762	0.237679	0.672383	-0.0620073	1	-0.351938	-0.0445056	-0.232718	0.0462086	0.335214	0.3275	0.144745	0.248992	-0.843133	-0.264046	0.516973	-0.111821	0.654337	0.182109	-0.315647	-0.141626	0.814659	0.751856	-0.305775	0.947115	0.00197509	0.231168	-0.643636	-0.280127	0.885364	0.220157
CD14	0.134832	-0.720253	0.141112	-0.378529	0.546587	-0.228558	0.426498	0.390687	0.253484	0.0619598	-0.0359794	-0.321209	0.677182	0.174996	0.158362	-0.174343	0.0460901	0.541388	0.380616	-0.0037376	-0.07193	-0.126581	-0.351938	1	-0.156942	0.456907	-0.0384214	-0.325387	0.34423	-0.037321	0.108298	0.0122897	0.760133	0.295293	0.30954	-0.404551	-0.251626	0.584531	0.188429	-0.131279	0.0343767	0.0309116	-0.334295	0.431427	-0.710465	0.45402	0.244084	-0.147989	-0.20875
IFI2	-0.521747	0.0187865	0.575001	0.335875	-0.107355	0.0933664	0.0835407	-0.328291	-0.108536	0.708896	-0.157344	-0.280675	0.271458	-0.229066	-0.443733	0.561496	-0.107226	-0.070474	-0.0964505	-0.117265	-0.458758	0.0781603	-0.0445056	-0.156942	1	0.118165	0.410604	-0.118927	-0.336632	0.373547	0.55897	0.117164	0.0307785	0.0700452	-0.127861	-0.455529	-0.0814912	-0.108147	-0.0697338	-0.306106	-0.197328	0.341693	-0.154287	-0.127198	-0.0119741	-0.618491	0.0950091	-0.146875	0.877139
LYZ2	0.0494972	-0.684112	0.462889	-0.303435	0.810748	-0.621723	0.875625	0.174418	-0.385025	-0.281592	-0.527915	-0.411442	0.670981	-0.281862	-0.185416	-0.483783	-0.4558	0.918296	0.939385	-0.21487	-0.351813	0.0337131	-0.232718	0.456907	0.118165	1	-0.0693616	-0.272403	-0.00898915	-0.0137089	-0.094294	0.158843	0.763712	-0.127133	0.743003	-0.265108	-0.166367	0.875484	-0.330925	0.184919	0.128491	-0.328644	-0.277255	0.82816	-0.758847	-0.0226436	-0.294028	-0.12839	0.103366
IL1RA	-0.780647	-0.450954	0.462114	0.197988	0.0968495	-0.100742	0.118395	-0.421757	0.704544	0.720179	0.0373931	0.100282	0.372485	-0.525568	-0.407728	0.139029	0.552505	-0.213386	-0.178426	-0.335098	-0.57296	0.249659	0.0462086	-0.0384214	0.410604	-0.0693616	1	-0.116961	-0.341454	0.630303	0.819724	0.044474	0.300961	0.417609	-0.0637807	-0.575901	-0.133139	-0.00533981	0.776029	-0.246384	-0.22382	0.850036	-0.171328	-0.0411698	0.439822	-0.497595	0.791836	-0.163934	0.300595
IFIT1	-0.293397	0.321585	0.300239	-0.435634	-0.330683	-0.442152	-0.446942	-0.293551	0.0514216	-0.0970554	-0.100628	-0.368958	-0.167682	-0.359189	0.763011	-0.0242718	-0.38549	-0.214784	-0.251249	0.902085	0.30706	0.802073	0.335214	-0.325387	-0.118927	-0.272403	-0.116961	1	0.685462	0.438069	0.16332	-0.589196	-0.564812	0.461747	-0.716135	0.361765	0.956225	-0.578827	-0.311804	0.138548	-0.095529	-0.249664	0.549934	-0.253628	0.0540929	-0.0819228	-0.337937	-0.00627148	0.281767
CYTA	-0.0166414	-0.0726395	0.214959	-0.430357	0.0148593	-0.507061	-0.279699	0.208508	0.140787	-0.250955	0.121106	-0.690716	0.229115	-0.207128	0.88059	-0.0867521	-0.328097	0.102527	-0.0732992	0.864184	0.601478	0.408629	0.3275	0.34423	-0.336632	-0.00898915	-0.341454	0.685462	1	0.293809	0.11853	-0.764379	-0.0852183	0.667161	-0.398001	0.294622	0.695786	-0.212861	-0.302939	0.360704	0.174624	-0.464938	0.532298	-0.0107593	-0.432869	0.228028	-0.329452	0.186007	0.0814864
OBP8	-0.953087	-0.334508	0.546081	-0.0692988	0.222649	-0.345859	-0.224194	-0.634792	0.40935	0.54867	-0.220824	-0.441373	0.561768	-0.612203	0.283272	0.379099	0.270329	-0.261185	-0.247002	0.308826	-0.212005	0.565982	0.144745	-0.037321	0.373547	-0.0137089	0.630303	0.438069	0.293809	1	0.827485	-0.375771	0.0726865	0.67214	-0.38719	-0.496592	0.553882	-0.287901	0.298635	-0.0225366	-0.403533	0.383153	0.0825719	-0.283589	0.164559	-0.303875	0.354607	-0.274914	0.616759
OBP5	-0.85625	-0.384688	0.662421	0.182129	0.00649627	-0.226508	-0.100218	-0.323065	0.673556	0.78299	0.149737	-0.399982	0.531305	-0.605042	-0.0623387	0.380683	0.337178	-0.234915	-0.327934	0.103854	-0.256417	0.345949	0.248992	0.108298	0.55897	-0.094294	0.819724	0.16332	0.11853	0.827485	1	-0.368258	0.207555	0.771574	-0.329692	-0.499487	0.170869	-0.211981	0.509445	-0.0988062	-0.134096	0.618427	0.113851	-0.168529	0.178807	-0.538471	0.570767	-0.026809	0.636329
OBP1	0.151315	-0.0376735	-0.351438	-0.150101	0.222013	0.483999	0.338279	-0.321708	-0.308625	0.159867	-0.532365	0.719953	-0.0934152	0.59304	-0.488486	0.0324116	0.209471	0.0891274	0.271698	-0.623822	-0.721389	-0.207727	-0.843133	0.0122897	0.117164	0.158843	0.044474	-0.589196	-0.764379	-0.375771	-0.368258	1	0.174613	-0.796716	0.323658	-0.487558	-0.507654	0.343378	0.186713	-0.703267	-0.546405	0.362965	-0.896731	0.03994	0.0698748	0.356939	0.276024	-0.656308	-0.287944
OBP2	-0.069639	-0.944073	0.337136	-0.136421	0.814624	-0.396822	0.789142	0.256867	0.186697	0.0487224	-0.187927	-0.233985	0.813398	-0.203053	-0.315897	-0.358363	0.104809	0.707032	0.668518	-0.456298	-0.394143	-0.184394	-0.264046	0.760133	0.0307785	0.763712	0.300961	-0.564812	-0.0852183	0.0726865	0.207555	0.174613	1	0.132287	0.727768	-0.530469	-0.477806	0.879667	0.281142	0.0377696	0.108248	0.143777	-0.413276	0.703631	-0.553006	0.0652738	0.303452	-0.105507	-0.102874
LCN11	-0.523385	-0.342295	0.554188	-0.027683	-0.0428179	-0.476723	-0.214588	0.0684229	0.702038	0.33206	0.383761	-0.644044	0.44625	-0.60604	0.407792	0.0902154	0.108869	-0.10316	-0.297538	0.510308	0.277502	0.388411	0.516973	0.295293	0.0700452	-0.127133	0.417609	0.461747	0.667161	0.67214	0.771574	-0.796716	0.132287	1	-0.399924	-0.0536036	0.419901	-0.240684	0.284684	0.270149	0.200319	0.174478	0.513554	-0.0524565	-0.0615103	-0.299433	0.26369	0.281844	0.359767
LCN13	0.359067	-0.539636	-0.0303455	0.159215	0.669252	-0.19993	0.7904	0.418295	-0.284363	-0.424194	-0.127746	0.039408	0.335513	-0.0662318	-0.560819	-0.514292	-0.0640136	0.694389	0.761829	-0.709413	-0.191177	-0.529717	-0.111821	0.30954	-0.127861	0.743003	-0.0637807	-0.716135	-0.398001	-0.38719	-0.329692	0.323658	0.727768	-0.399924	1	-0.085403	-0.667559	0.893751	-0.0604733	0.329153	0.361575	-0.232717	-0.277238	0.738044	-0.374279	0.000111425	-0.110729	0.160626	-0.314624
MUP4	0.613684	0.58253	-0.223754	0.161925	-0.536369	-0.115949	-0.230201	0.563581	-0.216809	-0.703461	0.50987	-0.0545091	-0.680776	-0.0639972	0.20504	-0.392765	-0.471376	-0.0235204	-0.0905785	0.329502	0.756639	-0.105127	0.654337	-0.404551	-0.455529	-0.265108	-0.575901	0.361765	0.294622	-0.496592	-0.499487	-0.487558	-0.530469	-0.0536036	-0.085403	1	0.173004	-0.255853	-0.503846	0.627523	0.702925	-0.666776	0.779101	0.0758447	0.0764516	-0.141451	-0.658884	0.735241	-0.270194
OBP6	-0.392955	0.225455	0.266328	-0.49132	-0.126514	-0.420085	-0.44685	-0.445706	-0.0475619	-0.0649169	-0.292805	-0.416646	0.000476046	-0.305867	0.826239	0.0949283	-0.319223	-0.201493	-0.200698	0.880924	0.233483	0.793779	0.182109	-0.251626	-0.0814912	-0.166367	-0.133139	0.956225	0.695786	0.553882	0.170869	-0.507654	-0.477806	0.419901	-0.667559	0.173004	1	-0.528305	-0.331296	0.08775	-0.283391	-0.259099	0.390514	-0.308716	-0.0176922	0.0458211	-0.323386	-0.191314	0.335802
LCN14	0.271634	-0.745834	0.199328	-0.216996	0.766227	-0.408388	0.939702	0.375931	-0.167693	-0.30122	-0.305553	-0.0741266	0.539037	-0.0738233	-0.386426	-0.618513	-0.189693	0.886045	0.902253	-0.507398	-0.373157	-0.230847	-0.315647	0.584531	-0.108147	0.875484	-0.00533981	-0.578827	-0.212861	-0.287901	-0.211981	0.343378	0.879667	-0.240684	0.893751	-0.255853	-0.528305	1	-0.0210659	0.0985631	0.22253	-0.139636	-0.411144	0.882057	-0.624062	0.121701	-0.0284207	-0.0597275	-0.282259
LCN3	-0.417761	-0.393196	-0.0882163	0.132324	0.0515934	0.243242	-0.0664609	-0.225946	0.844196	0.558858	0.236628	0.444639	0.172892	-0.0440546	-0.265331	0.108623	0.865164	-0.363416	-0.340875	-0.419594	-0.36213	-0.0479033	-0.141626	0.188429	-0.0697338	-0.330925	0.776029	-0.311804	-0.302939	0.298635	0.509445	0.186713	0.281142	0.284684	-0.0604733	-0.503846	-0.331296	-0.0210659	1	-0.349651	-0.257189	0.874419	-0.318239	-0.191694	0.516078	0.0214658	0.973688	-0.191362	-0.256919
MUP5	0.212169	-0.0264326	0.0692131	0.377396	0.090639	-0.439037	0.0238267	0.520946	-0.0900241	-0.625948	0.437166	-0.486172	0.0114317	-0.529585	0.0911816	-0.345349	-0.243555	0.198249	0.14253	0.0934693	0.699242	-0.241169	0.814659	-0.131279	-0.306106	0.184919	-0.246384	0.138548	0.360704	-0.0225366	-0.0988062	-0.703267	0.0377696	0.270149	0.329153	0.627523	0.08775	0.0985631	-0.349651	1	0.769608	-0.645376	0.766998	0.291062	-0.0954894	-0.332519	-0.50531	0.799976	-0.0224998
sMUP9	0.498365	0.0157037	0.136034	0.417499	-0.194676	-0.312749	0.227922	0.875578	0.0479088	-0.489335	0.697174	-0.329879	-0.157817	-0.348247	-0.209018	-0.478282	-0.356256	0.334	0.172687	-0.0436949	0.590994	-0.378972	0.751856	0.0343767	-0.197328	0.128491	-0.22382	-0.095529	0.174624	-0.403533	-0.134096	-0.546405	0.108248	0.200319	0.361575	0.702925	-0.283391	0.22253	-0.257189	0.769608	1	-0.480298	0.705851	0.490135	-0.187749	-0.427452	-0.397206	0.947396	-0.125707
LCN4	-0.588159	-0.241266	0.111087	0.105422	-0.0844289	0.323752	-0.0635865	-0.474955	0.677488	0.837354	0.0193638	0.437734	0.147095	-0.0147236	-0.376239	0.332627	0.70719	-0.412181	-0.372239	-0.371127	-0.635829	0.124307	-0.305775	0.0309116	0.341693	-0.328644	0.850036	-0.249664	-0.464938	0.383153	0.618427	0.362965	0.143777	0.174478	-0.232717	-0.666776	-0.259099	-0.139636	0.874419	-0.645376	-0.480298	1	-0.46396	-0.295151	0.515263	-0.145649	0.936401	-0.407785	0.0886537
OBP7	0.0834441	0.34408	0.199796	0.310507	-0.474257	-0.348657	-0.351535	0.413541	0.13396	-0.335455	0.632667	-0.484167	-0.291055	-0.524491	0.292984	-0.141711	-0.325694	-0.149432	-0.288519	0.50138	0.776644	0.0911994	0.947115	-0.334295	-0.154287	-0.277255	-0.171328	0.549934	0.532298	0.0825719	0.113851	-0.896731	-0.413276	0.513554	-0.277238	0.779101	0.390514	-0.411144	-0.318239	0.766998	0.705851	-0.46396	1	-0.0345398	0.115191	-0.483093	-0.448878	0.824597	0.181141
LCN2	0.302908	-0.613477	0.436154	-0.270025	0.525869	-0.681329	0.930347	0.518232	-0.120526	-0.421016	-0.156196	-0.247472	0.388015	-0.337173	-0.276817	-0.824277	-0.49249	0.945859	0.902829	-0.232186	-0.207004	0.00979804	0.00197509	0.431427	-0.127198	0.82816	-0.0411698	-0.253628	-0.0107593	-0.283589	-0.168529	0.03994	0.703631	-0.0524565	0.738044	0.0758447	-0.308716	0.882057	-0.191694	0.291062	0.490135	-0.295151	-0.0345398	1	-0.641348	-0.128291	-0.243327	0.201604	-0.185774
FABP5	-0.299366	0.457894	-0.361032	0.477622	-0.515115	0.508258	-0.578469	-0.423113	0.361385	0.286212	0.312128	0.605675	-0.551892	-0.0355472	-0.227871	0.322863	0.628109	-0.835249	-0.701092	-0.241753	-0.013406	-0.0493372	0.231168	-0.710465	-0.0119741	-0.758847	0.439822	0.0540929	-0.432869	0.164559	0.178807	0.0698748	-0.553006	-0.0615103	-0.374279	0.0764516	-0.0176922	-0.624062	0.516078	-0.0954894	-0.187749	0.515263	0.115191	-0.641348	1	-0.254042	0.443256	0.0524124	-0.0800053
PTGDS	0.39213	-0.056501	-0.639135	-0.563538	0.288668	0.265741	-0.114161	-0.0271965	-0.149821	-0.288588	-0.310891	0.304877	-0.00740647	0.741133	0.496347	-0.0438631	0.172818	0.0430665	0.0843511	0.114373	0.0728854	-0.0918117	-0.643636	0.45402	-0.618491	-0.0226436	-0.497595	-0.0819228	0.228028	-0.303875	-0.538471	0.356939	0.0652738	-0.299433	0.000111425	-0.141451	0.0458211	0.121701	0.0214658	-0.332519	-0.427452	-0.145649	-0.483093	-0.128291	-0.254042	1	0.0419471	-0.499224	-0.640795
LCN16	-0.494318	-0.404749	-0.0277842	0.0924778	0.0769413	0.298611	-0.0603748	-0.323486	0.787065	0.704851	0.123132	0.404544	0.258103	0.0264164	-0.273478	0.250807	0.846974	-0.361789	-0.344027	-0.402833	-0.478264	-0.0168237	-0.280127	0.244084	0.0950091	-0.294028	0.791836	-0.337937	-0.329452	0.354607	0.570767	0.276024	0.303452	0.26369	-0.110729	-0.658884	-0.323386	-0.0284207	0.973688	-0.50531	-0.397206	0.936401	-0.448878	-0.243327	0.443256	0.0419471	1	-0.335225	-0.123026
sMUP17	0.372836	0.195318	0.0476909	0.59664	-0.369267	-0.153106	-0.0628634	0.755108	0.124089	-0.378179	0.827383	-0.30789	-0.271129	-0.360197	-0.159862	-0.243142	-0.197448	0.0317455	-0.122305	0.0118477	0.712952	-0.404122	0.885364	-0.147989	-0.146875	-0.12839	-0.163934	-0.00627148	0.186007	-0.274914	-0.026809	-0.656308	-0.105507	0.281844	0.160626	0.735241	-0.191314	-0.0597275	-0.191362	0.799976	0.947396	-0.407785	0.824597	0.201604	0.0524124	-0.499224	-0.335225	1	-0.0303695
RBP2	-0.637975	0.0502887	0.696268	0.223529	-0.0983409	-0.18423	-0.0996333	-0.356951	-0.107062	0.550077	-0.146429	-0.607818	0.336559	-0.469563	-0.0545023	0.539382	-0.257432	-0.0979015	-0.153842	0.272551	-0.169313	0.316519	0.220157	-0.20875	0.877139	0.103366	0.300595	0.281767	0.0814864	0.616759	0.636329	-0.287944	-0.102874	0.359767	-0.314624	-0.270194	0.335802	-0.282259	-0.256919	-0.0224998	-0.125707	0.0886537	0.181141	-0.185774	-0.0800053	-0.640795	-0.123026	-0.0303695	1
MUP10	0.332395	0.278201	-0.0187282	0.660167	-0.427332	-0.0652831	-0.179991	0.684639	0.126243	-0.343332	0.849551	-0.268008	-0.328659	-0.334655	-0.144616	-0.143289	-0.125645	-0.0943917	-0.233203	0.016399	0.745279	-0.423203	0.905131	-0.232729	-0.134715	-0.229258	-0.154634	0.0154047	0.166315	-0.238145	-0.0139561	-0.661939	-0.198121	0.272896	0.0900295	0.737089	-0.160838	-0.168535	-0.170098	0.792712	0.896775	-0.38025	0.839582	0.0752484	0.156415	-0.500908	-0.313318	0.990687	-0.00910589
SODC	-0.429426	0.0769212	-0.0935033	0.244253	-0.406164	0.183865	-0.476578	-0.252774	0.8256	0.39607	0.470344	0.364307	-0.241589	-0.247428	-0.0146435	0.134757	0.686263	-0.679658	-0.667112	-0.037378	0.0262946	0.162801	0.320616	-0.29353	-0.154043	-0.701214	0.647754	0.184762	-0.0739194	0.36795	0.490881	-0.217885	-0.269084	0.43212	-0.451051	-0.0120217	0.0739461	-0.511651	0.778718	-0.0678329	-0.0725942	0.656936	0.221921	-0.450699	0.807763	-0.21647	0.685563	0.116387	-0.139477
PROTEIN CORRELATION MATRIX - p-adjusted, Method = Benjamini-Hochberg
	BPIFB9B	PIP	TRFL	BPIFB7	OVOS	MFGM	BPIFA6	BPIFB5	BPIA1	BPIB3	BPIB1	TRFE	PGRP1	BPIA2	BPIB4	CYTC	BPIB6	CAMP	NGP	WFDC2	LYZ1	CYTB	MIF	CD14	IFI2	LYZ2	IL1RA	IFIT1	CYTA	OBP8	OBP5	OBP1	OBP2	LCN11	LCN13	MUP4	OBP6	LCN14	LCN3	MUP5	sMUP9	LCN4	OBP7	LCN2	FABP5	PTGDS	LCN16	sMUP17	RBP2
BPIFB9B	0	0.999756	0.999756	0.999756	0.999756	0.999756	0.999756	0.999756	0.999756	0.999756	0.999756	0.999756	0.999756	0.999756	0.999756	0.999756	0.999756	0.999756	0.999756	0.999756	0.999756	0.999756	0.999756	0.999756	0.999756	0.999756	0.999756	0.999756	0.999756	0.0254679	0.999756	0.999756	0.999756	0.999756	0.999756	0.999756	0.999756	0.999756	0.999756	0.999756	0.999756	0.999756	0.999756	0.999756	0.999756	0.999756	0.999756	0.999756	0.999756
PIP	0.394538	0	0.999756	0.999756	0.999756	0.999756	0.999756	0.999756	0.999756	0.999756	0.999756	0.999756	0.939922	0.999756	0.999756	0.999756	0.999756	0.999756	0.999756	0.999756	0.999756	0.999756	0.999756	0.999756	0.999756	0.999756	0.999756	0.999756	0.999756	0.999756	0.999756	0.999756	0.0506765	0.999756	0.999756	0.999756	0.999756	0.999756	0.999756	0.999756	0.999756	0.999756	0.999756	0.999756	0.999756	0.999756	0.999756	0.999756	0.999756
TRFL	0.103099	0.202725	0	0.999756	0.999756	0.999756	0.999756	0.999756	0.999756	0.999756	0.999756	0.999756	0.999756	0.999756	0.999756	0.999756	0.999756	0.999756	0.999756	0.999756	0.999756	0.999756	0.999756	0.999756	0.999756	0.999756	0.999756	0.999756	0.999756	0.999756	0.999756	0.999756	0.999756	0.999756	0.999756	0.999756	0.999756	0.999756	0.999756	0.999756	0.999756	0.999756	0.999756	0.999756	0.999756	0.999756	0.999756	0.999756	0.999756
BPIFB7	0.98804	0.44494	0.66325	0	0.999756	0.999756	0.999756	0.999756	0.999756	0.999756	0.999756	0.999756	0.999756	0.999756	0.999756	0.999756	0.999756	0.999756	0.999756	0.999756	0.999756	0.999756	0.999756	0.999756	0.999756	0.999756	0.999756	0.999756	0.999756	0.999756	0.999756	0.999756	0.999756	0.999756	0.999756	0.999756	0.999756	0.999756	0.999756	0.999756	0.999756	0.999756	0.999756	0.999756	0.999756	0.999756	0.999756	0.999756	0.999756
OVOS	0.6554	0.00328294	0.642782	0.364599	0	0.999756	0.999756	0.999756	0.999756	0.999756	0.999756	0.999756	0.999756	0.999756	0.999756	0.999756	0.999756	0.999756	0.999756	0.999756	0.999756	0.999756	0.999756	0.999756	0.999756	0.999756	0.999756	0.999756	0.999756	0.999756	0.999756	0.999756	0.999756	0.999756	0.999756	0.999756	0.999756	0.999756	0.999756	0.999756	0.999756	0.999756	0.999756	0.999756	0.999756	0.999756	0.999756	0.999756	0.999756
MFGM	0.566061	0.109884	0.0173717	0.192494	0.217454	0	0.999756	0.999756	0.999756	0.999756	0.999756	0.999756	0.999756	0.999756	0.999756	0.999756	0.999756	0.999756	0.999756	0.999756	0.999756	0.999756	0.999756	0.999756	0.999756	0.999756	0.999756	0.999756	0.999756	0.999756	0.999756	0.999756	0.999756	0.999756	0.999756	0.999756	0.999756	0.999756	0.999756	0.999756	0.999756	0.999756	0.999756	0.999756	0.999756	0.999756	0.999756	0.999756	0.999756
BPIFA6	0.663161	0.0315629	0.21646	0.497073	0.0525962	0.128818	0	0.999756	0.999756	0.999756	0.999756	0.999756	0.999756	0.999756	0.999756	0.999756	0.999756	0.441313	0.22316	0.999756	0.999756	0.999756	0.999756	0.999756	0.999756	0.999756	0.999756	0.999756	0.999756	0.999756	0.999756	0.999756	0.999756	0.999756	0.999756	0.999756	0.999756	0.0680527	0.999756	0.999756	0.999756	0.999756	0.999756	0.119499	0.999756	0.999756	0.999756	0.999756	0.999756
BPIFB5	0.0150703	0.85116	0.846725	0.546359	0.796014	0.700578	0.414194	0	0.999756	0.999756	0.999756	0.999756	0.999756	0.999756	0.999756	0.999756	0.999756	0.999756	0.999756	0.999756	0.999756	0.999756	0.999756	0.999756	0.999756	0.999756	0.999756	0.999756	0.999756	0.999756	0.999756	0.999756	0.999756	0.999756	0.999756	0.999756	0.999756	0.999756	0.999756	0.999756	0.999756	0.999756	0.999756	0.999756	0.999756	0.999756	0.999756	0.999756	0.999756
BPIA1	0.224808	0.306323	0.610073	0.850894	0.705368	0.851418	0.650894	0.978849	0	0.999756	0.999756	0.999756	0.999756	0.999756	0.999756	0.999756	0.999756	0.999756	0.999756	0.999756	0.999756	0.999756	0.999756	0.999756	0.999756	0.999756	0.999756	0.999756	0.999756	0.999756	0.999756	0.999756	0.999756	0.999756	0.999756	0.999756	0.999756	0.999756	0.999756	0.999756	0.999756	0.999756	0.999756	0.999756	0.999756	0.999756	0.999756	0.999756	0.999756
BPIB3	0.022565	0.728254	0.325042	0.640829	0.645901	0.406035	0.598037	0.146236	0.151705	0	0.999756	0.999756	0.999756	0.999756	0.999756	0.999756	0.999756	0.999756	0.999756	0.999756	0.999756	0.999756	0.999756	0.999756	0.999756	0.999756	0.999756	0.999756	0.999756	0.999756	0.999756	0.999756	0.999756	0.999756	0.999756	0.999756	0.999756	0.999756	0.999756	0.999756	0.999756	0.999756	0.999756	0.999756	0.999756	0.999756	0.999756	0.999756	0.999756
BPIB1	0.456599	0.494784	0.648801	0.0503084	0.0860681	0.533648	0.316141	0.0505002	0.149728	0.983021	0	0.999756	0.999756	0.999756	0.999756	0.999756	0.999756	0.999756	0.999756	0.999756	0.999756	0.999756	0.999756	0.999756	0.999756	0.999756	0.999756	0.999756	0.999756	0.999756	0.999756	0.999756	0.999756	0.999756	0.999756	0.999756	0.999756	0.999756	0.999756	0.999756	0.999756	0.999756	0.999756	0.999756	0.999756	0.999756	0.999756	0.999756	0.999756
TRFE	0.504913	0.416328	0.0382978	0.887494	0.527698	0.04902	0.796369	0.527375	0.882011	0.944619	0.90809	0	0.999756	0.999756	0.999756	0.999756	0.999756	0.999756	0.999756	0.999756	0.999756	0.999756	0.999756	0.999756	0.999756	0.999756	0.999756	0.999756	0.999756	0.999756	0.999756	0.999756	0.999756	0.999756	0.999756	0.999756	0.999756	0.999756	0.999756	0.999756	0.999756	0.999756	0.999756	0.999756	0.999756	0.999756	0.999756	0.999756	0.999756
PGRP1	0.149387	0.00075254	0.0903202	0.539794	0.0059927	0.141461	0.162257	0.786498	0.596357	0.419132	0.3295	0.0798817	0	0.999756	0.999756	0.999756	0.999756	0.999756	0.999756	0.999756	0.999756	0.999756	0.999756	0.999756	0.999756	0.999756	0.999756	0.999756	0.999756	0.999756	0.999756	0.999756	0.999756	0.999756	0.999756	0.999756	0.999756	0.999756	0.999756	0.999756	0.999756	0.999756	0.999756	0.999756	0.999756	0.999756	0.999756	0.999756	0.999756
BPIA2	0.0926238	0.296269	0.0108614	0.72553	0.655021	0.0124243	0.52094	0.883376	0.383733	0.878224	0.821357	0.106569	0.277117	0	0.999756	0.999756	0.999756	0.999756	0.999756	0.999756	0.999756	0.999756	0.999756	0.999756	0.999756	0.999756	0.999756	0.999756	0.999756	0.999756	0.999756	0.999756	0.999756	0.999756	0.999756	0.999756	0.999756	0.999756	0.999756	0.999756	0.999756	0.999756	0.999756	0.999756	0.999756	0.999756	0.999756	0.999756	0.999756
BPIB4	0.900488	0.739466	0.861185	0.0683527	0.955205	0.438468	0.169848	0.717912	0.962213	0.498073	0.705169	0.292311	0.920706	0.87991	0	0.999756	0.999756	0.999756	0.999756	0.999756	0.999756	0.999756	0.999756	0.999756	0.999756	0.999756	0.999756	0.999756	0.958015	0.999756	0.999756	0.999756	0.999756	0.999756	0.999756	0.999756	0.999756	0.999756	0.999756	0.999756	0.999756	0.999756	0.999756	0.999756	0.999756	0.999756	0.999756	0.999756	0.999756
CYTC	0.22015	0.316671	0.702015	0.251468	0.419503	0.0497653	0.0396777	0.178375	0.984063	0.0376525	0.882023	0.898798	0.983094	0.450014	0.93032	0	0.999756	0.999756	0.999756	0.999756	0.999756	0.999756	0.999756	0.999756	0.999756	0.999756	0.999756	0.999756	0.999756	0.999756	0.999756	0.999756	0.999756	0.999756	0.999756	0.999756	0.999756	0.999756	0.999756	0.999756	0.999756	0.999756	0.999756	0.999756	0.999756	0.999756	0.999756	0.999756	0.999756
BPIB6	0.31709	0.626046	0.225592	0.330959	0.866659	0.11368	0.328602	0.37662	0.064934	0.182128	0.515607	0.159359	0.83994	0.652646	0.589065	0.251039	0	0.999756	0.999756	0.999756	0.999756	0.999756	0.999756	0.999756	0.999756	0.999756	0.999756	0.999756	0.999756	0.999756	0.999756	0.999756	0.999756	0.999756	0.999756	0.999756	0.999756	0.999756	0.999756	0.999756	0.999756	0.999756	0.999756	0.999756	0.999756	0.999756	0.999756	0.999756	0.999756
CAMP	0.376808	0.0642787	0.225775	0.241616	0.053755	0.0382785	0.000350805	0.196239	0.388023	0.227212	0.334452	0.301231	0.150221	0.594048	0.740686	0.0254595	0.069791	0	0.0271469	0.999756	0.999756	0.999756	0.999756	0.999756	0.999756	0.22273	0.999756	0.999756	0.999756	0.999756	0.999756	0.999756	0.999756	0.999756	0.999756	0.999756	0.999756	0.803261	0.999756	0.999756	0.999756	0.999756	0.999756	0.0446375	0.999756	0.999756	0.999756	0.999756	0.999756
NGP	0.465948	0.0813443	0.372252	0.224081	0.0211671	0.0667761	0.000176971	0.490125	0.230707	0.18029	0.119252	0.610476	0.206956	0.645751	0.60454	0.0229997	0.124662	2.13587e-05	0	0.999756	0.999756	0.999756	0.999756	0.999756	0.999756	0.0694142	0.999756	0.999756	0.999756	0.999756	0.999756	0.999756	0.999756	0.999756	0.999756	0.999756	0.999756	0.445508	0.999756	0.999756	0.999756	0.999756	0.999756	0.436095	0.999756	0.999756	0.999756	0.999756	0.999756
WFDC2	0.758574	0.43739	0.476576	0.150779	0.400418	0.28989	0.197061	0.84143	0.999355	0.797338	0.936154	0.110978	0.882826	0.70798	0.000885111	0.84486	0.17724	0.774	0.514541	0	0.999756	0.999756	0.999756	0.999756	0.999756	0.999756	0.999756	0.448119	0.999756	0.999756	0.999756	0.999756	0.999756	0.999756	0.999756	0.999756	0.948511	0.999756	0.999756	0.999756	0.999756	0.999756	0.999756	0.999756	0.999756	0.999756	0.999756	0.999756	0.999756
LYZ1	0.204441	0.236445	0.357174	0.442697	0.304346	0.96916	0.127202	0.0973225	0.920189	0.121193	0.0439747	0.341146	0.33228	0.95683	0.173027	0.985742	0.677202	0.559912	0.321344	0.199758	0	0.999756	0.999756	0.999756	0.999756	0.999756	0.999756	0.999756	0.999756	0.999756	0.999756	0.999756	0.999756	0.999756	0.999756	0.999756	0.999756	0.999756	0.999756	0.999756	0.999756	0.999756	0.999756	0.999756	0.999756	0.999756	0.999756	0.999756	0.999756
CYTB	0.111961	0.827386	0.0900915	0.0292263	0.958733	0.0812741	0.941851	0.119259	0.653259	0.621519	0.17455	0.518713	0.685014	0.220563	0.128753	0.666531	0.380721	0.91118	0.871998	0.0424792	0.416373	0	0.999756	0.999756	0.999756	0.999756	0.999756	0.999756	0.999756	0.999756	0.999756	0.999756	0.999756	0.999756	0.999756	0.999756	0.999756	0.999756	0.999756	0.999756	0.999756	0.999756	0.999756	0.999756	0.999756	0.999756	0.999756	0.999756	0.999756
MIF	0.945845	0.550721	0.516037	0.111723	0.267923	0.396438	0.463918	0.245449	0.514019	0.533435	0.0227184	0.208889	0.589406	0.0483451	0.916908	0.774167	0.69408	0.640854	0.423489	0.508466	0.0331648	0.864879	0	0.999756	0.999756	0.999756	0.999756	0.999756	0.999756	0.999756	0.999756	0.999756	0.999756	0.999756	0.999756	0.999756	0.999756	0.999756	0.999756	0.999756	0.999756	0.999756	0.0407333	0.999756	0.999756	0.999756	0.999756	0.821271	0.999756
CD14	0.710359	0.0188061	0.697391	0.280759	0.102076	0.525339	0.219023	0.264306	0.479779	0.864982	0.921397	0.365474	0.0314687	0.628705	0.662142	0.630007	0.899392	0.106045	0.277897	0.991824	0.843465	0.727499	0.318614	0	0.999756	0.999756	0.999756	0.999756	0.999756	0.999756	0.999756	0.999756	0.999756	0.999756	0.999756	0.999756	0.999756	0.999756	0.999756	0.999756	0.999756	0.999756	0.999756	0.999756	0.999756	0.999756	0.999756	0.999756	0.999756
IFI2	0.121912	0.958919	0.0820481	0.3427	0.767849	0.797532	0.818525	0.354384	0.765354	0.0217184	0.664205	0.432148	0.448043	0.524393	0.198936	0.0912195	0.768122	0.846602	0.790966	0.746982	0.182337	0.830065	0.902837	0.66502	0	0.999756	0.999756	0.999756	0.999756	0.999756	0.999756	0.999756	0.999756	0.999756	0.999756	0.999756	0.999756	0.999756	0.999756	0.999756	0.999756	0.999756	0.999756	0.999756	0.999756	0.999756	0.999756	0.999756	0.999756
LYZ2	0.89199	0.0291246	0.17792	0.394048	0.00443555	0.0549806	0.000898617	0.629857	0.271902	0.430582	0.11678	0.23748	0.0336718	0.43012	0.608061	0.156566	0.185538	0.00017649	5.48729e-05	0.551078	0.318798	0.926336	0.517615	0.184335	0.745093	0	0.999756	0.999756	0.999756	0.999756	0.999756	0.999756	0.999756	0.999756	0.999756	0.999756	0.999756	0.999756	0.999756	0.999756	0.999756	0.999756	0.999756	0.999756	0.999756	0.999756	0.999756	0.999756	0.999756
IL1RA	0.00769855	0.190852	0.178744	0.583483	0.790118	0.78185	0.74461	0.224743	0.0229123	0.018824	0.918317	0.782825	0.28914	0.118716	0.242163	0.701684	0.0976731	0.553897	0.621883	0.343888	0.0833944	0.486656	0.899134	0.916077	0.238532	0.848999	0	0.999756	0.999756	0.999756	0.999756	0.999756	0.999756	0.999756	0.999756	0.999756	0.999756	0.999756	0.999756	0.999756	0.999756	0.999756	0.999756	0.999756	0.999756	0.999756	0.999756	0.999756	0.999756
IFIT1	0.410647	0.36488	0.399298	0.208236	0.350677	0.200733	0.19532	0.41039	0.887812	0.78968	0.782092	0.294091	0.643336	0.30804	0.0102502	0.946937	0.271274	0.551242	0.483794	0.000356783	0.388136	0.00524733	0.34371	0.35891	0.743495	0.446402	0.74762	0	0.999756	0.999756	0.999756	0.999756	0.999756	0.999756	0.999756	0.999756	0.0193956	0.999756	0.999756	0.999756	0.999756	0.999756	0.999756	0.999756	0.999756	0.999756	0.999756	0.999756	0.999756
CYTA	0.963607	0.841937	0.55091	0.214429	0.967503	0.134689	0.433819	0.563206	0.698061	0.484321	0.738933	0.0270045	0.524302	0.56585	0.000768256	0.811652	0.354686	0.778066	0.840517	0.00125945	0.0658438	0.241023	0.355614	0.330058	0.341544	0.980338	0.334232	0.0286824	0	0.999756	0.999756	0.999756	0.999756	0.999756	0.999756	0.999756	0.999756	0.999756	0.999756	0.999756	0.999756	0.999756	0.999756	0.999756	0.999756	0.999756	0.999756	0.999756	0.999756
OBP8	2.00219e-05	0.344792	0.102458	0.849135	0.53639	0.327622	0.533491	0.0486399	0.240111	0.100512	0.539822	0.201621	0.0910283	0.0599285	0.427718	0.279976	0.450008	0.466064	0.491458	0.38527	0.556528	0.0881035	0.689921	0.918474	0.287658	0.970017	0.0507598	0.205414	0.409959	0	0.999756	0.999756	0.999756	0.999756	0.999756	0.999756	0.999756	0.999756	0.999756	0.999756	0.999756	0.999756	0.999756	0.999756	0.999756	0.999756	0.999756	0.999756	0.999756
OBP5	0.00156478	0.272357	0.0368821	0.614548	0.98579	0.529163	0.782963	0.362551	0.0327446	0.00739752	0.679696	0.252096	0.114017	0.0638378	0.864163	0.277806	0.340713	0.513554	0.354939	0.775253	0.474536	0.327488	0.48786	0.765858	0.093004	0.795556	0.00369443	0.652116	0.744327	0.00312918	0	0.999756	0.999756	0.999756	0.999756	0.999756	0.999756	0.999756	0.999756	0.999756	0.999756	0.999756	0.999756	0.999756	0.999756	0.999756	0.999756	0.999756	0.999756
OBP1	0.676473	0.917706	0.31935	0.678951	0.537584	0.156354	0.339037	0.364687	0.385595	0.659093	0.113162	0.0188792	0.797428	0.0707575	0.151984	0.929174	0.561364	0.806575	0.447625	0.0539272	0.0185305	0.564703	0.00218234	0.97312	0.747192	0.661167	0.902905	0.0730733	0.0100335	0.284567	0.295079	0	0.999756	0.999756	0.999756	0.999756	0.999756	0.999756	0.999756	0.999756	0.999756	0.999756	0.549905	0.999756	0.999756	0.999756	0.999756	0.999756	0.999756
OBP2	0.848401	3.99972e-05	0.340776	0.707072	0.00410358	0.256211	0.00664661	0.473734	0.60554	0.893672	0.603123	0.515271	0.0042066	0.573687	0.373903	0.309234	0.773233	0.0222245	0.0345756	0.184996	0.259729	0.610075	0.461014	0.0107166	0.932736	0.0101387	0.398109	0.0889095	0.814933	0.841836	0.565031	0.62947	0	0.999756	0.999756	0.999756	0.999756	0.986053	0.999756	0.999756	0.999756	0.999756	0.999756	0.999756	0.999756	0.999756	0.999756	0.999756	0.999756
LCN11	0.120536	0.332965	0.0964438	0.93949	0.906507	0.163599	0.551614	0.851024	0.0236199	0.348553	0.273613	0.0444586	0.196096	0.0632832	0.242082	0.804252	0.764653	0.776724	0.403759	0.131796	0.43759	0.267346	0.125979	0.407486	0.847526	0.726348	0.229817	0.179135	0.03508	0.0332523	0.00894691	0.00579856	0.715633	0	0.999756	0.999756	0.999756	0.999756	0.999756	0.999756	0.999756	0.999756	0.999756	0.999756	0.999756	0.999756	0.999756	0.999756	0.999756
LCN13	0.308216	0.107404	0.93368	0.660413	0.0343045	0.579719	0.00650003	0.228974	0.425862	0.221792	0.725072	0.913929	0.343254	0.855752	0.0916953	0.128299	0.860543	0.0258723	0.01044	0.0215794	0.596753	0.115307	0.758427	0.384115	0.724832	0.0138063	0.861046	0.0198286	0.254672	0.268984	0.352211	0.361619	0.0170349	0.252171	0	0.999756	0.999756	0.613404	0.999756	0.999756	0.999756	0.999756	0.999756	0.999756	0.999756	0.999756	0.999756	0.999756	0.999756
MUP4	0.0591403	0.077204	0.534317	0.654931	0.109968	0.749743	0.522283	0.0897623	0.547403	0.0232163	0.132184	0.881115	0.0302377	0.860578	0.569861	0.261549	0.16905	0.948578	0.803477	0.352505	0.0113028	0.772559	0.040098	0.24621	0.185832	0.459145	0.0814593	0.304329	0.408603	0.14428	0.141587	0.152882	0.114695	0.883079	0.814538	0	0.999756	0.999756	0.999756	0.999756	0.999756	0.999756	0.999756	0.999756	0.999756	0.999756	0.999756	0.999756	0.999756
OBP6	0.261298	0.531131	0.457002	0.149263	0.727638	0.226781	0.195423	0.196709	0.896193	0.858591	0.411637	0.231004	0.998959	0.390077	0.0032154	0.794206	0.368614	0.576698	0.578233	0.000760025	0.516199	0.00611769	0.614588	0.483115	0.822917	0.645979	0.713866	1.52361e-05	0.0254506	0.0966669	0.636946	0.134158	0.162509	0.227006	0.0349317	0.63268	0	0.999756	0.999756	0.999756	0.999756	0.999756	0.999756	0.999756	0.999756	0.999756	0.999756	0.999756	0.999756
LCN14	0.447737	0.0132574	0.580885	0.547048	0.00974606	0.241327	5.37541e-05	0.284346	0.643314	0.397682	0.390588	0.838736	0.107872	0.839389	0.270012	0.0566172	0.599659	0.000641582	0.000354421	0.134387	0.288202	0.521084	0.374302	0.0759487	0.766175	0.000902545	0.98832	0.0795626	0.554896	0.419872	0.556573	0.331337	0.000791375	0.502958	0.000489548	0.475541	0.11646	0	0.999756	0.999756	0.999756	0.999756	0.999756	0.915695	0.999756	0.999756	0.999756	0.999756	0.999756
LCN3	0.22963	0.260979	0.808522	0.715557	0.887439	0.498288	0.855257	0.530212	0.00212667	0.0930841	0.510399	0.197911	0.632902	0.903817	0.458753	0.76517	0.00122503	0.301963	0.335105	0.227381	0.303805	0.895452	0.696333	0.602138	0.848197	0.350304	0.00831742	0.380463	0.394862	0.401945	0.132561	0.60551	0.43135	0.425317	0.868197	0.137592	0.349731	0.953939	0	0.999756	0.999756	0.999756	0.999756	0.999756	0.999756	0.999756	0.00258802	0.999756	0.999756
MUP5	0.556215	0.942219	0.849319	0.282321	0.803348	0.204298	0.947909	0.122589	0.804661	0.052874	0.206458	0.154229	0.974997	0.115414	0.80219	0.328385	0.497719	0.582976	0.694473	0.797313	0.0244269	0.502071	0.00410064	0.717726	0.389686	0.60904	0.492578	0.702677	0.305855	0.950726	0.785959	0.023271	0.917497	0.450321	0.353046	0.0521029	0.809518	0.786476	0.321988	0	0.999756	0.999756	0.999756	0.999756	0.999756	0.999756	0.999756	0.999756	0.999756
sMUP9	0.142627	0.965657	0.707872	0.229953	0.589921	0.378943	0.526524	0.000899919	0.89544	0.151166	0.0250361	0.351921	0.663246	0.324068	0.562231	0.16203	0.312295	0.345571	0.633312	0.9046	0.0719841	0.280151	0.0121411	0.92489	0.584765	0.723521	0.534191	0.792927	0.629446	0.247514	0.711883	0.102213	0.765963	0.578967	0.304602	0.0233678	0.427515	0.536614	0.473159	0.00923512	0	0.999756	0.999756	0.999756	0.999756	0.999756	0.999756	0.0399196	0.999756
LCN4	0.0737063	0.501894	0.759974	0.771936	0.816623	0.361471	0.861466	0.165389	0.0313626	0.00250363	0.957658	0.205802	0.685102	0.967799	0.283919	0.34768	0.0221812	0.236554	0.289483	0.291041	0.0481585	0.732242	0.390227	0.932445	0.333872	0.353835	0.00183888	0.486647	0.175754	0.274439	0.0566615	0.302607	0.691909	0.629737	0.517617	0.0352241	0.469763	0.700433	0.000932557	0.0438772	0.160014	0	0.999756	0.999756	0.999756	0.999756	0.0837504	0.999756	0.999756
OBP7	0.818732	0.330283	0.57998	0.382552	0.166099	0.32346	0.319207	0.234856	0.712165	0.343341	0.0496358	0.156189	0.414567	0.119612	0.411337	0.696157	0.358431	0.680319	0.41883	0.139843	0.00823306	0.802152	3.20987e-05	0.345118	0.670417	0.438015	0.636029	0.099571	0.113216	0.8206	0.754155	0.000438521	0.235186	0.128943	0.438045	0.00790199	0.264537	0.237854	0.370175	0.00962777	0.0225491	0.176786	0	0.999756	0.999756	0.999756	0.999756	0.999756	0.999756
LCN2	0.394911	0.0592499	0.207632	0.450538	0.118467	0.0300512	9.46155e-05	0.124899	0.740147	0.225646	0.666537	0.490607	0.267877	0.34072	0.438769	0.00335468	0.148148	3.52031e-05	0.000346382	0.5186	0.566089	0.978569	0.99568	0.213165	0.726212	0.00308312	0.910093	0.479521	0.976467	0.427178	0.641637	0.912771	0.0231684	0.885567	0.0148057	0.835041	0.385448	0.000732556	0.595741	0.414555	0.150397	0.407723	0.924534	0	0.999756	0.999756	0.999756	0.999756	0.999756
FABP5	0.400737	0.183268	0.305382	0.162693	0.127585	0.133618	0.079793	0.223098	0.304874	0.422727	0.37994	0.0634857	0.0981237	0.922339	0.526618	0.362869	0.0518178	0.00262868	0.023891	0.501005	0.97068	0.892337	0.520487	0.0212988	0.97381	0.0109299	0.203397	0.882017	0.211467	0.649618	0.621128	0.847893	0.0973065	0.865954	0.286639	0.833736	0.96131	0.0538074	0.126751	0.793011	0.603472	0.127456	0.751338	0.0456511	0	0.999756	0.999756	0.999756	0.999756
PTGDS	0.262391	0.876798	0.0466459	0.0897927	0.418579	0.458032	0.753501	0.940552	0.679524	0.418714	0.381933	0.391691	0.983799	0.0141774	0.144509	0.904234	0.63305	0.905966	0.816789	0.753056	0.841407	0.800846	0.0446379	0.187479	0.0566287	0.950492	0.143344	0.821992	0.526325	0.393328	0.108314	0.311302	0.85782	0.400627	0.999756	0.696692	0.899977	0.737687	0.953065	0.347845	0.217882	0.688066	0.157245	0.723937	0.478781	0	0.999756	0.999756	0.999756
LCN16	0.146416	0.245956	0.939269	0.799426	0.832684	0.401984	0.86841	0.361889	0.00689373	0.0228268	0.734696	0.246219	0.471533	0.942254	0.444538	0.484588	0.00198597	0.304293	0.330363	0.248414	0.162048	0.963209	0.433086	0.496756	0.794033	0.409594	0.0063355	0.339558	0.352582	0.314699	0.0848563	0.440135	0.394021	0.46164	0.760729	0.038267	0.362046	0.93788	2.03141e-06	0.136265	0.255709	6.62582e-05	0.193156	0.498134	0.199477	0.908402	0	0.999756	0.999756
sMUP17	0.288649	0.588672	0.895913	0.068633	0.293656	0.672822	0.863029	0.0115665	0.732697	0.281241	0.00313617	0.386787	0.448616	0.306585	0.659103	0.498471	0.584531	0.930627	0.736424	0.974087	0.0206449	0.246759	0.000656492	0.683272	0.685553	0.72373	0.650878	0.986282	0.606897	0.442053	0.941398	0.0392971	0.771756	0.430152	0.657556	0.0153923	0.596485	0.869811	0.596391	0.00545849	3.14327e-05	0.242091	0.00333167	0.576482	0.885662	0.14183	0.343693	0	0.999756
RBP2	0.0471729	0.890271	0.025306	0.534738	0.786948	0.610399	0.784203	0.311284	0.768467	0.0994647	0.686466	0.0623027	0.341656	0.170922	0.88113	0.107603	0.472726	0.787881	0.671323	0.446144	0.640064	0.372911	0.541078	0.562744	0.000857272	0.776288	0.398711	0.430283	0.822927	0.0575252	0.0479279	0.4198	0.777329	0.307204	0.375937	0.450243	0.342811	0.429444	0.47364	0.950807	0.729321	0.807587	0.616501	0.607356	0.826104	0.0458981	0.734916	0.933628	0
MUP10	0.348037	0.436389	0.959046	0.0377607	0.218025	0.8578	0.618778	0.0289513	0.728202	0.331405	0.00186165	0.454059	0.353812	0.344567	0.690186	0.692912	0.72945	0.795348	0.516718	0.964137	0.0133639	0.22299	0.000315608	0.517594	0.710602	0.524036	0.669711	0.96631	0.646083	0.507611	0.969477	0.037069	0.583225	0.445547	0.804649	0.0150036	0.657129	0.641625	0.638491	0.00623665	0.000437801	0.278398	0.00237595	0.836323	0.666092	0.140277	0.378029	3.25396e-08	0.980083
SODC	0.215532	0.832727	0.79724	0.496447	0.24415	0.611118	0.163746	0.481053	0.00326026	0.257196	0.170113	0.30069	0.501304	0.490688	0.967974	0.710515	0.0284222	0.0306169	0.0350984	0.91835	0.94252	0.653163	0.36641	0.410425	0.670914	0.0238557	0.0428519	0.60935	0.839182	0.295514	0.149682	0.545367	0.452179	0.212348	0.190746	0.973706	0.839125	0.130611	0.00795297	0.852296	0.842034	0.0390441	0.537757	0.191134	0.00470394	0.548044	0.0286494	0.748824	0.700761
RNA-seq OE CORRELATION MATRIX - r
	Bpifa1	Bpifb1	Bpifb3	Bpifb4	Bpifb5	Bpifb6	Bpifb9a	Bpifb9b	Camp	Ngp	Wfdc1	Wfdc18	Wfdc2	Wfdc3	Cst3	Cstb	Lyz2	Pglyrp1	Pip	Sod1	Sod2	Sod3	Fabp5	Fabp7	Lcn11	Lcn13	Lcn14	Lcn2	Lcn3	Lcn4	Mup.ps22	Mup4	Mup5	Mup6	Obp1	Obp2	Obp3.p	Obp5	Obp6	Obp7	Obp8	Rbp1
Bpifa1	1	0.521215	0.42407	0.447463	-0.695763	0.357873	-0.667306	-0.490779	0.0424779	0.0231485	0.124458	-0.277209	0.763642	-0.0336074	0.269768	0.134861	0.132493	-0.0964081	-0.361031	0.627282	0.364864	-0.496903	-0.0911931	-0.070946	-0.263032	-0.652631	-0.658756	0.265367	-0.316397	-0.281641	-0.200142	-0.369939	-0.158268	-0.449015	-0.195613	-0.180723	-0.149083	-0.225358	-0.265675	-0.338604	-0.0895191	0.450444
Bpifb1	0.521215	1	0.298927	0.348739	-0.303976	0.306455	-0.0948905	-0.313601	0.209912	0.251621	0.310791	0.443295	0.42731	0.0612014	0.00329537	0.119785	0.227008	0.292854	0.32545	0.105046	0.1326	-0.0192903	0.0330379	-0.156637	0.227063	-0.266742	-0.356863	0.343713	-0.466725	-0.450298	0.339383	-0.35339	0.38801	-0.0452707	0.0591534	0.0428536	0.0828733	0.0999146	0.0980911	0.207264	0.254431	0.232728
Bpifb3	0.42407	0.298927	1	0.876888	-0.578649	0.858442	-0.780486	-0.654509	-0.0156613	0.0184615	0.550189	-0.478535	0.872963	-0.113045	0.49911	0.487032	0.126208	-0.476971	-0.537841	0.727703	0.604658	-0.439401	0.112637	0.247817	-0.583571	-0.49946	-0.543654	-0.0330181	-0.0653052	-0.0462508	-0.468791	-0.489442	-0.438814	-0.548834	-0.606117	-0.597907	-0.606675	-0.597672	-0.537014	-0.560601	-0.559196	0.88159
Bpifb4	0.447463	0.348739	0.876888	1	-0.572584	0.922156	-0.642647	-0.507871	0.199927	0.201918	0.252418	-0.517198	0.797997	0.254479	0.50934	0.50592	0.258028	-0.553034	-0.653318	0.813063	0.692669	-0.472302	0.0966247	0.353321	-0.705936	-0.597066	-0.648102	0.360701	0.0306922	0.0430892	-0.560433	-0.607931	-0.550887	-0.653001	-0.703555	-0.705377	-0.710906	-0.679186	-0.607513	-0.593962	-0.626202	0.728726
Bpifb5	-0.695763	-0.303976	-0.578649	-0.572584	1	-0.574865	0.852841	0.865582	0.223653	0.235421	0.0531551	0.440026	-0.643675	0.0674344	-0.0554752	0.252888	0.185228	0.559459	0.51056	-0.632363	-0.306406	0.788207	0.238419	0.0525132	0.640007	0.826802	0.813906	0.0827972	-0.122823	-0.143963	0.556185	0.86317	0.451831	0.867814	0.682794	0.690814	0.640843	0.715833	0.716809	0.740958	0.537807	-0.398007
Bpifb6	0.357873	0.306455	0.858442	0.922156	-0.574865	1	-0.594426	-0.597326	0.23536	0.224792	0.367206	-0.431208	0.685693	0.327219	0.584053	0.388746	0.274181	-0.573854	-0.600193	0.728297	0.769548	-0.413752	0.219299	0.503155	-0.64878	-0.475576	-0.528331	0.240534	0.23613	0.259948	-0.547162	-0.620807	-0.537806	-0.619534	-0.683388	-0.680552	-0.68947	-0.673425	-0.608577	-0.565041	-0.599235	0.779505
Bpifb9a	-0.667306	-0.0948905	-0.780486	-0.642647	0.852841	-0.594426	1	0.783472	0.267998	0.27087	-0.218065	0.658586	-0.840876	0.277376	-0.25743	-0.0838857	0.140083	0.61137	0.665092	-0.731682	-0.391793	0.690064	0.08531	-0.057698	0.701496	0.726258	0.731682	0.218483	0.0367957	0.0146303	0.656781	0.581711	0.589127	0.741624	0.676687	0.661111	0.647338	0.709306	0.705741	0.804763	0.627455	-0.658859
Bpifb9b	-0.490779	-0.313601	-0.654509	-0.507871	0.865582	-0.597326	0.783472	1	0.161207	0.111966	-0.286872	0.32124	-0.577947	0.213097	-0.109222	0.272606	0.0412565	0.578039	0.340397	-0.41281	-0.249729	0.72386	0.193212	-0.0457318	0.53826	0.675438	0.705476	0.264767	-0.0191143	-0.0437134	0.522797	0.782487	0.418281	0.728792	0.659994	0.669371	0.626015	0.668832	0.679632	0.658172	0.522725	-0.537564
Camp	0.0424779	0.209912	-0.0156613	0.199927	0.223653	0.23536	0.267998	0.161207	1	0.983211	0.0348249	0.0570434	-0.046245	0.70319	0.15479	0.175995	0.949232	0.0803354	-0.193731	-0.0548659	0.0454065	0.225165	-0.0700161	0.186186	-0.0491215	-0.146002	-0.175922	0.782315	-0.249444	-0.234218	-0.000564771	0.0976705	-0.0829725	0.0981925	0.111608	0.105212	0.0765857	0.193778	0.195561	0.267081	0.223485	0.032228
Ngp	0.0231485	0.251621	0.0184615	0.201918	0.235421	0.224792	0.27087	0.111966	0.983211	1	0.112574	0.0923227	-0.0320985	0.60722	0.147282	0.18872	0.97596	0.0995653	-0.134508	-0.0836743	0.00901118	0.168534	-0.147116	0.127682	-0.0153339	-0.157917	-0.186107	0.747528	-0.327711	-0.314187	0.039581	0.0962415	-0.0346362	0.111106	0.131378	0.117689	0.096595	0.220506	0.226724	0.301357	0.245615	0.0597558
Wfdc1	0.124458	0.310791	0.550189	0.252418	0.0531551	0.367206	-0.218065	-0.286872	0.0348249	0.112574	1	0.164822	0.468738	-0.389189	0.471277	0.520391	0.243541	0.0190528	0.162543	0.0633745	0.368898	0.105465	0.4499	0.312864	0.208352	0.184492	0.0659806	-0.266077	-0.344762	-0.317438	0.109557	0.205099	0.089497	0.278632	0.0848666	0.106706	0.0863952	0.0919806	0.105573	0.0959347	0.061725	0.71713
Wfdc18	-0.277209	0.443295	-0.478535	-0.517198	0.440026	-0.431208	0.658586	0.32124	0.0570434	0.0923227	0.164822	1	-0.456048	-0.140977	-0.469965	-0.17743	-0.00747423	0.646736	0.913877	-0.730957	-0.44378	0.545118	0.126751	-0.314122	0.878805	0.462206	0.39796	-0.0733595	-0.293036	-0.298655	0.823346	0.307865	0.826143	0.702725	0.687852	0.66233	0.6935	0.710428	0.71646	0.798185	0.781142	-0.47273
Wfdc2	0.763642	0.42731	0.872963	0.797997	-0.643675	0.685693	-0.840876	-0.577947	-0.046245	-0.0320985	0.468738	-0.456048	1	-0.185394	0.466296	0.511203	0.108961	-0.353602	-0.512668	0.783582	0.572556	-0.471198	0.114667	0.142044	-0.479244	-0.594846	-0.651523	0.0879092	-0.302026	-0.276738	-0.398997	-0.393989	-0.371165	-0.490281	-0.466834	-0.448404	-0.446044	-0.474128	-0.451163	-0.527044	-0.413988	0.814183
Wfdc3	-0.0336074	0.0612014	-0.113045	0.254479	0.0674344	0.327219	0.277376	0.213097	0.70319	0.60722	-0.389189	-0.140977	-0.185394	1	0.261452	0.0284974	0.502797	-0.0629626	-0.326753	0.165945	0.31149	0.174305	0.0989028	0.416053	-0.271408	-0.0472822	-0.0380725	0.780857	0.375123	0.382008	-0.177882	-0.178186	-0.239627	-0.190817	-0.166409	-0.163803	-0.195674	-0.128564	-0.128721	8.65188e-05	-0.104641	-0.0688486
Cst3	0.269768	0.00329537	0.49911	0.50934	-0.0554752	0.584053	-0.25743	-0.109222	0.15479	0.147282	0.471277	-0.469965	0.466296	0.261452	1	0.666083	0.270043	-0.191913	-0.426756	0.638775	0.904202	-0.134502	0.447074	0.72159	-0.292159	0.10174	0.0856635	0.242824	0.258297	0.287034	-0.293	0.0487038	-0.351132	-0.164182	-0.231135	-0.191206	-0.236929	-0.260093	-0.261684	-0.257004	-0.358616	0.797334
Cstb	0.134861	0.119785	0.487032	0.50592	0.252888	0.388746	-0.0838857	0.272606	0.175995	0.18872	0.520391	-0.17743	0.511203	0.0284974	0.666083	1	0.289674	0.0796817	-0.214364	0.472371	0.601796	0.166588	0.42186	0.355636	-0.0165074	0.159319	0.114461	0.306306	-0.199105	-0.193189	0.0449112	0.341419	-0.0421081	0.206762	0.0707338	0.0939788	0.0454461	0.0792532	0.147961	0.0843372	-0.0396517	0.595388
Lyz2	0.132493	0.227008	0.126208	0.258028	0.185228	0.274181	0.140083	0.0412565	0.949232	0.97596	0.243541	-0.00747423	0.108961	0.502797	0.270043	0.289674	1	0.0474533	-0.215849	0.0188264	0.0990818	0.0858238	-0.120176	0.172646	-0.0585061	-0.199013	-0.230205	0.697655	-0.387946	-0.368098	-0.0252962	0.13626	-0.102982	0.0908817	0.11048	0.104358	0.080353	0.18994	0.191219	0.230552	0.201444	0.211662
Pglyrp1	-0.0964081	0.292854	-0.476971	-0.553034	0.559459	-0.573854	0.61137	0.578039	0.0803354	0.0995653	0.0190528	0.646736	-0.353602	-0.0629626	-0.191913	0.0796817	0.0474533	1	0.687256	-0.431829	-0.365768	0.595546	-0.0929682	-0.484327	0.841899	0.505297	0.578739	0.117399	-0.314396	-0.317604	0.946339	0.582039	0.923665	0.682832	0.900664	0.897771	0.899252	0.904217	0.88302	0.90235	0.886389	-0.368526
Pip	-0.361031	0.32545	-0.537841	-0.653318	0.51056	-0.600193	0.665092	0.340397	-0.193731	-0.134508	0.162543	0.913877	-0.512668	-0.326753	-0.426756	-0.214364	-0.215849	0.687256	1	-0.773689	-0.485644	0.538589	0.122626	-0.3158	0.906477	0.6159	0.562409	-0.262679	-0.273566	-0.286164	0.825098	0.391273	0.841887	0.72672	0.682455	0.666677	0.692634	0.694134	0.668557	0.756784	0.696964	-0.46484
Sod1	0.627282	0.105046	0.727703	0.813063	-0.632363	0.728297	-0.731682	-0.41281	-0.0548659	-0.0836743	0.0633745	-0.730957	0.783582	0.165945	0.638775	0.472371	0.0188264	-0.431829	-0.773689	1	0.76708	-0.603434	-0.000211644	0.263817	-0.69794	-0.559185	-0.506385	0.258591	0.228553	0.247206	-0.534459	-0.474812	-0.520941	-0.709888	-0.569611	-0.555692	-0.558727	-0.608148	-0.5663	-0.636909	-0.582264	0.692137
Sod2	0.364864	0.1326	0.604658	0.692669	-0.306406	0.769548	-0.391793	-0.249729	0.0454065	0.00901118	0.368898	-0.44378	0.572556	0.31149	0.904202	0.601796	0.0990818	-0.365768	-0.485644	0.76708	1	-0.258879	0.513784	0.7358	-0.417916	-0.0699536	-0.109553	0.237361	0.395127	0.422282	-0.397393	-0.245643	-0.42881	-0.357137	-0.432054	-0.401786	-0.42878	-0.471631	-0.44273	-0.429294	-0.497025	0.781884
Sod3	-0.496903	-0.0192903	-0.439401	-0.472302	0.788207	-0.413752	0.690064	0.72386	0.225165	0.168534	0.105465	0.545118	-0.471198	0.174305	-0.134502	0.166588	0.0858238	0.595546	0.538589	-0.603434	-0.258879	1	0.5033	0.0985021	0.64125	0.775872	0.702267	0.0474026	-0.137555	-0.146401	0.568293	0.690435	0.48383	0.816704	0.597891	0.625746	0.565715	0.631304	0.611923	0.677358	0.534784	-0.309585
Fabp5	-0.0911931	0.0330379	0.112637	0.0966247	0.238419	0.219299	0.08531	0.193212	-0.0700161	-0.147116	0.4499	0.126751	0.114667	0.0989028	0.447074	0.42186	-0.120176	-0.0929682	0.122626	-0.000211644	0.513784	0.5033	1	0.757342	0.154356	0.54145	0.362206	-0.10456	0.16513	0.178925	-0.0511363	0.26849	-0.117287	0.357192	-0.0398145	0.0128846	-0.0436355	-0.060168	-0.074114	-0.0312236	-0.138812	0.347421
Fabp7	-0.070946	-0.156637	0.247817	0.353321	0.0525132	0.503155	-0.057698	-0.0457318	0.186186	0.127682	0.312864	-0.314122	0.142044	0.416053	0.72159	0.355636	0.172646	-0.484327	-0.3158	0.263817	0.7358	0.0985021	0.757342	1	-0.320871	0.261006	0.126145	0.143432	0.406676	0.425042	-0.498879	-0.00767351	-0.56874	-0.0684071	-0.422236	-0.378483	-0.435983	-0.429443	-0.44794	-0.373014	-0.523776	0.51338
Lcn11	-0.263032	0.227063	-0.583571	-0.705936	0.640007	-0.64878	0.701496	0.53826	-0.0491215	-0.0153339	0.208352	0.878805	-0.479244	-0.271408	-0.292159	-0.0165074	-0.0585061	0.841899	0.906477	-0.69794	-0.417916	0.64125	0.154356	-0.320871	1	0.671511	0.656181	-0.146955	-0.318403	-0.32154	0.927549	0.655414	0.902702	0.880054	0.912085	0.907708	0.918386	0.907693	0.886281	0.90505	0.891481	-0.429694
Lcn13	-0.652631	-0.266742	-0.49946	-0.597066	0.826802	-0.475576	0.726258	0.675438	-0.146002	-0.157917	0.184492	0.462206	-0.594846	-0.0472822	0.10174	0.159319	-0.199013	0.505297	0.6159	-0.559185	-0.0699536	0.775872	0.54145	0.261006	0.671511	1	0.96548	-0.246197	0.18497	0.173858	0.533382	0.731641	0.463286	0.798075	0.571869	0.59856	0.55087	0.556696	0.535106	0.591507	0.39131	-0.230357
Lcn14	-0.658756	-0.356863	-0.543654	-0.648102	0.813906	-0.528331	0.731682	0.705476	-0.175922	-0.186107	0.0659806	0.39796	-0.651523	-0.0380725	0.0856635	0.114461	-0.230205	0.578739	0.562409	-0.506385	-0.109553	0.702267	0.362206	0.126145	0.656181	0.96548	1	-0.246239	0.27608	0.263412	0.580233	0.734226	0.516608	0.739942	0.631387	0.651884	0.609854	0.60367	0.589653	0.624007	0.439414	-0.292493
Lcn2	0.265367	0.343713	-0.0330181	0.360701	0.0827972	0.240534	0.218483	0.264767	0.782315	0.747528	-0.266077	-0.0733595	0.0879092	0.780857	0.242824	0.306306	0.697655	0.117399	-0.262679	0.258591	0.237361	0.0474026	-0.10456	0.143432	-0.146955	-0.246197	-0.246239	1	-0.153501	-0.149062	-0.00772708	-0.0640833	-0.0732287	-0.0966401	0.0131254	0.00317418	-0.0085134	0.0731434	0.0820794	0.151563	0.0992002	-0.0152276
Lcn3	-0.316397	-0.466725	-0.0653052	0.0306922	-0.122823	0.23613	0.0367957	-0.0191143	-0.249444	-0.327711	-0.344762	-0.293036	-0.302026	0.375123	0.258297	-0.199105	-0.387946	-0.314396	-0.273566	0.228553	0.395127	-0.137555	0.16513	0.406676	-0.318403	0.18497	0.27608	-0.153501	1	0.998502	-0.295498	-0.270075	-0.289083	-0.338787	-0.3263	-0.322062	-0.332058	-0.392855	-0.364716	-0.319312	-0.411271	-0.0253734
Lcn4	-0.281641	-0.450298	-0.0462508	0.0430892	-0.143963	0.259948	0.0146303	-0.0437134	-0.234218	-0.314187	-0.317438	-0.298655	-0.276738	0.382008	0.287034	-0.193189	-0.368098	-0.317604	-0.286164	0.247206	0.422282	-0.146401	0.178925	0.425042	-0.32154	0.173858	0.263412	-0.149062	0.998502	1	-0.302046	-0.275012	-0.29597	-0.346369	-0.327194	-0.321122	-0.331353	-0.395779	-0.370549	-0.326296	-0.408898	0.00692025
Mup.ps22	-0.200142	0.339383	-0.468791	-0.560433	0.556185	-0.547162	0.656781	0.522797	-0.000564771	0.039581	0.109557	0.823346	-0.398997	-0.177882	-0.293	0.0449112	-0.0252962	0.946339	0.825098	-0.534459	-0.397393	0.568293	-0.0511363	-0.498879	0.927549	0.533382	0.580233	-0.00772708	-0.295498	-0.302046	1	0.528486	0.988882	0.73818	0.904156	0.887369	0.904833	0.906666	0.913683	0.938688	0.914973	-0.409814
Mup4	-0.369939	-0.35339	-0.489442	-0.607931	0.86317	-0.620807	0.581711	0.782487	0.0976705	0.0962415	0.205099	0.307865	-0.393989	-0.178186	0.0487038	0.341419	0.13626	0.582039	0.391273	-0.474812	-0.245643	0.690435	0.26849	-0.00767351	0.655414	0.731641	0.734226	-0.0640833	-0.270075	-0.275012	0.528486	1	0.423607	0.880729	0.775929	0.80458	0.753648	0.771576	0.746833	0.666086	0.600112	-0.227818
Mup5	-0.158268	0.38801	-0.438814	-0.550887	0.451831	-0.537806	0.589127	0.418281	-0.0829725	-0.0346362	0.089497	0.826143	-0.371165	-0.239627	-0.351132	-0.0421081	-0.102982	0.923665	0.841887	-0.520941	-0.42881	0.48383	-0.117287	-0.56874	0.902702	0.463286	0.516608	-0.0732287	-0.289083	-0.29597	0.988882	0.423607	1	0.657252	0.854133	0.832814	0.861374	0.852994	0.858008	0.888034	0.884268	-0.414044
Mup6	-0.449015	-0.0452707	-0.548834	-0.653001	0.867814	-0.619534	0.741624	0.728792	0.0981925	0.111106	0.278632	0.702725	-0.490281	-0.190817	-0.164182	0.206762	0.0908817	0.682832	0.72672	-0.709888	-0.357137	0.816704	0.357192	-0.0684071	0.880054	0.798075	0.739942	-0.0966401	-0.338787	-0.346369	0.73818	0.880729	0.657252	1	0.843496	0.856152	0.826394	0.85742	0.843752	0.836514	0.752879	-0.352516
Obp1	-0.195613	0.0591534	-0.606117	-0.703555	0.682794	-0.683388	0.676687	0.659994	0.111608	0.131378	0.0848666	0.687852	-0.466834	-0.166409	-0.231135	0.0707338	0.11048	0.900664	0.682455	-0.569611	-0.432054	0.597891	-0.0398145	-0.422236	0.912085	0.571869	0.631387	0.0131254	-0.3263	-0.327194	0.904156	0.775929	0.854133	0.843496	1	0.996956	0.997546	0.991868	0.976987	0.93557	0.957375	-0.447046
Obp2	-0.180723	0.0428536	-0.597907	-0.705377	0.690814	-0.680552	0.661111	0.669371	0.105212	0.117689	0.106706	0.66233	-0.448404	-0.163803	-0.191206	0.0939788	0.104358	0.897771	0.666677	-0.555692	-0.401786	0.625746	0.0128846	-0.378483	0.907708	0.59856	0.651884	0.00317418	-0.322062	-0.321122	0.887369	0.80458	0.832814	0.856152	0.996956	1	0.994875	0.985932	0.964278	0.920174	0.9424	-0.414712
Obp3.p	-0.149083	0.0828733	-0.606675	-0.710906	0.640843	-0.68947	0.647338	0.626015	0.0765857	0.096595	0.0863952	0.6935	-0.446044	-0.195674	-0.236929	0.0454461	0.080353	0.899252	0.692634	-0.558727	-0.42878	0.565715	-0.0436355	-0.435983	0.918386	0.55087	0.609854	-0.0085134	-0.332058	-0.331353	0.904833	0.753648	0.861374	0.826394	0.997546	0.994875	1	0.984263	0.964422	0.91961	0.959349	-0.442883
Obp5	-0.225358	0.0999146	-0.597672	-0.679186	0.715833	-0.673425	0.709306	0.668832	0.193778	0.220506	0.0919806	0.710428	-0.474128	-0.128564	-0.260093	0.0792532	0.18994	0.904217	0.694134	-0.608148	-0.471631	0.631304	-0.060168	-0.429443	0.907693	0.556696	0.60367	0.0731434	-0.392855	-0.395779	0.906666	0.771576	0.852994	0.85742	0.991868	0.985932	0.984263	1	0.986605	0.961186	0.964506	-0.457684
Obp6	-0.265675	0.0980911	-0.537014	-0.607513	0.716809	-0.608577	0.705741	0.679632	0.195561	0.226724	0.105573	0.71646	-0.451163	-0.128721	-0.261684	0.147961	0.191219	0.88302	0.668557	-0.5663	-0.44273	0.611923	-0.074114	-0.44794	0.886281	0.535106	0.589653	0.0820794	-0.364716	-0.370549	0.913683	0.746833	0.858008	0.843752	0.976987	0.964278	0.964422	0.986605	1	0.966368	0.954807	-0.442978
Obp7	-0.338604	0.207264	-0.560601	-0.593962	0.740958	-0.565041	0.804763	0.658172	0.267081	0.301357	0.0959347	0.798185	-0.527044	8.65188e-05	-0.257004	0.0843372	0.230552	0.90235	0.756784	-0.636909	-0.429294	0.677358	-0.0312236	-0.373014	0.90505	0.591507	0.624007	0.151563	-0.319312	-0.326296	0.938688	0.666086	0.888034	0.836514	0.93557	0.920174	0.91961	0.961186	0.966368	1	0.936131	-0.459673
Obp8	-0.0895191	0.254431	-0.559196	-0.626202	0.537807	-0.599235	0.627455	0.522725	0.223485	0.245615	0.061725	0.781142	-0.413988	-0.104641	-0.358616	-0.0396517	0.201444	0.886389	0.696964	-0.582264	-0.497025	0.534784	-0.138812	-0.523776	0.891481	0.39131	0.439414	0.0992002	-0.411271	-0.408898	0.914973	0.600112	0.884268	0.752879	0.957375	0.9424	0.959349	0.964506	0.954807	0.936131	1	-0.478659
Rbp1	0.450444	0.232728	0.88159	0.728726	-0.398007	0.779505	-0.658859	-0.537564	0.032228	0.0597558	0.71713	-0.47273	0.814183	-0.0688486	0.797334	0.595388	0.211662	-0.368526	-0.46484	0.692137	0.781884	-0.309585	0.347421	0.51338	-0.429694	-0.230357	-0.292493	-0.0152276	-0.0253734	0.00692025	-0.409814	-0.227818	-0.414044	-0.352516	-0.447046	-0.414712	-0.442883	-0.457684	-0.442978	-0.459673	-0.478659	1
RNA-seq OE CORRELATION MATRIX - p-adjusted, Method = Benjamini-Hochberg
	Bpifa1	Bpifb1	Bpifb3	Bpifb4	Bpifb5	Bpifb6	Bpifb9a	Bpifb9b	Camp	Ngp	Wfdc1	Wfdc18	Wfdc2	Wfdc3	Cst3	Cstb	Lyz2	Pglyrp1	Pip	Sod1	Sod2	Sod3	Fabp5	Fabp7	Lcn11	Lcn13	Lcn14	Lcn2	Lcn3	Lcn4	Mup.ps22	Mup4	Mup5	Mup6	Obp1	Obp2	Obp3.p	Obp5	Obp6	Obp7	Obp8	Rbp1
Bpifa1	0	0.999799	0.999799	0.999799	0.999799	0.999799	0.999799	0.999799	0.999799	0.999799	0.999799	0.999799	0.999799	0.999799	0.999799	0.999799	0.999799	0.999799	0.999799	0.999799	0.999799	0.999799	0.999799	0.999799	0.999799	0.999799	0.999799	0.999799	0.999799	0.999799	0.999799	0.999799	0.999799	0.999799	0.999799	0.999799	0.999799	0.999799	0.999799	0.999799	0.999799	0.999799
Bpifb1	0.100145	0	0.999799	0.999799	0.999799	0.999799	0.999799	0.999799	0.999799	0.999799	0.999799	0.999799	0.999799	0.999799	0.999799	0.999799	0.999799	0.999799	0.999799	0.999799	0.999799	0.999799	0.999799	0.999799	0.999799	0.999799	0.999799	0.999799	0.999799	0.999799	0.999799	0.999799	0.999799	0.999799	0.999799	0.999799	0.999799	0.999799	0.999799	0.999799	0.999799	0.999799
Bpifb3	0.193647	0.371881	0	0.314734	0.999799	0.569455	0.999799	0.999799	0.999799	0.999799	0.999799	0.999799	0.359891	0.999799	0.999799	0.999799	0.999799	0.999799	0.999799	0.999799	0.999799	0.999799	0.999799	0.999799	0.999799	0.999799	0.999799	0.999799	0.999799	0.999799	0.999799	0.999799	0.999799	0.999799	0.999799	0.999799	0.999799	0.999799	0.999799	0.999799	0.999799	0.267345
Bpifb4	0.167585	0.29321	0.000393909	0	0.999799	0.0445574	0.999799	0.999799	0.999799	0.999799	0.999799	0.999799	0.999799	0.999799	0.999799	0.999799	0.999799	0.999799	0.999799	0.999799	0.999799	0.999799	0.999799	0.999799	0.999799	0.999799	0.999799	0.999799	0.999799	0.999799	0.999799	0.999799	0.999799	0.999799	0.999799	0.999799	0.999799	0.999799	0.999799	0.999799	0.999799	0.999799
Bpifb5	0.0174247	0.36346	0.0621738	0.0656263	0	0.999799	0.667293	0.457759	0.999799	0.999799	0.999799	0.999799	0.999799	0.999799	0.999799	0.999799	0.999799	0.999799	0.999799	0.999799	0.999799	0.999799	0.999799	0.999799	0.999799	0.999799	0.999799	0.999799	0.999799	0.999799	0.999799	0.49348	0.999799	0.426504	0.999799	0.999799	0.999799	0.999799	0.999799	0.999799	0.999799	0.999799
Bpifb6	0.279874	0.35936	0.000718102	5.35546e-05	0.0643129	0	0.999799	0.999799	0.999799	0.999799	0.999799	0.999799	0.999799	0.999799	0.999799	0.999799	0.999799	0.999799	0.999799	0.999799	0.999799	0.999799	0.999799	0.999799	0.999799	0.999799	0.999799	0.999799	0.999799	0.999799	0.999799	0.999799	0.999799	0.999799	0.999799	0.999799	0.999799	0.999799	0.999799	0.999799	0.999799	0.999799
Bpifb9a	0.0248812	0.78138	0.00458783	0.032965	0.000847894	0.0537748	0	0.999799	0.999799	0.999799	0.999799	0.999799	0.925612	0.999799	0.999799	0.999799	0.999799	0.999799	0.999799	0.999799	0.999799	0.999799	0.999799	0.999799	0.999799	0.999799	0.999799	0.999799	0.999799	0.999799	0.999799	0.999799	0.999799	0.999799	0.999799	0.999799	0.999799	0.999799	0.999799	0.999799	0.999799	0.999799
Bpifb9b	0.12532	0.347679	0.0288767	0.110734	0.000575074	0.0523205	0.00433373	0	0.999799	0.999799	0.999799	0.999799	0.999799	0.999799	0.999799	0.999799	0.999799	0.999799	0.999799	0.999799	0.999799	0.999799	0.999799	0.999799	0.999799	0.999799	0.999799	0.999799	0.999799	0.999799	0.999799	0.999799	0.999799	0.999799	0.999799	0.999799	0.999799	0.999799	0.999799	0.999799	0.999799	0.999799
Camp	0.90131	0.535587	0.963548	0.555593	0.508557	0.486003	0.425584	0.635837	0	5.01191e-05	0.999799	0.999799	0.999799	0.999799	0.999799	0.999799	0.00683852	0.999799	0.999799	0.999799	0.999799	0.999799	0.999799	0.999799	0.999799	0.999799	0.999799	0.999799	0.999799	0.999799	0.999799	0.999799	0.999799	0.999799	0.999799	0.999799	0.999799	0.999799	0.999799	0.999799	0.999799	0.999799
Ngp	0.946139	0.455437	0.957035	0.551579	0.485888	0.506342	0.420448	0.743096	5.88253e-08	0	0.999799	0.999799	0.999799	0.999799	0.999799	0.999799	0.000248894	0.999799	0.999799	0.999799	0.999799	0.999799	0.999799	0.999799	0.999799	0.999799	0.999799	0.999799	0.999799	0.999799	0.999799	0.999799	0.999799	0.999799	0.999799	0.999799	0.999799	0.999799	0.999799	0.999799	0.999799	0.999799
Wfdc1	0.715411	0.352248	0.0794896	0.453963	0.876651	0.266605	0.519478	0.392384	0.919035	0.741743	0	0.999799	0.999799	0.999799	0.999799	0.999799	0.999799	0.999799	0.999799	0.999799	0.999799	0.999799	0.999799	0.999799	0.999799	0.999799	0.999799	0.999799	0.999799	0.999799	0.999799	0.999799	0.999799	0.999799	0.999799	0.999799	0.999799	0.999799	0.999799	0.999799	0.999799	0.999799
Wfdc18	0.409217	0.17206	0.136488	0.10326	0.175622	0.185452	0.027558	0.335416	0.867694	0.787177	0.628177	0	0.999799	0.999799	0.999799	0.999799	0.999799	0.999799	0.0689491	0.999799	0.999799	0.999799	0.999799	0.999799	0.294486	0.999799	0.999799	0.999799	0.999799	0.999799	0.999799	0.999799	0.999799	0.999799	0.999799	0.999799	0.999799	0.999799	0.999799	0.999799	0.999799	0.999799
Wfdc2	0.00623247	0.189901	0.000450992	0.00324301	0.0325953	0.019849	0.00118365	0.0625671	0.8926	0.925358	0.145864	0.158594	0	0.999799	0.999799	0.999799	0.999799	0.999799	0.999799	0.999799	0.999799	0.999799	0.999799	0.999799	0.999799	0.999799	0.999799	0.999799	0.999799	0.999799	0.999799	0.999799	0.999799	0.999799	0.999799	0.999799	0.999799	0.999799	0.999799	0.999799	0.999799	0.999799
Wfdc3	0.921858	0.858131	0.740693	0.450158	0.843829	0.325979	0.408924	0.52927	0.015778	0.0475608	0.236787	0.679273	0.585232	0	0.999799	0.999799	0.999799	0.999799	0.999799	0.999799	0.999799	0.999799	0.999799	0.999799	0.999799	0.999799	0.999799	0.999799	0.999799	0.999799	0.999799	0.999799	0.999799	0.999799	0.999799	0.999799	0.999799	0.999799	0.999799	0.999799	0.999799	0.999799
Cst3	0.422413	0.992328	0.118065	0.109535	0.871305	0.0592032	0.444739	0.749217	0.64951	0.665635	0.143396	0.144667	0.148262	0.437402	0	0.999799	0.999799	0.999799	0.999799	0.999799	0.108414	0.999799	0.999799	0.999799	0.999799	0.999799	0.999799	0.999799	0.999799	0.999799	0.999799	0.999799	0.999799	0.999799	0.999799	0.999799	0.999799	0.999799	0.999799	0.999799	0.999799	0.999799
Cstb	0.692586	0.725734	0.128673	0.112341	0.453094	0.237368	0.806292	0.417357	0.604713	0.578395	0.100779	0.601723	0.108025	0.933715	0.0252451	0	0.999799	0.999799	0.999799	0.999799	0.999799	0.999799	0.999799	0.999799	0.999799	0.999799	0.999799	0.999799	0.999799	0.999799	0.999799	0.999799	0.999799	0.999799	0.999799	0.999799	0.999799	0.999799	0.999799	0.999799	0.999799	0.999799
Lyz2	0.697765	0.502048	0.711556	0.443645	0.585573	0.414564	0.681216	0.904137	8.1411e-06	2.92817e-07	0.470513	0.9826	0.749798	0.114943	0.421924	0.38757	0	0.999799	0.999799	0.999799	0.999799	0.999799	0.999799	0.999799	0.999799	0.999799	0.999799	0.999799	0.999799	0.999799	0.999799	0.999799	0.999799	0.999799	0.999799	0.999799	0.999799	0.999799	0.999799	0.999799	0.999799	0.999799
Pglyrp1	0.777959	0.382141	0.137958	0.0776288	0.0735345	0.0648927	0.0456566	0.0625156	0.814364	0.770852	0.95566	0.0315125	0.286067	0.854086	0.571863	0.815852	0.889808	0	0.999799	0.999799	0.999799	0.999799	0.999799	0.999799	0.901998	0.999799	0.999799	0.999799	0.999799	0.999799	0.00872865	0.999799	0.0409411	0.999799	0.126339	0.142795	0.134177	0.108414	0.253983	0.117413	0.224639	0.999799
Pip	0.275344	0.328756	0.0879086	0.0292701	0.108545	0.0509093	0.0255426	0.305689	0.568154	0.693359	0.633001	8.33726e-05	0.106848	0.326709	0.190539	0.526764	0.523837	0.0194578	0	0.999799	0.999799	0.999799	0.999799	0.999799	0.0981061	0.999799	0.999799	0.999799	0.999799	0.999799	0.999799	0.999799	0.901998	0.999799	0.999799	0.999799	0.999799	0.999799	0.999799	0.999799	0.999799	0.999799
Sod1	0.0388416	0.758553	0.0111332	0.00234186	0.0368236	0.0110349	0.0104858	0.207013	0.872708	0.806772	0.85314	0.0106016	0.00432454	0.625805	0.0343828	0.142341	0.956186	0.184749	0.00520715	0	0.999799	0.999799	0.999799	0.999799	0.999799	0.999799	0.999799	0.999799	0.999799	0.999799	0.999799	0.999799	0.999799	0.999799	0.999799	0.999799	0.999799	0.999799	0.999799	0.999799	0.999799	0.999799
Sod2	0.269902	0.697529	0.0487637	0.0181456	0.359441	0.00561338	0.23339	0.458948	0.894538	0.979022	0.264239	0.171536	0.065642	0.351109	0.000132698	0.0501313	0.771939	0.268626	0.12993	0.00586633	0	0.999799	0.999799	0.999799	0.999799	0.999799	0.999799	0.999799	0.999799	0.999799	0.999799	0.999799	0.999799	0.999799	0.999799	0.999799	0.999799	0.999799	0.999799	0.999799	0.999799	0.999799
Sod3	0.11996	0.955108	0.176308	0.142407	0.00395228	0.205875	0.0187689	0.0117856	0.505618	0.620347	0.757615	0.082879	0.143472	0.608242	0.69337	0.624446	0.801892	0.0532101	0.0873825	0.0493454	0.442088	0	0.999799	0.999799	0.999799	0.999799	0.999799	0.999799	0.999799	0.999799	0.999799	0.999799	0.999799	0.999799	0.999799	0.999799	0.999799	0.999799	0.999799	0.999799	0.999799	0.999799
Fabp5	0.789731	0.923179	0.741603	0.777471	0.480184	0.517057	0.803058	0.569213	0.837917	0.665993	0.165001	0.710363	0.737087	0.772342	0.168	0.196229	0.724868	0.785719	0.719454	0.999507	0.105957	0.114521	0	0.999799	0.999799	0.999799	0.999799	0.999799	0.999799	0.999799	0.999799	0.999799	0.999799	0.999799	0.999799	0.999799	0.999799	0.999799	0.999799	0.999799	0.999799	0.999799
Fabp7	0.835789	0.645565	0.462507	0.286477	0.878131	0.114643	0.866187	0.893786	0.583601	0.708315	0.348874	0.346836	0.676959	0.203108	0.0121838	0.283109	0.611712	0.13113	0.344126	0.433113	0.00984499	0.773244	0.00694652	0	0.999799	0.999799	0.999799	0.999799	0.999799	0.999799	0.999799	0.999799	0.999799	0.999799	0.999799	0.999799	0.999799	0.999799	0.999799	0.999799	0.999799	0.999799
Lcn11	0.434535	0.501941	0.0594646	0.0151987	0.0339272	0.0308038	0.0161433	0.0876135	0.885956	0.964309	0.538693	0.000368107	0.135825	0.419488	0.383325	0.96158	0.864328	0.00115158	0.000119496	0.0169298	0.200886	0.0334716	0.650439	0.336002	0	0.999799	0.999799	0.999799	0.999799	0.999799	0.0325922	0.999799	0.115722	0.281959	0.0752613	0.0928887	0.0546232	0.0928887	0.225286	0.104674	0.184836	0.999799
Lcn13	0.0294985	0.427838	0.117767	0.0524495	0.00169643	0.139279	0.0113755	0.0225558	0.668397	0.642835	0.587091	0.152333	0.0535626	0.890204	0.765967	0.639848	0.557438	0.112856	0.0436383	0.0737062	0.83806	0.00500194	0.0853895	0.438213	0.0236585	0	0.00124596	0.999799	0.999799	0.999799	0.999799	0.999799	0.999799	0.999799	0.999799	0.999799	0.999799	0.999799	0.999799	0.999799	0.999799	0.999799
Lcn14	0.0275038	0.281333	0.0838749	0.0310376	0.00229772	0.0947792	0.0104857	0.0152948	0.604866	0.583764	0.847161	0.225457	0.0298702	0.911509	0.802256	0.737543	0.49588	0.0621236	0.071704	0.111956	0.748476	0.0159764	0.273668	0.711696	0.0283304	1.46929e-06	0	0.999799	0.999799	0.999799	0.999799	0.999799	0.999799	0.999799	0.999799	0.999799	0.999799	0.999799	0.999799	0.999799	0.999799	0.999799
Lcn2	0.430315	0.300694	0.923225	0.275815	0.808765	0.476181	0.518657	0.431398	0.00443095	0.00817589	0.429035	0.830272	0.797164	0.00455574	0.471862	0.359606	0.0169941	0.73102	0.435174	0.442615	0.482194	0.889926	0.759642	0.673953	0.66634	0.465534	0.465453	0	0.999799	0.999799	0.999799	0.999799	0.999799	0.999799	0.999799	0.999799	0.999799	0.999799	0.999799	0.999799	0.999799	0.999799
Lcn3	0.343164	0.147839	0.84871	0.928621	0.719019	0.484536	0.914467	0.955517	0.459477	0.32521	0.299124	0.381832	0.366701	0.255633	0.443152	0.557253	0.238419	0.346392	0.415653	0.499063	0.229082	0.686714	0.627525	0.214519	0.339944	0.586106	0.411207	0.652269	0	9.78844e-10	0.999799	0.999799	0.999799	0.999799	0.999799	0.999799	0.999799	0.999799	0.999799	0.999799	0.999799	0.999799
Lcn4	0.401454	0.164581	0.892587	0.899896	0.672804	0.440138	0.965946	0.898453	0.488183	0.346731	0.341491	0.372337	0.410046	0.246306	0.392106	0.56926	0.265356	0.341225	0.393606	0.463647	0.195735	0.667535	0.598614	0.192519	0.33494	0.609177	0.433847	0.6618	1.13687e-12	0	0.999799	0.999799	0.999799	0.999799	0.999799	0.999799	0.999799	0.999799	0.999799	0.999799	0.999799	0.999799
Mup.ps22	0.555158	0.307226	0.145812	0.0729269	0.0756026	0.0815014	0.0281365	0.0989356	0.998685	0.908015	0.748469	0.00184437	0.22414	0.600783	0.381892	0.895683	0.941149	1.04036e-05	0.00176819	0.0903132	0.22618	0.0681453	0.881306	0.118263	3.90793e-05	0.0910877	0.0612928	0.982011	0.377657	0.366668	0	0.999799	7.94631e-06	0.999799	0.108505	0.216638	0.105592	0.0973609	0.0695473	0.0156862	0.0652708	0.999799
Mup4	0.262787	0.286377	0.12651	0.0472307	0.00062073	0.0415229	0.0604788	0.00441635	0.775115	0.778334	0.545192	0.35704	0.230547	0.600152	0.886921	0.304145	0.689534	0.0602989	0.234067	0.140005	0.46657	0.0186791	0.424702	0.982136	0.0285802	0.0104923	0.0100865	0.851513	0.421865	0.413093	0.094665	0	0.999799	0.275509	0.999799	0.999799	0.999799	0.999799	0.999799	0.999799	0.999799	0.999799
Mup5	0.642086	0.238335	0.176954	0.0790305	0.162972	0.0879332	0.0565034	0.200453	0.808366	0.919472	0.793568	0.00172393	0.261086	0.477895	0.289683	0.902166	0.76318	4.9149e-05	0.00115198	0.100356	0.188182	0.131584	0.731268	0.0678797	0.00014199	0.151251	0.103723	0.830571	0.388582	0.37686	9.28308e-09	0.194187	0	0.999799	0.644228	0.999799	0.521225	0.665181	0.576246	0.211416	0.242764	0.999799
Mup6	0.165937	0.894852	0.0803858	0.0293754	0.000535137	0.0420648	0.00898788	0.0109533	0.77394	0.745012	0.406716	0.0158778	0.125762	0.574101	0.62953	0.541867	0.790435	0.0205794	0.0112976	0.0143919	0.280936	0.00215555	0.280857	0.8416	0.000352009	0.00323779	0.0092296	0.777436	0.30813	0.296726	0.00948783	0.000343528	0.0279848	0	0.865737	0.607673	0.999799	0.585805	0.860796	0.999799	0.999799	0.999799
Obp1	0.564327	0.862839	0.0480761	0.0157002	0.0205892	0.0204359	0.022213	0.0271127	0.743894	0.700205	0.804064	0.0193101	0.147731	0.624824	0.494092	0.836275	0.746409	0.000155398	0.0206772	0.0673648	0.184495	0.0520402	0.907475	0.195788	9.12259e-05	0.0660416	0.0372053	0.969447	0.327421	0.326019	0.000132971	0.00499668	0.000816512	0.00110285	0	2.36978e-08	9.00712e-09	1.9558e-06	0.000205028	0.0194741	0.00315868	0.999799
Obp2	0.594884	0.900441	0.0520322	0.0153153	0.018588	0.0211752	0.0267629	0.0242752	0.758182	0.730377	0.754839	0.0263849	0.166584	0.630332	0.573307	0.783437	0.760095	0.000176073	0.0250679	0.0759168	0.220616	0.0394663	0.970008	0.251056	0.000112783	0.0517096	0.0297487	0.99261	0.334111	0.335603	0.000268117	0.00282241	0.00146042	0.000769206	2.75877e-11	0	2.46222e-07	2.27553e-05	0.00144591	0.0496913	0.0119217	0.999799
Obp3.p	0.661754	0.808592	0.0478152	0.0141891	0.0336201	0.0189131	0.0313028	0.0393565	0.822907	0.777538	0.800596	0.0179499	0.169101	0.564203	0.483015	0.894447	0.814324	0.000165243	0.0181539	0.0739937	0.188215	0.0696896	0.898633	0.180088	6.58905e-05	0.0790415	0.0463461	0.980181	0.318446	0.319538	0.000128928	0.00739216	0.000656455	0.0017134	1.04734e-11	2.86972e-10	0	3.75542e-05	0.00142184	0.0511868	0.00256205	0.999799
Obp5	0.505244	0.770067	0.0521488	0.021538	0.0132369	0.0231163	0.0145086	0.0244324	0.568059	0.514695	0.78795	0.014284	0.140657	0.706376	0.439874	0.816828	0.575896	0.000132603	0.0178016	0.0471303	0.143054	0.037238	0.860506	0.187458	0.000112866	0.0752769	0.0492327	0.830765	0.232012	0.228244	0.000118444	0.00541159	0.000844138	0.000740588	2.28215e-09	2.66455e-08	4.40261e-08	0	1.82951e-05	0.00208882	0.00140855	0.999799
Obp6	0.42976	0.774169	0.0884926	0.0474246	0.013054	0.0469322	0.0152394	0.0214189	0.564433	0.502597	0.757374	0.0131191	0.163673	0.706031	0.436981	0.664171	0.57328	0.000315899	0.0245129	0.0693371	0.172673	0.0454065	0.828548	0.167078	0.000279511	0.0898496	0.0562286	0.810396	0.27011	0.26194	8.41977e-05	0.00826869	0.000727583	0.00109516	2.40926e-07	1.71113e-06	1.68067e-06	2.13978e-08	0	0.00111083	0.00408951	0.999799
Obp7	0.308409	0.540864	0.0728226	0.0540104	0.00908308	0.0700971	0.00281131	0.0276899	0.427229	0.367816	0.779026	0.00323041	0.0957353	0.999799	0.445519	0.805266	0.495212	0.000144242	0.00701259	0.035081	0.187628	0.0220302	0.927387	0.258531	0.000127652	0.0552667	0.040182	0.656425	0.338489	0.327426	1.8741e-05	0.0252443	0.00026133	0.00132798	2.33223e-05	5.9797e-05	6.16709e-05	2.47491e-06	1.3084e-06	0	0.0187594	0.999799
Obp8	0.793518	0.450247	0.0736995	0.0392799	0.0879321	0.0513776	0.0387714	0.0989903	0.508884	0.466622	0.856928	0.00453108	0.20559	0.75946	0.278805	0.907852	0.552533	0.000278363	0.0171504	0.0601758	0.119855	0.0900797	0.683978	0.0981922	0.000228193	0.234018	0.176293	0.771673	0.208881	0.211782	7.88295e-05	0.0509484	0.00030157	0.00748755	3.75141e-06	1.42264e-05	3.03921e-06	1.66299e-06	4.86268e-06	2.24395e-05	0	0.999799
Rbp1	0.164428	0.491036	0.000332933	0.0109642	0.225397	0.00467368	0.0274712	0.0881034	0.925057	0.861454	0.0129941	0.141996	0.00228335	0.840589	0.00328784	0.0532895	0.532112	0.264757	0.149703	0.0182717	0.00446755	0.35422	0.295163	0.106279	0.187172	0.495587	0.382755	0.964556	0.94097	0.983889	0.210659	0.500481	0.205523	0.287654	0.168029	0.204718	0.172507	0.156915	0.172404	0.154889	0.136372	0
RNA-seq VNO CORRELATION MATRIX - r
	Bpifa1	Bpifa2	Bpifb1	Bpifb3	Bpifb4	Bpifb5	Bpifb9a	Bpifb9b	Cst3	Cstb	Ltf	Lyz2	Pip	Sod1	Wfdc1	Wfdc12	Wfdc18	Wfdc2	Wfdc3	Pglyrp1	Fabp5	Fabp7	Lcn11	Lcn13	Lcn14	Lcn2	Lcn3	Lcn4	Mup4	Mup5	Obp1	Obp2	Obp3.p	Obp5	Obp7	Obp8	Rbp1	Rbp2	Rbp4
Bpifa1	1	0.398506	0.0259721	0.832659	0.540799	-0.291301	-0.293499	-0.2936	0.257398	-0.221723	-0.0739601	-0.259069	-0.110782	0.126845	-0.00794683	0.1731	-0.263957	-0.469773	-0.543115	-0.220652	-0.148184	0.0938313	0.709997	0.229608	0.232106	-0.26416	0.116985	0.158007	0.71178	0.110708	0.714117	0.714154	0.714035	0.71136	0.669198	0.70642	-0.278554	-0.589748	0.0917534
Bpifa2	0.398506	1	-0.133752	0.437048	0.50361	0.508675	0.506734	0.506676	-0.432475	-0.435903	-0.213796	-0.0511175	-0.510055	-0.327852	-0.520699	-0.0139467	-0.286901	-0.408183	-0.318872	0.0774559	-0.24806	-0.408248	0.777428	-0.476001	-0.416226	-0.128996	-0.50733	-0.421755	0.753478	-0.0540016	0.74423	0.743983	0.743986	0.739344	0.640948	0.722596	-0.213883	-0.521528	-0.0955464
Bpifb1	0.0259721	-0.133752	1	-0.0519045	0.068175	-0.291382	-0.292211	-0.291715	0.249382	-0.0323367	0.157834	0.851618	-0.164533	0.125799	0.365286	0.158666	0.739016	0.292051	-0.0992303	0.0714782	0.0867033	0.593832	-0.066131	0.304797	0.263845	0.431669	0.226046	0.200124	-0.0431498	0.111967	-0.0354599	-0.0347937	-0.0323575	-0.0345534	-0.0191611	-0.0317137	0.874145	0.409802	0.533012
Bpifb3	0.832659	0.437048	-0.0519045	1	0.841151	-0.275562	-0.277173	-0.277287	0.0326668	-0.293346	-0.0434966	-0.343147	0.133864	0.0663719	-0.252097	0.363494	-0.238282	-0.504282	-0.229119	-0.159892	-0.122499	-0.0137475	0.681767	0.278033	0.307984	-0.345872	0.173668	-0.135277	0.661949	0.0340598	0.659355	0.659774	0.661448	0.657233	0.596342	0.645512	-0.332108	-0.514981	0.103837
Bpifb4	0.540799	0.50361	0.068175	0.841151	1	-0.204313	-0.205339	-0.205419	-0.077903	-0.232116	0.00895557	-0.232546	0.183944	0.0650734	-0.358625	0.684089	-0.200505	-0.325623	0.037992	0.126849	0.0849433	0.135094	0.551354	0.132177	0.184196	-0.236093	0.0481965	-0.414268	0.525769	0.101833	0.531878	0.532265	0.534651	0.532488	0.499532	0.527735	-0.195719	-0.326568	0.265379
Bpifb5	-0.291301	0.508675	-0.291382	-0.275562	-0.204313	1	0.999995	0.999996	-0.375046	-0.224716	-0.216477	-0.0326979	-0.382051	-0.336845	-0.238479	-0.283266	-0.0525655	-0.220123	0.165474	0.349335	-0.302396	-0.58021	-0.0561791	-0.492733	-0.532275	0.160108	-0.568657	-0.21509	-0.103764	-0.117445	-0.111218	-0.112228	-0.112152	-0.11461	-0.145546	-0.122434	-0.269717	-0.29331	-0.537771
Bpifb9a	-0.293499	0.506734	-0.292211	-0.277173	-0.205339	0.999995	1	1	-0.374604	-0.223351	-0.215956	-0.0332645	-0.380064	-0.335959	-0.237553	-0.282917	-0.0521854	-0.219049	0.167587	0.350069	-0.301478	-0.579551	-0.0584834	-0.492028	-0.531603	0.160682	-0.567828	-0.214737	-0.106157	-0.117149	-0.113566	-0.114576	-0.114501	-0.116929	-0.147501	-0.124685	-0.270079	-0.291854	-0.537834
Bpifb9b	-0.2936	0.506676	-0.291715	-0.277287	-0.205419	0.999996	1	1	-0.374669	-0.223512	-0.215995	-0.0327946	-0.38029	-0.336122	-0.237531	-0.282955	-0.0518275	-0.218952	0.167528	0.350067	-0.30156	-0.579502	-0.0585995	-0.492003	-0.531615	0.160813	-0.567851	-0.21472	-0.106252	-0.117278	-0.113673	-0.114683	-0.114606	-0.117041	-0.147655	-0.124808	-0.269612	-0.291704	-0.537751
Cst3	0.257398	-0.432475	0.249382	0.0326668	-0.077903	-0.375046	-0.374604	-0.374669	1	0.723522	0.624916	0.0662078	0.438586	0.917972	0.878214	0.131669	0.3979	0.513814	0.276728	0.423045	0.59384	0.73335	-0.213591	0.545328	0.509411	0.450113	0.667201	0.529803	-0.210294	0.401708	-0.179034	-0.179538	-0.176429	-0.170256	-0.0425688	-0.143115	0.100274	0.312121	0.52728
Cstb	-0.221723	-0.435903	-0.0323367	-0.293346	-0.232116	-0.224716	-0.223351	-0.223512	0.723522	1	0.853913	0.0668472	0.455459	0.811264	0.625992	-0.00559754	0.305823	0.790883	0.462993	0.41707	0.667271	0.524186	-0.301493	0.131398	0.145355	0.493803	0.468166	0.103477	-0.324245	0.477626	-0.278973	-0.279936	-0.275013	-0.266118	-0.109197	-0.231951	0.128242	0.666065	0.429779
Ltf	-0.0739601	-0.213796	0.157834	-0.0434966	0.00895557	-0.216477	-0.215956	-0.215995	0.624916	0.853913	1	0.269514	0.218392	0.756603	0.462062	-0.0413089	0.484131	0.704501	0.409459	0.369766	0.499449	0.466714	-0.041216	0.0109667	0.023508	0.683703	0.356846	-0.161443	-0.0706565	0.647668	-0.00502956	-0.00637362	0.000587405	0.0119249	0.19623	0.0546773	0.297262	0.695056	0.478559
Lyz2	-0.259069	-0.0511175	0.851618	-0.343147	-0.232546	-0.0326979	-0.0332645	-0.0327946	0.0662078	0.0668472	0.269514	1	-0.34919	0.021699	0.307291	-0.264983	0.822592	0.437782	-0.115721	-0.0103611	-0.0170549	0.363609	-0.0419767	0.0110451	-0.00619085	0.598586	0.0626432	0.0946814	-0.0331021	0.141338	-0.0195324	-0.0192783	-0.0164159	-0.0162185	0.0102933	-0.0101382	0.960579	0.616153	0.419962
Pip	-0.110782	-0.510055	-0.164533	0.133864	0.183944	-0.382051	-0.380064	-0.38029	0.438586	0.455459	0.218392	-0.34919	1	0.568863	0.417848	0.388491	0.0870457	0.281576	0.593003	0.243472	0.551473	0.413876	-0.379347	0.730463	0.758284	-0.150624	0.775312	0.330603	-0.399883	-0.0955914	-0.417036	-0.415969	-0.414127	-0.416002	-0.413044	-0.42313	-0.223954	0.227217	0.341765
Sod1	0.126845	-0.327852	0.125799	0.0663719	0.0650734	-0.336845	-0.335959	-0.336122	0.917972	0.811264	0.756603	0.021699	0.568863	1	0.790851	0.151516	0.406705	0.629079	0.487176	0.533529	0.736982	0.707224	-0.142272	0.489846	0.503836	0.491897	0.709179	0.349209	-0.148716	0.425793	-0.115389	-0.115823	-0.111829	-0.103829	0.0287915	-0.075648	0.0594006	0.435606	0.656572
Wfdc1	-0.00794683	-0.520699	0.365286	-0.252097	-0.358625	-0.238479	-0.237553	-0.237531	0.878214	0.625992	0.462062	0.307291	0.417848	0.790851	1	-0.110149	0.622467	0.553913	0.252281	0.319806	0.474752	0.720221	-0.368758	0.632592	0.591789	0.532613	0.697377	0.756972	-0.367522	0.246399	-0.352641	-0.352658	-0.350825	-0.345755	-0.245924	-0.326842	0.298927	0.450078	0.505941
Wfdc12	0.1731	-0.0139467	0.158666	0.363494	0.684089	-0.283266	-0.282917	-0.282955	0.131669	-0.00559754	-0.0413089	-0.264983	0.388491	0.151516	-0.110149	1	-0.214583	-0.125795	0.284118	0.344383	0.282492	0.432706	-0.101715	0.219612	0.205394	-0.172504	0.0542082	-0.258739	-0.118236	0.160724	-0.102094	-0.101995	-0.100822	-0.0996626	-0.0545205	-0.088577	-0.149749	-0.146666	0.194298
Wfdc18	-0.263957	-0.286901	0.739016	-0.238282	-0.200505	-0.0525655	-0.0521854	-0.0518275	0.3979	0.305823	0.484131	0.822592	0.0870457	0.406705	0.622467	-0.214583	1	0.526423	0.281248	0.214045	0.168585	0.501351	-0.260718	0.385592	0.346564	0.735171	0.441665	0.303111	-0.273754	0.213793	-0.254859	-0.254708	-0.250087	-0.247541	-0.173822	-0.234838	0.774013	0.686473	0.485926
Wfdc2	-0.469773	-0.408183	0.292051	-0.504282	-0.325623	-0.220123	-0.219049	-0.218952	0.513814	0.790883	0.704501	0.437782	0.281576	0.629079	0.553913	-0.125795	0.526423	1	0.49518	0.479436	0.786838	0.478177	-0.36566	0.0929802	0.141275	0.479321	0.475454	0.117666	-0.332911	0.118528	-0.326423	-0.326193	-0.322605	-0.321787	-0.269289	-0.31419	0.518609	0.813573	0.670329
Wfdc3	-0.543115	-0.318872	-0.0992303	-0.229119	0.037992	0.165474	0.167587	0.167528	0.276728	0.462993	0.409459	-0.115721	0.593003	0.487176	0.252281	0.284118	0.281248	0.49518	1	0.755672	0.593767	0.168324	-0.607667	0.191946	0.189481	0.307677	0.328402	-0.115292	-0.621663	0.0331034	-0.617079	-0.617231	-0.61387	-0.611813	-0.54371	-0.603755	-0.0925645	0.381188	0.215232
Pglyrp1	-0.220652	0.0774559	0.0714782	-0.159892	0.126849	0.349335	0.350069	0.350067	0.423045	0.41707	0.369766	-0.0103611	0.243472	0.533529	0.319806	0.344383	0.214045	0.479436	0.755672	1	0.68218	0.246995	-0.329523	0.0180886	0.0120955	0.372405	0.14009	-0.0622476	-0.32808	0.0705928	-0.326062	-0.326501	-0.323612	-0.324717	-0.288169	-0.320648	-0.0672248	0.123348	0.331993
Fabp5	-0.148184	-0.24806	0.0867033	-0.122499	0.0849433	-0.302396	-0.301478	-0.30156	0.59384	0.667271	0.499449	-0.0170549	0.551473	0.736982	0.474752	0.282492	0.168585	0.786838	0.593767	0.68218	1	0.506969	-0.23607	0.298111	0.373153	0.116426	0.601825	0.16554	-0.190413	-0.0609783	-0.208546	-0.207721	-0.20573	-0.209589	-0.222482	-0.217764	0.0950587	0.392343	0.750092
Fabp7	0.0938313	-0.408248	0.593832	-0.0137475	0.135094	-0.58021	-0.579551	-0.579502	0.73335	0.524186	0.466714	0.363609	0.413876	0.707224	0.720221	0.432706	0.501351	0.478177	0.168324	0.246995	0.506969	1	-0.175365	0.551577	0.541398	0.46535	0.565011	0.367324	-0.177506	0.470953	-0.137145	-0.137128	-0.134773	-0.125079	0.0204802	-0.0907561	0.46022	0.517082	0.724179
Lcn11	0.709997	0.777428	-0.066131	0.681767	0.551354	-0.0561791	-0.0584834	-0.0585995	-0.213591	-0.301493	-0.041216	-0.0419767	-0.379347	-0.142272	-0.368758	-0.101715	-0.260718	-0.36566	-0.607667	-0.329523	-0.23607	-0.175365	1	-0.217396	-0.13035	-0.204221	-0.177659	-0.23802	0.991557	0.0792607	0.992898	0.992991	0.993151	0.991411	0.915718	0.981686	-0.104075	-0.390027	0.132783
Lcn13	0.229608	-0.476001	0.304797	0.278033	0.132177	-0.492733	-0.492028	-0.492003	0.545328	0.131398	0.0109667	0.0110451	0.730463	0.489846	0.632592	0.219612	0.385592	0.0929802	0.191946	0.0180886	0.298111	0.551577	-0.217396	1	0.984466	-0.0766	0.876215	0.733672	-0.211941	-0.187254	-0.243042	-0.241407	-0.240887	-0.24645	-0.289366	-0.263651	0.0865173	0.0833815	0.438767
Lcn14	0.232106	-0.416226	0.263845	0.307984	0.184196	-0.532275	-0.531603	-0.531615	0.509411	0.145355	0.023508	-0.00619085	0.758284	0.503836	0.591789	0.205394	0.346564	0.141275	0.189481	0.0120955	0.373153	0.541398	-0.13035	0.984466	1	-0.131623	0.910959	0.703765	-0.118351	-0.235912	-0.156164	-0.154277	-0.15394	-0.160468	-0.22597	-0.182686	0.0825671	0.100787	0.528427
Lcn2	-0.26416	-0.128996	0.431669	-0.345872	-0.236093	0.160108	0.160682	0.160813	0.450113	0.493803	0.683703	0.598586	-0.150624	0.491897	0.532613	-0.172504	0.735171	0.479321	0.307677	0.372405	0.116426	0.46535	-0.204221	-0.0766	-0.131623	1	0.0271666	-0.0140496	-0.242623	0.709539	-0.166374	-0.16821	-0.163727	-0.146592	0.0862577	-0.0904811	0.497515	0.637627	0.270199
Lcn3	0.116985	-0.50733	0.226046	0.173668	0.0481965	-0.568657	-0.567828	-0.567851	0.667201	0.468166	0.356846	0.0626432	0.775312	0.709179	0.697377	0.0542082	0.441665	0.475454	0.328402	0.14009	0.601825	0.565011	-0.177659	0.876215	0.910959	0.0271666	1	0.631039	-0.157149	-0.142126	-0.185512	-0.18393	-0.181753	-0.187341	-0.225252	-0.204022	0.171063	0.351855	0.661575
Lcn4	0.158007	-0.421755	0.200124	-0.135277	-0.414268	-0.21509	-0.214737	-0.21472	0.529803	0.103477	-0.161443	0.0946814	0.330603	0.349209	0.756972	-0.258739	0.303111	0.117666	-0.115292	-0.0622476	0.16554	0.367324	-0.23802	0.733672	0.703765	-0.0140496	0.631039	1	-0.206744	-0.275524	-0.24784	-0.24659	-0.24939	-0.254651	-0.315069	-0.273897	0.0824821	-0.0168556	0.242923
Mup4	0.71178	0.753478	-0.0431498	0.661949	0.525769	-0.103764	-0.106157	-0.106252	-0.210294	-0.324245	-0.0706565	-0.0331021	-0.399883	-0.148716	-0.367522	-0.118236	-0.273754	-0.332911	-0.621663	-0.32808	-0.190413	-0.177506	0.991557	-0.211941	-0.118351	-0.242623	-0.157149	-0.206744	1	0.0126866	0.993784	0.994083	0.993625	0.990568	0.896869	0.97641	-0.0796158	-0.397451	0.176857
Mup5	0.110708	-0.0540016	0.111967	0.0340598	0.101833	-0.117445	-0.117149	-0.117278	0.401708	0.477626	0.647668	0.141338	-0.0955914	0.425793	0.246399	0.160724	0.213793	0.118528	0.0331034	0.0705928	-0.0609783	0.470953	0.0792607	-0.187254	-0.235912	0.709539	-0.142126	-0.275524	0.0126866	1	0.122346	0.119759	0.123839	0.147864	0.447217	0.225206	0.115044	0.372391	0.0662363
Obp1	0.714117	0.74423	-0.0354599	0.659355	0.531878	-0.111218	-0.113566	-0.113673	-0.179034	-0.278973	-0.00502956	-0.0195324	-0.417036	-0.115389	-0.352641	-0.102094	-0.254859	-0.326423	-0.617079	-0.326062	-0.208546	-0.137145	0.992898	-0.243042	-0.156164	-0.166374	-0.185512	-0.24784	0.993784	0.122346	1	0.999995	0.999963	0.999633	0.939895	0.994235	-0.0686581	-0.356987	0.169394
Obp2	0.714154	0.743983	-0.0347937	0.659774	0.532265	-0.112228	-0.114576	-0.114683	-0.179538	-0.279936	-0.00637362	-0.0192783	-0.415969	-0.115823	-0.352658	-0.101995	-0.254708	-0.326193	-0.617231	-0.326501	-0.207721	-0.137128	0.992991	-0.241407	-0.154277	-0.16821	-0.18393	-0.24659	0.994083	0.119759	0.999995	1	0.99996	0.999564	0.939001	0.993952	-0.0680782	-0.357251	0.170631
Obp3.p	0.714035	0.743986	-0.0323575	0.661448	0.534651	-0.112152	-0.114501	-0.114606	-0.176429	-0.275013	0.000587405	-0.0164159	-0.414127	-0.111829	-0.350825	-0.100822	-0.250087	-0.322605	-0.61387	-0.323612	-0.20573	-0.134773	0.993151	-0.240887	-0.15394	-0.163727	-0.181753	-0.24939	0.993625	0.123839	0.999963	0.99996	1	0.999622	0.939963	0.994197	-0.0653822	-0.352888	0.17288
Obp5	0.71136	0.739344	-0.0345534	0.657233	0.532488	-0.11461	-0.116929	-0.117041	-0.170256	-0.266118	0.0119249	-0.0162185	-0.416002	-0.103829	-0.345755	-0.0996626	-0.247541	-0.321787	-0.611813	-0.324717	-0.209589	-0.125079	0.991411	-0.24645	-0.160468	-0.146592	-0.187341	-0.254651	0.990568	0.147864	0.999633	0.999564	0.999622	1	0.94859	0.996711	-0.0656664	-0.343634	0.171555
Obp7	0.669198	0.640948	-0.0191611	0.596342	0.499532	-0.145546	-0.147501	-0.147655	-0.0425688	-0.109197	0.19623	0.0102933	-0.413044	0.0287915	-0.245924	-0.0545205	-0.173822	-0.269289	-0.54371	-0.288169	-0.222482	0.0204802	0.915718	-0.289366	-0.22597	0.0862577	-0.225252	-0.315069	0.896869	0.447217	0.939895	0.939001	0.939963	0.94859	1	0.971019	-0.0411974	-0.202128	0.161988
Obp8	0.70642	0.722596	-0.0317137	0.645512	0.527735	-0.122434	-0.124685	-0.124808	-0.143115	-0.231951	0.0546773	-0.0101382	-0.42313	-0.075648	-0.326842	-0.088577	-0.234838	-0.31419	-0.603755	-0.320648	-0.217764	-0.0907561	0.981686	-0.263651	-0.182686	-0.0904811	-0.204022	-0.273897	0.97641	0.225206	0.994235	0.993952	0.994197	0.996711	0.971019	1	-0.0605718	-0.313013	0.167809
Rbp1	-0.278554	-0.213883	0.874145	-0.332108	-0.195719	-0.269717	-0.270079	-0.269612	0.100274	0.128242	0.297262	0.960579	-0.223954	0.0594006	0.298927	-0.149749	0.774013	0.518609	-0.0925645	-0.0672248	0.0950587	0.46022	-0.104075	0.0865173	0.0825671	0.497515	0.171063	0.0824821	-0.0796158	0.115044	-0.0686581	-0.0680782	-0.0653822	-0.0656664	-0.0411974	-0.0605718	1	0.700097	0.51897
Rbp2	-0.589748	-0.521528	0.409802	-0.514981	-0.326568	-0.29331	-0.291854	-0.291704	0.312121	0.666065	0.695056	0.616153	0.227217	0.435606	0.450078	-0.146666	0.686473	0.813573	0.381188	0.123348	0.392343	0.517082	-0.390027	0.0833815	0.100787	0.637627	0.351855	-0.0168556	-0.397451	0.372391	-0.356987	-0.357251	-0.352888	-0.343634	-0.202128	-0.313013	0.700097	1	0.500559
Rbp4	0.0917534	-0.0955464	0.533012	0.103837	0.265379	-0.537771	-0.537834	-0.537751	0.52728	0.429779	0.478559	0.419962	0.341765	0.656572	0.505941	0.194298	0.485926	0.670329	0.215232	0.331993	0.750092	0.724179	0.132783	0.438767	0.528427	0.270199	0.661575	0.242923	0.176857	0.0662363	0.169394	0.170631	0.17288	0.171555	0.161988	0.167809	0.51897	0.500559	1
RNA-seq VNO CORRELATION MATRIX - p-adjusted, Method = Benjamini-Hochberg
	Bpifa1	Bpifa2	Bpifb1	Bpifb3	Bpifb4	Bpifb5	Bpifb9a	Bpifb9b	Cst3	Cstb	Ltf	Lyz2	Pip	Sod1	Wfdc1	Wfdc12	Wfdc18	Wfdc2	Wfdc3	Pglyrp1	Fabp5	Fabp7	Lcn11	Lcn13	Lcn14	Lcn2	Lcn3	Lcn4	Mup4	Mup5	Obp1	Obp2	Obp3.p	Obp5	Obp7	Obp8	Rbp1	Rbp2	Rbp4
Bpifa1	0	0.998632	0.998632	0.998632	0.998632	0.998632	0.998632	0.998632	0.998632	0.998632	0.998632	0.998632	0.998632	0.998632	0.998632	0.998632	0.998632	0.998632	0.998632	0.998632	0.998632	0.998632	0.998632	0.998632	0.998632	0.998632	0.998632	0.998632	0.998632	0.998632	0.998632	0.998632	0.998632	0.998632	0.998632	0.998632	0.998632	0.998632	0.998632
Bpifa2	0.224763	0	0.998632	0.998632	0.998632	0.998632	0.998632	0.998632	0.998632	0.998632	0.998632	0.998632	0.998632	0.998632	0.998632	0.998632	0.998632	0.998632	0.998632	0.998632	0.998632	0.998632	0.998632	0.998632	0.998632	0.998632	0.998632	0.998632	0.998632	0.998632	0.998632	0.998632	0.998632	0.998632	0.998632	0.998632	0.998632	0.998632	0.998632
Bpifb1	0.939579	0.695011	0	0.998632	0.998632	0.998632	0.998632	0.998632	0.998632	0.998632	0.998632	0.616675	0.998632	0.998632	0.998632	0.998632	0.998632	0.998632	0.998632	0.998632	0.998632	0.998632	0.998632	0.998632	0.998632	0.998632	0.998632	0.998632	0.998632	0.998632	0.998632	0.998632	0.998632	0.998632	0.998632	0.998632	0.304961	0.998632	0.998632
Bpifb3	0.00146619	0.178905	0.879534	0	0.823648	0.998632	0.998632	0.998632	0.998632	0.998632	0.998632	0.998632	0.998632	0.998632	0.998632	0.998632	0.998632	0.998632	0.998632	0.998632	0.998632	0.998632	0.998632	0.998632	0.998632	0.998632	0.998632	0.998632	0.998632	0.998632	0.998632	0.998632	0.998632	0.998632	0.998632	0.998632	0.998632	0.998632	0.998632
Bpifb4	0.0858399	0.114262	0.842132	0.00117496	0	0.998632	0.998632	0.998632	0.998632	0.998632	0.998632	0.998632	0.998632	0.998632	0.998632	0.998632	0.998632	0.998632	0.998632	0.998632	0.998632	0.998632	0.998632	0.998632	0.998632	0.998632	0.998632	0.998632	0.998632	0.998632	0.998632	0.998632	0.998632	0.998632	0.998632	0.998632	0.998632	0.998632	0.998632
Bpifb5	0.384788	0.110076	0.38465	0.412121	0.546768	0	0	0	0.998632	0.998632	0.998632	0.998632	0.998632	0.998632	0.998632	0.998632	0.998632	0.998632	0.998632	0.998632	0.998632	0.998632	0.998632	0.998632	0.998632	0.998632	0.998632	0.998632	0.998632	0.998632	0.998632	0.998632	0.998632	0.998632	0.998632	0.998632	0.998632	0.998632	0.998632
Bpifb9a	0.381045	0.111668	0.383236	0.409281	0.544712	0	0	0	0.998632	0.998632	0.998632	0.998632	0.998632	0.998632	0.998632	0.998632	0.998632	0.998632	0.998632	0.998632	0.998632	0.998632	0.998632	0.998632	0.998632	0.998632	0.998632	0.998632	0.998632	0.998632	0.998632	0.998632	0.998632	0.998632	0.998632	0.998632	0.998632	0.998632	0.998632
Bpifb9b	0.380873	0.111716	0.384081	0.409079	0.544553	0	0	0	0.998632	0.998632	0.998632	0.998632	0.998632	0.998632	0.998632	0.998632	0.998632	0.998632	0.998632	0.998632	0.998632	0.998632	0.998632	0.998632	0.998632	0.998632	0.998632	0.998632	0.998632	0.998632	0.998632	0.998632	0.998632	0.998632	0.998632	0.998632	0.998632	0.998632	0.998632
Cst3	0.444797	0.184019	0.459593	0.924039	0.819904	0.255739	0.256345	0.256256	0	0.998632	0.998632	0.998632	0.998632	0.0478301	0.265405	0.998632	0.998632	0.998632	0.998632	0.998632	0.998632	0.998632	0.998632	0.998632	0.998632	0.998632	0.998632	0.998632	0.998632	0.998632	0.998632	0.998632	0.998632	0.998632	0.998632	0.998632	0.998632	0.998632	0.998632
Cstb	0.512317	0.180178	0.924805	0.381304	0.492208	0.506491	0.509145	0.50883	0.0118444	0	0.577726	0.998632	0.998632	0.998632	0.998632	0.998632	0.998632	0.998632	0.998632	0.998632	0.998632	0.998632	0.998632	0.998632	0.998632	0.998632	0.998632	0.998632	0.998632	0.998632	0.998632	0.998632	0.998632	0.998632	0.998632	0.998632	0.998632	0.998632	0.998632
Ltf	0.8289	0.527887	0.643012	0.898954	0.979152	0.522599	0.523625	0.523548	0.0398069	0.000821801	0	0.998632	0.998632	0.998632	0.998632	0.998632	0.998632	0.998632	0.998632	0.998632	0.998632	0.998632	0.998632	0.998632	0.998632	0.998632	0.998632	0.998632	0.998632	0.998632	0.998632	0.998632	0.998632	0.998632	0.998632	0.998632	0.998632	0.998632	0.998632
Lyz2	0.441743	0.88135	0.000878454	0.301543	0.491384	0.923967	0.922653	0.923743	0.84664	0.845174	0.422869	0	0.998632	0.998632	0.998632	0.998632	0.998632	0.998632	0.998632	0.998632	0.998632	0.998632	0.998632	0.998632	0.998632	0.998632	0.998632	0.998632	0.998632	0.998632	0.998632	0.998632	0.998632	0.998632	0.998632	0.998632	0.00189575	0.998632	0.998632
Pip	0.745736	0.108954	0.628787	0.694765	0.588221	0.246247	0.248919	0.248614	0.177204	0.159201	0.518835	0.292543	0	0.998632	0.998632	0.998632	0.998632	0.998632	0.998632	0.998632	0.998632	0.998632	0.998632	0.998632	0.998632	0.998632	0.998632	0.998632	0.998632	0.998632	0.998632	0.998632	0.998632	0.998632	0.998632	0.998632	0.998632	0.998632	0.998632
Sod1	0.710156	0.324989	0.712457	0.846264	0.849241	0.311088	0.312444	0.312195	6.73663e-05	0.00243827	0.00703405	0.949508	0.0678069	0	0.998632	0.998632	0.998632	0.998632	0.998632	0.998632	0.998632	0.998632	0.998632	0.998632	0.998632	0.998632	0.998632	0.998632	0.998632	0.998632	0.998632	0.998632	0.998632	0.998632	0.998632	0.998632	0.998632	0.998632	0.998632
Wfdc1	0.981499	0.100542	0.269306	0.454557	0.278792	0.480072	0.48183	0.481872	0.000375928	0.0393657	0.152478	0.357983	0.200966	0.00375045	0	0.998632	0.998632	0.998632	0.998632	0.998632	0.998632	0.998632	0.998632	0.998632	0.998632	0.998632	0.998632	0.998632	0.998632	0.998632	0.998632	0.998632	0.998632	0.998632	0.998632	0.998632	0.998632	0.998632	0.998632
Wfdc12	0.610763	0.967536	0.641239	0.271839	0.0202562	0.398625	0.399233	0.399166	0.699567	0.986968	0.904016	0.431008	0.237703	0.656526	0.747148	0	0.998632	0.998632	0.998632	0.998632	0.998632	0.998632	0.998632	0.998632	0.998632	0.998632	0.998632	0.998632	0.998632	0.998632	0.998632	0.998632	0.998632	0.998632	0.998632	0.998632	0.998632	0.998632	0.998632
Wfdc18	0.43286	0.392336	0.00936471	0.480444	0.554428	0.87801	0.878887	0.879712	0.225533	0.360402	0.131308	0.00187787	0.799121	0.214483	0.0408238	0.526333	0	0.998632	0.998632	0.998632	0.998632	0.998632	0.998632	0.998632	0.998632	0.998632	0.998632	0.998632	0.998632	0.998632	0.998632	0.998632	0.998632	0.998632	0.998632	0.998632	0.998632	0.998632	0.998632
Wfdc2	0.144854	0.21266	0.383508	0.113701	0.328485	0.515443	0.517548	0.517737	0.105932	0.00374801	0.0154996	0.178092	0.401567	0.0381191	0.0770599	0.712466	0.0961996	0	0.998632	0.998632	0.998632	0.998632	0.998632	0.998632	0.998632	0.998632	0.998632	0.998632	0.998632	0.998632	0.998632	0.998632	0.998632	0.998632	0.998632	0.998632	0.998632	0.998632	0.998632
Wfdc3	0.0842434	0.339193	0.771606	0.497971	0.911695	0.626798	0.62234	0.622466	0.410065	0.151545	0.211094	0.734743	0.0544984	0.128543	0.454216	0.397147	0.40214	0.121453	0	0.998632	0.998632	0.998632	0.998632	0.998632	0.998632	0.998632	0.998632	0.998632	0.998632	0.998632	0.998632	0.998632	0.998632	0.998632	0.998632	0.998632	0.998632	0.998632	0.998632
Pglyrp1	0.514409	0.820923	0.834572	0.638629	0.710146	0.292329	0.291247	0.291249	0.194842	0.201894	0.263029	0.97588	0.470642	0.0909816	0.3377	0.29969	0.527395	0.135645	0.00714546	0	0.998632	0.998632	0.998632	0.998632	0.998632	0.998632	0.998632	0.998632	0.998632	0.998632	0.998632	0.998632	0.998632	0.998632	0.998632	0.998632	0.998632	0.998632	0.998632
Fabp5	0.663691	0.462054	0.799897	0.719734	0.80389	0.366084	0.367613	0.367476	0.0540723	0.0248916	0.117776	0.960306	0.0786458	0.0096664	0.140062	0.399971	0.620239	0.00405994	0.0541094	0.0207487	0	0.998632	0.998632	0.998632	0.998632	0.998632	0.998632	0.998632	0.998632	0.998632	0.998632	0.998632	0.998632	0.998632	0.998632	0.998632	0.998632	0.998632	0.998632
Fabp7	0.78377	0.212581	0.0540763	0.968	0.692079	0.0613056	0.0616713	0.0616983	0.0102227	0.0978818	0.147849	0.271676	0.205725	0.0149323	0.0124284	0.183759	0.116161	0.136824	0.620788	0.46404	0.111475	0	0.998632	0.998632	0.998632	0.998632	0.998632	0.998632	0.998632	0.998632	0.998632	0.998632	0.998632	0.998632	0.998632	0.998632	0.998632	0.998632	0.998632
Lcn11	0.01437	0.0048593	0.846816	0.0208562	0.0787238	0.869684	0.86438	0.864113	0.528292	0.367589	0.904231	0.90247	0.249887	0.676466	0.264433	0.766024	0.438736	0.268778	0.0473531	0.322381	0.484651	0.606029	0	0.998632	0.998632	0.998632	0.998632	0.998632	1.94945e-06	0.998632	8.982e-07	8.47829e-07	7.65467e-07	2.10209e-06	0.0537789	6.23275e-05	0.998632	0.998632	0.998632
Lcn13	0.497029	0.138876	0.362099	0.407769	0.698455	0.123593	0.124214	0.124237	0.0827368	0.70016	0.974471	0.974288	0.0106811	0.126149	0.0367345	0.516444	0.241528	0.785692	0.571795	0.957902	0.373252	0.0785783	0.520792	0	2.98657e-05	0.998632	0.284316	0.998632	0.998632	0.998632	0.998632	0.998632	0.998632	0.998632	0.998632	0.998632	0.998632	0.998632	0.998632
Lcn14	0.492227	0.202902	0.433064	0.356844	0.587702	0.0918882	0.0923771	0.0923683	0.109476	0.669794	0.945304	0.985587	0.00683614	0.114073	0.0551211	0.544602	0.296435	0.678628	0.576836	0.971844	0.258338	0.0854251	0.702459	4.15378e-08	0	0.998632	0.0682792	0.998632	0.998632	0.998632	0.998632	0.998632	0.998632	0.998632	0.998632	0.998632	0.998632	0.998632	0.998632
Lcn2	0.432493	0.705429	0.18493	0.297467	0.484607	0.638171	0.636951	0.636673	0.164777	0.122655	0.020355	0.051697	0.658442	0.12433	0.0916433	0.612011	0.00994094	0.135753	0.357348	0.25937	0.733179	0.149197	0.546953	0.822875	0.699668	0	0.998632	0.998632	0.998632	0.998632	0.998632	0.998632	0.998632	0.998632	0.998632	0.998632	0.998632	0.998632	0.998632
Lcn3	0.73194	0.111178	0.50391	0.609573	0.888092	0.0679287	0.0684217	0.0684084	0.0249123	0.146423	0.281356	0.854819	0.00505398	0.0145343	0.0170568	0.874224	0.173831	0.139394	0.32413	0.681201	0.0501176	0.0701155	0.601248	0.000403286	9.64395e-05	0.936805	0	0.998632	0.998632	0.998632	0.998632	0.998632	0.998632	0.998632	0.998632	0.998632	0.998632	0.998632	0.998632
Lcn4	0.642643	0.196352	0.555195	0.691679	0.205252	0.525332	0.526028	0.526063	0.0936937	0.76207	0.635335	0.781852	0.320702	0.292515	0.00699024	0.442344	0.364894	0.730428	0.735698	0.855728	0.62666	0.266439	0.480941	0.0101725	0.0156555	0.967297	0.037342	0	0.998632	0.998632	0.998632	0.998632	0.998632	0.998632	0.998632	0.998632	0.998632	0.998632	0.998632
Mup4	0.0140167	0.00741316	0.899756	0.0265027	0.0966889	0.761426	0.756066	0.755853	0.534827	0.330654	0.836452	0.92303	0.223016	0.662546	0.266162	0.729165	0.415319	0.317128	0.041161	0.324633	0.574928	0.601566	2.70007e-09	0.531558	0.728911	0.472239	0.644471	0.541903	0	0.998632	4.96454e-07	3.99002e-07	5.55136e-07	3.19553e-06	0.129325	0.000192959	0.998632	0.998632	0.998632
Mup5	0.7459	0.8747	0.743094	0.920809	0.765759	0.730919	0.731575	0.731289	0.220715	0.137341	0.0311879	0.678491	0.7798	0.191649	0.465155	0.636862	0.527892	0.728518	0.923027	0.836597	0.858644	0.143709	0.816811	0.581404	0.484952	0.0144617	0.676783	0.412188	0.970469	0	0.998632	0.998632	0.998632	0.998632	0.998632	0.998632	0.998632	0.998632	0.998632
Obp1	0.0135632	0.00862266	0.917563	0.0273142	0.0921769	0.744763	0.739535	0.739297	0.598388	0.406118	0.98829	0.954545	0.201934	0.735482	0.287472	0.765171	0.449459	0.327227	0.0431233	0.327794	0.538306	0.687605	1.24232e-09	0.471451	0.646574	0.624898	0.584988	0.462464	6.8288e-10	0.720071	0	0	0	1.46883e-12	0.0122238	3.56018e-07	0.998632	0.998632	0.998632
Obp2	0.0135561	0.00865677	0.919107	0.0271819	0.0918958	0.742513	0.737287	0.737051	0.597341	0.404432	0.985162	0.955135	0.20321	0.734519	0.287446	0.765394	0.449737	0.327588	0.0430573	0.327104	0.539952	0.687644	1.17103e-09	0.474531	0.650609	0.621028	0.58825	0.464797	5.47328e-10	0.725792	0	0	0	3.25517e-12	0.013028	4.39616e-07	0.998632	0.998632	0.998632
Obp3.p	0.013579	0.00865628	0.924757	0.026658	0.0901752	0.742682	0.737456	0.737222	0.603809	0.413091	0.998632	0.961792	0.205422	0.743403	0.290133	0.768028	0.458282	0.333249	0.0445347	0.331654	0.543929	0.692779	1.05582e-09	0.475513	0.651329	0.630494	0.59275	0.459577	7.64649e-10	0.716776	0	0	0	1.62981e-12	0.0121799	3.6594e-07	0.998632	0.998632	0.998632
Obp5	0.0140995	0.00931663	0.919664	0.0279907	0.0917342	0.737213	0.732062	0.731815	0.616725	0.428962	0.972241	0.962252	0.20317	0.76128	0.297642	0.770633	0.463022	0.334547	0.0454565	0.329911	0.536229	0.714042	2.91552e-09	0.465059	0.637406	0.667123	0.581227	0.449842	4.43824e-09	0.66438	1.9984e-15	4.44089e-15	2.22045e-15	0	0.00614552	2.86068e-08	0.998632	0.998632	0.998632
Obp7	0.0243258	0.0335818	0.955408	0.0528107	0.117706	0.669382	0.665163	0.66483	0.9011	0.749272	0.563074	0.976038	0.20673	0.933032	0.466044	0.873504	0.609252	0.42327	0.0838365	0.390152	0.510837	0.952341	7.58518e-05	0.388097	0.504057	0.800908	0.50545	0.345305	0.000182921	0.167847	1.71683e-05	1.83235e-05	1.70826e-05	8.60717e-06	0	0.000482738	0.998632	0.998632	0.998632
Obp8	0.0150981	0.0120061	0.92625	0.0319426	0.0952216	0.719878	0.714912	0.71464	0.67464	0.492524	0.873143	0.976399	0.194743	0.825046	0.32657	0.795651	0.486999	0.346725	0.0491925	0.336358	0.52007	0.790719	8.68071e-08	0.433414	0.590821	0.791341	0.547353	0.415065	2.69121e-07	0.50554	4.87029e-10	6.03868e-10	5.01287e-10	3.90803e-11	6.74215e-07	0	0.998632	0.998632	0.998632
Rbp1	0.406854	0.527715	0.000433183	0.318369	0.564111	0.422505	0.421859	0.422694	0.769258	0.707083	0.37468	2.6514e-06	0.507971	0.862271	0.371881	0.660322	0.0051763	0.102159	0.786631	0.844309	0.781001	0.154335	0.760729	0.800319	0.809288	0.119433	0.615032	0.809481	0.816002	0.736248	0.841026	0.842354	0.848533	0.847882	0.904273	0.859578	0	0.998632	0.998632
Rbp2	0.0561791	0.0999055	0.210674	0.105006	0.326999	0.381366	0.383844	0.3841	0.350082	0.0252504	0.0175875	0.0435274	0.501643	0.180508	0.164813	0.666963	0.0196531	0.00231509	0.247406	0.71786	0.232676	0.103351	0.235691	0.807437	0.768106	0.0348112	0.288622	0.96077	0.226106	0.25939	0.281152	0.280772	0.28711	0.300813	0.551158	0.348633	0.0164497	0	0.998632
Rbp4	0.788464	0.779901	0.0913545	0.761262	0.430293	0.0879578	0.0879131	0.087972	0.09556	0.187075	0.136466	0.198462	0.303622	0.0282039	0.112323	0.567001	0.129674	0.0239977	0.525052	0.318547	0.00784049	0.0117305	0.697128	0.177005	0.0947087	0.421644	0.0266186	0.471675	0.602917	0.846575	0.618536	0.615938	0.611223	0.613998	0.634179	0.621872	0.101878	0.116832	0
[truncated: 2 more columns]
